# Supplementary material for: Changes in the Microbial Composition of the Rhizosphere of Hop Plants Affected by Verticillium Wilt Caused by Verticillium nonalfalfae
Source: Microorganisms. 2023 Jul 16;11(7):1819. doi: 10.3390/microorganisms11071819 (PMC10385175; doi:10.3390/microorganisms11071819)
Supplement: Supplementary file 1 [file microorganisms-11-01819-s001.zip]

Archive with 13 entries (13 files):
- Supplementary Material-Figure S1.pdf
- Supplementary Material-Table S1-Fungal OTUs-final.xlsx
- Supplementary Material-Table S10.pdf
- Supplementary Material-Table S11.pdf
- Supplementary Material-Table S12.pdf
- Supplementary Material-Table S2-Bacterial OTUs-final.xlsx
- Supplementary Material-Table S3.pdf
- Supplementary Material-Table S4.pdf
- Supplementary Material-Table S5.pdf
- Supplementary Material-Table S6.pdf
- Supplementary Material-Table S7.pdf
- Supplementary Material-Table S8.pdf
- Supplementary Material-Table S9.pdf
