# Supplementary material for: Changes in the Microbial Composition of the Rhizosphere of Hop Plants Affected by Verticillium Wilt Caused by Verticillium nonalfalfae
Source: Microorganisms. 2023 Jul 16;11(7):1819. doi: 10.3390/microorganisms11071819 (PMC10385175; doi:10.3390/microorganisms11071819)
Supplement: Supplementary file 1 [file microorganisms-11-01819-s001.zip › Supplementary Material-Table S1-Fungal OTUs-final.xlsx]

## Sheet: S1_ITS_OTU_id
	Supplementary Material. Table S1. Fungal OTUs detected in the different soil samples analyzed : healthy bulk soil (HB); diseased bulk soil (DB); healthy rhizosphere soil (HR); and diseased rhizosphere soil (DR). A BLASTn analysis was performed for the 200 most abundant OTUs in the global population in order to get a more precise identification of some taxa (highlighted in yellow). Only BLASTN ide…
		DB	DR	HB	HR	Phylum	Class	Order	Family	Genus	Species
	Otu0001	26470 ± 11324.03	9645 ± 5998.76	17617.75 ± 6995.98	14487.5 ± 4285.15	Ascomycota	Sordariomycetes	Hypocreales	Nectriaceae	Fusarium	Fusarium sp.
	Otu0002	4524.5 ± 1394.66	5205.25 ± 2563.33	6323 ± 498.99	4893 ± 2772.86	Zygomycota	Zygomycota class Incertae sedis	Mortierellales	Mortierellaceae	Mortierella	Mortierella elongata
	Otu0003	4733.5 ± 429.47	6952.75 ± 3245.79	2873 ± 777.61	5629.75 ± 3522.27	Ascomycota	Dothideomycetes	Pleosporales	Pleosporales family Incertae sedis	Pleosporales family Incertae sedis unclassified	Pleosporales family Incertae sedis unclassified
	Otu0004	9135.75 ± 5661.38	2203.25 ± 1089.39	4377.25 ± 2591.59	1309.25 ± 357.28	Ascomycota	Sordariomycetes	Sordariales	Sordariales unclassified	Sordariales unclassified	Sordariales unclassified
	Otu0005	3242.75 ± 967.47	2912 ± 2981.09	5566 ± 1486.14	3929.75 ± 2637.96	Zygomycota	Zygomycota class Incertae sedis	Mortierellales	Mortierellaceae	Mortierella	Mortierella unclassified
	Otu0006	578.75 ± 796.46	3441.5 ± 3228.18	241.5 ± 242.56	10667.5 ± 4045.46	Fungi unclassified	Fungi unclassified	Fungi unclassified	Fungi unclassified	Fungi unclassified	Fungi unclassified
	Otu0007	3842 ± 1324.31	3567.75 ± 690.15	3530 ± 879.11	3163.75 ± 650.07	Ascomycota	Sordariomycetes	Sordariales	Chaetomiaceae	Chaetomiaceae unclassified	Chaetomiaceae unclassified
	Otu0008	6438.25 ± 3053.67	1960 ± 500.54	2796.5 ± 939.78	932.75 ± 158.22	Ascomycota	Pezizomycetes	Pezizales	Pyronemataceae	unclassified Pyronemataceae	Pyronemataceae sp
	Otu0009	929.25 ± 37.32	1361 ± 540.13	7275.75 ± 10333.33	1919.25 ± 738.36	Ascomycota	Sordariomycetes	Hypocreales	Nectriaceae	Fusarium	Fusarium tricinctum
	Otu0010	2752 ± 1137.42	1589.5 ± 1125.58	5380.25 ± 1478.28	1634.25 ± 514.61	Ascomycota	Pezizomycetes	Pezizales	Pyronemataceae	Pseudaleuria	Pseudaleuria sp
	Otu0011	1699 ± 353.22	3098.75 ± 2652.79	2288.25 ± 1779.6	3258.25 ± 2327.8	Ascomycota	Sordariomycetes	Hypocreales	Nectriaceae	Fusarium	Fusarium unclassified
	Otu0012	1057.5 ± 673.84	2202.25 ± 1246.61	1585.25 ± 506.69	2074.5 ± 1899.23	Basidiomycota	Tremellomycetes	Cystofilobasidiales	Cystofilobasidiaceae	Guehomyces	Guehomyces pullulans
	Otu0013	2313.75 ± 1296.7	359.25 ± 208.4	2319.5 ± 1842.19	1364.5 ± 1058.06	Ascomycota	Dothideomycetes	Pleosporales	Pleosporaceae	Alternaria	Alternaria porri
	Otu0014	2935 ± 1035.48	1049.25 ± 554.62	1812.5 ± 301.43	510.25 ± 104.63	Zygomycota	Zygomycota class Incertae sedis	Mortierellales	Mortierellaceae	Mortierella	Mortierella sp
	Otu0015	3347.25 ± 1792.36	1083 ± 515.96	1275.75 ± 421.12	331.5 ± 86.28	Ascomycota	Dothideomycetes	Pleosporales	Pleosporales unclassified	Pleosporales unclassified	Pleosporales unclassified
	Otu0017	2132.75 ± 1213.63	1064.25 ± 344.47	1248.25 ± 158.46	1059 ± 655.31	Ascomycota	Sordariomycetes	Hypocreales	Nectriaceae	Fusarium	Fusarium sp.
	Otu0018	1577.5 ± 578.93	1125.25 ± 359.7	1391.5 ± 371.85	802.25 ± 297.29	Basidiomycota	Tremellomycetes	Tremellales	Tremellales family Incertae sedis	Cryptococcus	Cryptococcus aerius
	Otu0019	1860 ± 640.55	588.75 ± 223.88	1444.25 ± 879	794.75 ± 433.4	Ascomycota	Sordariomycetes	Sordariomycetes order Incertae sedis	Plectosphaerellaceae	unclassified Plectosphaerellaceae	Plectosphaerellaceae sp
	Otu0020	1331 ± 989.03	1087.5 ± 523.13	1300 ± 39.18	921.75 ± 423.6	Ascomycota	Sordariomycetes	Xylariales	Xylariales family Incertae sedis	Monographella	Monographella cucumerina
	Otu0021	1483 ± 950.68	1559 ± 1126.93	1055.75 ± 376.87	381.25 ± 163.64	Ascomycota	Sordariomycetes	Sordariales	Lasiosphaeriaceae	Zopfiella	Zopfiella unclassified
	Otu0022	923 ± 472.1	1052.5 ± 398.49	762.75 ± 118.57	615.75 ± 383.92	Ascomycota	Sordariomycetes	Xylariales	Amphisphaeriaceae	unclassified Amphisphaeriaceae	Amphisphaeriaceae sp
	Otu0023	1751 ± 1205.2	487.5 ± 321.45	686.5 ± 522.8	342.5 ± 160	Zygomycota	Zygomycota class Incertae sedis	Mortierellales	Mortierellaceae	Mortierella	Mortierella minutissima
	Otu0024	1516.5 ± 983.04	656.25 ± 392.68	552.75 ± 94.72	247 ± 218.92	Ascomycota	Sordariomycetes	Sordariales	Lasiosphaeriaceae	Lasiosphaeriaceae unclassified	Lasiosphaeriaceae unclassified
	Otu0025	889.5 ± 465.37	338.75 ± 118.4	1092.75 ± 347.56	500.25 ± 214.61	Ascomycota	Sordariomycetes	Sordariales	Lasiosphaeriaceae	Podospora	Podospora glutinans
	Otu0026	543.5 ± 255.3	546.75 ± 242.48	662.25 ± 127.19	1001.25 ± 532.28	Ascomycota	Sordariomycetes	Hypocreales	Hypocreales family Incertae sedis	Ilyonectria	Ilyonectria macrodidyma
	Otu0027	502.75 ± 212.19	1240.25 ± 1476.31	289.5 ± 252.63	707.25 ± 522.55	Zygomycota	Zygomycota class Incertae sedis	Mortierellales	Mortierellaceae	Mortierella	Mortierella unclassified
	Otu0028	514.25 ± 249.87	285.5 ± 147.01	1232.75 ± 571.93	350 ± 70.32	Chytridiomycota	Chytridiomycetes	Spizellomycetales	Spizellomycetaceae	Spizellomyces	Spizellomyces pseudodichotomus
	Otu0029	1346.75 ± 772.71	282 ± 85.76	570 ± 191.77	136.5 ± 24.95	Ascomycota	Dothideomycetes	Pleosporales	Sporormiaceae	Preussia	Preussia flanaganii
	Otu0030	891 ± 181.21	223.25 ± 93.45	819.25 ± 426.61	395 ± 259.44	Zygomycota	Zygomycota class Incertae sedis	Mortierellales	Mortierellaceae	Mortierella	Mortierella unclassified
	Otu0031	504.5 ± 176.5	372.75 ± 199.52	1049.25 ± 616.25	352.25 ± 104.72	Ascomycota	Leotiomycetes	Helotiales	Helotiales family Incertae sedis	Tetracladium	Tetracladium maxilliforme
	Otu0032	91.25 ± 127.56	24 ± 42.07	2058.5 ± 4087.67	5.5 ± 7.14	Basidiomycota	Agaricomycetes	Agaricales	Entolomataceae	Entoloma	Entoloma unclassified
	Otu0033	383.5 ± 257.69	718.25 ± 306.21	201.25 ± 117.07	755.25 ± 805.73	Ascomycota	Dothideomycetes	Pleosporales	Pleosporales unclassified	Pleosporales unclassified	Pleosporales unclassified
	Otu0034	1234.75 ± 1757.21	280.25 ± 140.1	453.5 ± 135.35	68.5 ± 13.3	Ascomycota	Sordariomycetes	Sordariomycetes unclassified	Sordariomycetes unclassified	Sordariomycetes unclassified	Sordariomycetes unclassified
	Otu0035	356.25 ± 431.54	260 ± 206.55	1081.75 ± 612.77	177.25 ± 82.64	Ascomycota	Dothideomycetes	Pleosporales	Sporormiaceae	Sporormiaceae unclassified	Sporormiaceae unclassified
	Otu0036	242 ± 186.04	320 ± 266.86	492.25 ± 252.39	788 ± 1000.37	Ascomycota	Dothideomycetes	Capnodiales	Davidiellaceae	Cladosporium	Cladosporium sp.
	Otu0037	563.25 ± 695.36	40.25 ± 30.04	946.75 ± 556.7	226.75 ± 187.53	Fungi unclassified	Fungi unclassified	Fungi unclassified	Fungi unclassified	Fungi unclassified	Fungi unclassified
	Otu0038	467.5 ± 135.57	259.75 ± 84.12	641.5 ± 258.78	377.5 ± 170.38	Ascomycota	Dothideomycetes	Pleosporales	Pleosporaceae	Dendryphion	Dendryphion sp
	Otu0039	400 ± 174.55	135.75 ± 51.75	1035.25 ± 1391.63	163.75 ± 41.88	Ascomycota	Dothideomycetes	Pleosporales	Pleosporales unclassified	Pleosporales unclassified	Pleosporales unclassified
	Otu0040	8.5 ± 15.7	1415 ± 2792.79	23.75 ± 23.81	271.75 ± 432.48	Zygomycota	Zygomycota class Incertae sedis	Mortierellales	Mortierellaceae	Mortierella	Mortierella sp
	Otu0041	406.5 ± 198.52	676 ± 223.72	345.75 ± 116.07	289 ± 179.02	Basidiomycota	Tremellomycetes	Filobasidiales	Filobasidiaceae	Cryptococcus	Cryptococcus terricola
	Otu0042	847.5 ± 761.47	225.5 ± 133.27	387.75 ± 189.08	109 ± 17.91	Ascomycota	Sordariomycetes	Sordariales	Lasiosphaeriaceae	Apodus	Apodus sp
	Otu0043	410.5 ± 295.32	407.75 ± 205.76	514.25 ± 97.93	230 ± 108.05	Ascomycota	Sordariomycetes	Sordariales	Sordariales unclassified	Sordariales unclassified	Sordariales unclassified
	Otu0044	275 ± 157.43	300.25 ± 102.69	536 ± 100.54	445.5 ± 108.46	Ascomycota	Dothideomycetes	Pleosporales	unclassified Pleosporales	unclassified Pleosporales	Pleosporales sp
	Otu0045	474.5 ± 168.56	232.25 ± 86.25	596.5 ± 461.16	203.5 ± 133.32	Ascomycota	Sordariomycetes	Hypocreales	Nectriaceae	Nectriaceae unclassified	Nectriaceae unclassified
	Otu0046	815.25 ± 674.69	318.5 ± 377.34	253 ± 152.48	95 ± 48.3	Ascomycota	Ascomycota unclassified	Ascomycota unclassified	Ascomycota unclassified	Ascomycota unclassified	Ascomycota unclassified
	Otu0047	224.5 ± 136.45	218.5 ± 122.91	756.25 ± 703.84	278.5 ± 170.79	Ascomycota	Sordariomycetes	Hypocreales	Nectriaceae	Calonectria	Calonectria unclassified
	Otu0048	501.75 ± 274.6	160.5 ± 147.35	647.25 ± 412.7	129.25 ± 55.78	Fungi unclassified	Fungi unclassified	Fungi unclassified	Fungi unclassified	Fungi unclassified	Fungi unclassified
	Otu0049	808.25 ± 660.61	236 ± 165.55	306 ± 134.51	80.75 ± 30.27	Ascomycota	Sordariomycetes	Microascales	Microascales unclassified	Microascales unclassified	Microascales unclassified
	Otu0050	18.75 ± 30.61	978 ± 308.17	6.25 ± 7.09	423 ± 204.15	Ascomycota	Sordariomycetes	Hypocreales	Cordycipitaceae	Cordycipitaceae unclassified	Cordycipitaceae unclassified
	Otu0051	104.25 ± 29.9	381 ± 343.12	129.25 ± 41.59	657.5 ± 1124.88	Ascomycota	Dothideomycetes	Pleosporales	Didymosphaeriaceae	Roussoella	Roussoella japanensis
	Otu0052	449 ± 532.91	45.25 ± 27.22	596.25 ± 323.19	142.75 ± 20.65	Ascomycota	Sordariomycetes	Hypocreales	Hypocreales family Incertae sedis	Myrothecium	Myrothecium unclassified
	Otu0053	507.25 ± 375.69	227.5 ± 92.83	324.5 ± 46.45	170 ± 93.58	Ascomycota	Sordariomycetes	Hypocreales	Nectriaceae	Cylindrocarpon	Cylindrocarpon sp
	Otu0054	288.5 ± 114.78	219.5 ± 90.45	415.25 ± 285.77	259 ± 74.32	Ascomycota	Sordariomycetes	Sordariales	Lasiosphaeriaceae	Cladorrhinum	Cladorrhinum sp
	Otu0055	0.75 ± 1.5	699 ± 1357.42	247.25 ± 289.2	174.75 ± 224.55	Ascomycota	Pezizomycetes	Pezizales	Pyronemataceae	Pyronemataceae unclassified	Pyronemataceae unclassified
	Otu0056	335 ± 670	1105.5 ± 2210.33	0 ± 0	0 ± 0	Basidiomycota	Agaricomycetes	Cantharellales	Ceratobasidiaceae	Ceratobasidium	Ceratobasidium sp
	Otu0057	157.75 ± 85.6	165 ± 75.27	517 ± 42.17	260.25 ± 21.41	Fungi unclassified	Fungi unclassified	Fungi unclassified	Fungi unclassified	Fungi unclassified	Fungi unclassified
	Otu0058	388.25 ± 238.5	105.75 ± 87.95	297.75 ± 188.21	307 ± 415.28	Ascomycota	Ascomycota unclassified	Ascomycota unclassified	Ascomycota unclassified	Ascomycota unclassified	Ascomycota unclassified
	Otu0059	118.25 ± 119.84	332 ± 636	420.5 ± 128.91	216.25 ± 228.56	Fungi unclassified	Fungi unclassified	Fungi unclassified	Fungi unclassified	Fungi unclassified	Fungi unclassified
	Otu0060	544.25 ± 914.12	65.75 ± 53.67	361.75 ± 464.04	113.25 ± 128.01	Chytridiomycota	Chytridiomycetes	unclassified Chytridiomycetes	unclassified Chytridiomycetes	unclassified Chytridiomycetes	Chytridiomycetes sp
	Otu0061	643.25 ± 823.49	101.25 ± 42.44	217 ± 136.65	92.75 ± 44.39	Ascomycota	Sordariomycetes	Xylariales	Xylariales family Incertae sedis	Microdochium	Microdochium sp E9329c
	Otu0062	238 ± 176.31	293.75 ± 128.81	178 ± 97.77	307.75 ± 280.01	Ascomycota	Sordariomycetes	Hypocreales	Bionectriaceae	Clonostachys	Clonostachys rosea f. catenulata
	Otu0063	477.25 ± 603.39	222.75 ± 155.07	181.5 ± 12.48	125 ± 76.69	Chytridiomycota	Chytridiomycetes	Spizellomycetales	Spizellomycetaceae	Powellomyces	Powellomyces sp
	Otu0064	175.5 ± 115.11	407.5 ± 206.96	179.25 ± 46.4	205.75 ± 136.13	Basidiomycota	Tremellomycetes	Filobasidiales	Filobasidiaceae	Cryptococcus	Cryptococcus unclassified
	Otu0065	11 ± 11.11	2.5 ± 1.73	949.5 ± 1854.36	3.75 ± 4.11	Basidiomycota	Agaricomycetes	Agaricales	Psathyrellaceae	Psathyrella	Psathyrella sp.
	Otu0066	368.5 ± 133.95	133.75 ± 63.23	307 ± 123.81	134.75 ± 38.57	Ascomycota	Dothideomycetes	Pleosporales	Pleosporales unclassified	Pleosporales unclassified	Pleosporales unclassified
	Otu0067	903.25 ± 1783.18	7.25 ± 9.98	27.25 ± 36.55	5.5 ± 6.81	Ascomycota	Eurotiomycetes	Onygenales	Arthrodermataceae	Trichophyton	Trichophyton ajelloi
	Otu0068	323.75 ± 143.58	251 ± 135.68	141.25 ± 81.02	184.75 ± 206.76	Ascomycota	Dothideomycetes	Pleosporales	Montagnulaceae	Montagnulaceae unclassified	Montagnulaceae unclassified
	Otu0070	206.25 ± 106.41	104.5 ± 37.99	353.25 ± 127.67	198.5 ± 78.3	Fungi unclassified	Fungi unclassified	Fungi unclassified	Fungi unclassified	Fungi unclassified	Fungi unclassified
	Otu0071	81.75 ± 11.79	517.25 ± 354.03	58.75 ± 27.58	204.25 ± 179.85	Basidiomycota	Tremellomycetes	Holtermanniales	Holtermanniales family Incertae sedis	Holtermannia	Holtermannia corniformis
	Otu0072	205 ± 75.4	94.25 ± 67.64	463.5 ± 308.32	99.25 ± 50.04	Ascomycota	Sordariomycetes	Sordariomycetes order Incertae sedis	Plectosphaerellaceae	Lectera	Lectera longa
	Otu0073	235.25 ± 390.45	45.5 ± 49.75	479.25 ± 597.67	85.5 ± 99.3	Basidiomycota	Agaricomycetes	Cantharellales	Cantharellales family Incertae sedis	Minimedusa	Minimedusa sp
	Otu0074	258.5 ± 112.55	200.5 ± 136.43	274.25 ± 80.5	94 ± 25.35	Zygomycota	Zygomycota class Incertae sedis	Mortierellales	Mortierellaceae	Mortierella	Mortierella exigua
	Otu0075	102.5 ± 153.65	12 ± 10.36	433.75 ± 573.03	263.5 ± 429.23	Ascomycota	Ascomycota unclassified	Ascomycota unclassified	Ascomycota unclassified	Ascomycota unclassified	Ascomycota unclassified
	Otu0076	366 ± 468.46	56.5 ± 60.71	318.5 ± 441.96	69.5 ± 67.67	Chytridiomycota	Chytridiomycetes	Spizellomycetales	Spizellomycetaceae	Kochiomyces	Kochiomyces sp
	Otu0077	410.25 ± 438.19	50 ± 24.43	181.25 ± 171.31	153.25 ± 268.21	Chytridiomycota	Chytridiomycetes	Spizellomycetales	Spizellomycetaceae	Spizellomyces	Spizellomyces unclassified
	Otu0078	246.75 ± 193.63	113.5 ± 70	286.5 ± 132.75	140.5 ± 27.74	Fungi unclassified	Fungi unclassified	Fungi unclassified	Fungi unclassified	Fungi unclassified	Fungi unclassified
	Otu0079	69.5 ± 46.92	30.5 ± 27.33	645 ± 1232.26	26.75 ± 20.5	Ascomycota	Sordariomycetes	Hypocreales	Hypocreales family Incertae sedis	Sarocladium	Sarocladium strictum
	Otu0080	0.5 ± 1	412.25 ± 278.82	0 ± 0	338.5 ± 89.45	Ascomycota	Ascomycota unclassified	Ascomycota unclassified	Ascomycota unclassified	Ascomycota unclassified	Ascomycota unclassified
	Otu0081	319.25 ± 346.65	30 ± 10.17	350 ± 191.42	40 ± 21.51	Fungi unclassified	Fungi unclassified	Fungi unclassified	Fungi unclassified	Fungi unclassified	Fungi unclassified
	Otu0082	178.75 ± 80.19	78.5 ± 27.69	381.75 ± 142.15	96.75 ± 22.37	Ascomycota	Ascomycota unclassified	Ascomycota unclassified	Ascomycota unclassified	Ascomycota unclassified	Ascomycota unclassified
	Otu0083	218.75 ± 115.4	85.5 ± 45.85	304.5 ± 237.62	78.25 ± 34.08	Ascomycota	Pezizomycetes	Pezizales	Ascobolaceae	Ascobolaceae unclassified	Ascobolaceae unclassified
	Otu0084	134.75 ± 26.47	315.5 ± 113.18	128.25 ± 26.06	97.25 ± 26.21	Ascomycota	Eurotiomycetes	Chaetothyriales	Herpotrichiellaceae	Exophiala	Exophiala unclassified
	Otu0086	72.25 ± 57.5	93.5 ± 93.62	338.25 ± 139.8	142 ± 104.12	Ascomycota	Sordariomycetes	Sordariales	Sordariales family Incertae sedis	Ramophialophora	Ramophialophora sp FMR 9523
	Otu0087	140.5 ± 66.31	10.75 ± 5.91	409.75 ± 527.96	64.75 ± 84.17	Fungi unclassified	Fungi unclassified	Fungi unclassified	Fungi unclassified	Fungi unclassified	Fungi unclassified
	Otu0088	10.75 ± 14.68	479.5 ± 283.66	1.75 ± 2.36	126.75 ± 124.49	Ascomycota	Ascomycota unclassified	Ascomycota unclassified	Ascomycota unclassified	Ascomycota unclassified	Ascomycota unclassified
	Otu0089	166 ± 56.47	95.5 ± 50.05	258.75 ± 11.44	86.25 ± 18.19	Ascomycota	Sordariomycetes	Hypocreales	Hypocreales family Incertae sedis	Hypocreales family Incertae sedis unclassified	Hypocreales family Incertae sedis unclassified
	Otu0090	138.25 ± 32.07	123.75 ± 50.76	252.75 ± 116.47	89.5 ± 102.2	Ascomycota	Sordariomycetes	Sordariales	Lasiosphaeriaceae	unclassified Lasiosphaeriaceae	Lasiosphaeriaceae sp
	Otu0091	105.75 ± 116.85	121.25 ± 89.21	309.5 ± 385.2	57.25 ± 45.99	Chytridiomycota	Chytridiomycetes	Spizellomycetales	Spizellomycetaceae	Spizellomycetaceae unclassified	Spizellomycetaceae unclassified
	Otu0092	59 ± 114.04	0 ± 0	15.25 ± 17.35	512 ± 862.32	Basidiomycota	Agaricomycetes	Auriculariales	unclassified Auriculariales	unclassified Auriculariales	Auriculariales sp
	Otu0093	157 ± 57.75	82.75 ± 27.52	240.25 ± 73.01	92.25 ± 25.54	Fungi unclassified	Fungi unclassified	Fungi unclassified	Fungi unclassified	Fungi unclassified	Fungi unclassified
	Otu0094	82.5 ± 21.25	117 ± 78.08	229.5 ± 123.94	140 ± 46.91	Chytridiomycota	unclassified Chytridiomycota	unclassified Chytridiomycota	unclassified Chytridiomycota	unclassified Chytridiomycota	Chytridiomycota sp
	Otu0095	75.5 ± 127.92	59 ± 42.28	346 ± 262.85	51.25 ± 44.3	Ascomycota	Sordariomycetes	Sordariales	Lasiosphaeriaceae	Podospora	Podospora unclassified
	Otu0096	86.25 ± 53.29	27.75 ± 14.68	171.75 ± 76.42	243.5 ± 231.75	Fungi unclassified	Fungi unclassified	Fungi unclassified	Fungi unclassified	Fungi unclassified	Fungi unclassified
	Otu0097	80.25 ± 92.69	254 ± 416.6	0.25 ± 0.5	192 ± 88.42	Fungi unclassified	Fungi unclassified	Fungi unclassified	Fungi unclassified	Fungi unclassified	Fungi unclassified
	Otu0098	93.25 ± 79.13	59.5 ± 72.35	293.25 ± 195.14	79.5 ± 50	Ascomycota	Ascomycota unclassified	Ascomycota unclassified	Ascomycota unclassified	Ascomycota unclassified	Ascomycota unclassified
	Otu0099	219 ± 200.68	258.75 ± 254.98	16 ± 2.94	6.75 ± 3.59	Basidiomycota	Tremellomycetes	Tremellales	Tremellales family Incertae sedis	Cryptococcus	Cryptococcus podzolicus
	Otu0100	370.5 ± 546.86	17.5 ± 18.73	73.25 ± 88.61	17 ± 23.12	Fungi unclassified	Fungi unclassified	Fungi unclassified	Fungi unclassified	Fungi unclassified	Fungi unclassified
	Otu0101	136 ± 79.53	49.25 ± 3.1	207.75 ± 38.03	73.75 ± 24.51	Fungi unclassified	Fungi unclassified	Fungi unclassified	Fungi unclassified	Fungi unclassified	Fungi unclassified
	Otu0102	37 ± 35.28	276.25 ± 164.94	31 ± 22.26	120 ± 197.27	Ascomycota	Dothideomycetes	Pleosporales	Pleosporales unclassified	Pleosporales unclassified	Pleosporales unclassified
	Otu0103	41 ± 47.71	216 ± 347.77	63 ± 115.39	95.5 ± 172.35	Ascomycota	Eurotiomycetes	Verrucariales	Verrucariaceae	Verrucariaceae unclassified	Verrucariaceae unclassified
	Otu0104	154 ± 137.91	93.25 ± 48.46	116.75 ± 33.23	31.75 ± 14.45	Ascomycota	Ascomycota class Incertae sedis	Ascomycota order Incertae sedis	Ascomycota family Incertae sedis	Remersonia	Remersonia sp
	Otu0105	69.5 ± 58.51	19.25 ± 8.22	255.5 ± 403.25	38.75 ± 25.41	Ascomycota	Ascomycota class Incertae sedis	Ascomycota order Incertae sedis	Ascomycota family Incertae sedis	Vermispora	Vermispora fusarina
	Otu0106	334.25 ± 651.94	12 ± 13.78	34.75 ± 41.72	0 ± 0	Chytridiomycota	Chytridiomycetes	Spizellomycetales	Spizellomycetaceae	Spizellomycetaceae unclassified	Spizellomycetaceae unclassified
	Otu0107	115.5 ± 69.82	112.75 ± 42.64	93 ± 25.47	54.5 ± 38.96	Ascomycota	Sordariomycetes	Hypocreales	Nectriaceae	Neonectria	Neonectria sp SMr01
	Otu0108	117 ± 137.78	94.25 ± 77.59	97.25 ± 53.77	66 ± 20.69	Ascomycota	Ascomycota unclassified	Ascomycota unclassified	Ascomycota unclassified	Ascomycota unclassified	Ascomycota unclassified
	Otu0109	8 ± 10.83	323.25 ± 516.71	7 ± 4.97	25.25 ± 48.52	Ascomycota	Sordariomycetes	Sordariomycetes unclassified	Sordariomycetes unclassified	Sordariomycetes unclassified	Sordariomycetes unclassified
	Otu0110	299 ± 376.99	36.25 ± 20.02	18.25 ± 16.13	7.25 ± 6.13	Fungi unclassified	Fungi unclassified	Fungi unclassified	Fungi unclassified	Fungi unclassified	Fungi unclassified
	Otu0111	15.25 ± 30.5	0.75 ± 1.5	0 ± 0	335 ± 670	Fungi unclassified	Fungi unclassified	Fungi unclassified	Fungi unclassified	Fungi unclassified	Fungi unclassified
	Otu0112	69 ± 32.07	179.75 ± 140.83	57.25 ± 24.7	34.5 ± 10.15	Ascomycota	Sordariomycetes	Hypocreales	Hypocreaceae	Trichoderma	Trichoderma unclassified
	Otu0113	60.75 ± 51.84	5 ± 2.16	189 ± 141.56	79.25 ± 52.14	Fungi unclassified	Fungi unclassified	Fungi unclassified	Fungi unclassified	Fungi unclassified	Fungi unclassified
	Otu0114	49.75 ± 48.3	18.75 ± 13.12	231 ± 407.37	31 ± 25.22	Zygomycota	Zygomycota class Incertae sedis	Mucorales	Rhizopodaceae	Rhizopus	Rhizopus arrhizus var. arrhizus
	Otu0115	18.75 ± 36.17	49.25 ± 38.06	27.5 ± 49.76	228.5 ± 241.19	Basidiomycota	Agaricomycetes	Agaricales	Niaceae	Niaceae unclassified	Niaceae unclassified
	Otu0116	8.5 ± 17	0 ± 0	0 ± 0	314.5 ± 629	Basidiomycota	Agaricomycetes	Cantharellales	Ceratobasidiaceae	Thanatephorus	Thanatephorus cucumeris
	Otu0117	23.75 ± 22.77	27.25 ± 22.29	234.5 ± 245.93	30 ± 49.58	Fungi unclassified	Fungi unclassified	Fungi unclassified	Fungi unclassified	Fungi unclassified	Fungi unclassified
	Otu0119	95.75 ± 60.93	40 ± 19.34	141 ± 73.01	35 ± 12.73	Ascomycota	Sordariomycetes	Coniochaetales	Coniochaetales unclassified	Coniochaetales unclassified	Coniochaetales unclassified
	Otu0120	134.5 ± 152.24	22.5 ± 10.66	136.25 ± 72.01	18 ± 8.68	Fungi unclassified	Fungi unclassified	Fungi unclassified	Fungi unclassified	Fungi unclassified	Fungi unclassified
	Otu0121	88.5 ± 35.03	159.75 ± 86.44	41.5 ± 13.1	21 ± 8.12	Ascomycota	Sordariomycetes	Sordariales	Chaetomiaceae	Humicola	Humicola grisea var. grisea
	Otu0122	255 ± 510	5.75 ± 11.5	20.25 ± 37.24	29 ± 58	Chytridiomycota	Chytridiomycetes	Spizellomycetales	Spizellomycetaceae	Spizellomyces	Spizellomyces sp
	Otu0123	84.25 ± 17.99	27.5 ± 36	168.25 ± 85.99	23.75 ± 6.7	Fungi unclassified	Fungi unclassified	Fungi unclassified	Fungi unclassified	Fungi unclassified	Fungi unclassified
	Otu0124	6 ± 5.48	278.25 ± 556.5	11 ± 22	3.25 ± 5.25	Ascomycota	Sordariomycetes	Hypocreales	Bionectriaceae	Stephanonectria	Stephanonectria sp
	Otu0125	90.5 ± 158.41	16.25 ± 14.97	55 ± 42.15	135.25 ± 149.14	Ascomycota	Leotiomycetes	Leotiomycetes unclassified	Leotiomycetes unclassified	Leotiomycetes unclassified	Leotiomycetes unclassified
	Otu0126	117.25 ± 70.15	60.75 ± 40.72	54.75 ± 12.58	60 ± 49.56	Ascomycota	Pezizomycetes	Pezizales	Pyronemataceae	Pseudaleuria	Pseudaleuria sp
	Otu0127	102.75 ± 43.55	72.25 ± 49.2	72 ± 18.9	44.75 ± 26.5	Ascomycota	Sordariomycetes	Chaetosphaeriales	Chaetosphaeriaceae	Chaetosphaeria	Chaetosphaeria sp
	Otu0128	193,5 ± 360,83	246.75 ± 485.53	0,75 ± 1,5	37.75 ± 45.17	Zygomycota	Zygomycota class Incertae sedis	Mortierellales	Mortierellaceae	Mortierella	Mortierella ambigua
	Otu0129	51.25 ± 63.66	10 ± 15.47	215.75 ± 285.52	5.5 ± 5.57	Fungi unclassified	Fungi unclassified	Fungi unclassified	Fungi unclassified	Fungi unclassified	Fungi unclassified
	Otu0130	112.75 ± 46.54	19.75 ± 4.35	126.5 ± 56.05	22.25 ± 14.8	Fungi unclassified	Fungi unclassified	Fungi unclassified	Fungi unclassified	Fungi unclassified	Fungi unclassified
	Otu0131	111.5 ± 33.31	69 ± 14.72	69.25 ± 18.39	30.5 ± 5.2	Fungi unclassified	Fungi unclassified	Fungi unclassified	Fungi unclassified	Fungi unclassified	Fungi unclassified
	Otu0132	38.25 ± 26.25	36.75 ± 29.65	163.25 ± 113.58	40.25 ± 39.99	Ascomycota	Sordariomycetes	Sordariomycetes order Incertae sedis	Glomerellaceae	Colletotrichum	Colletotrichum unclassified
	Otu0133	208.5 ± 417	51.25 ± 102.5	11.75 ± 23.5	0.25 ± 0.5	Ascomycota	Pezizomycetes	Pezizales	Pyronemataceae	Pseudaleuria	Pseudaleuria sp
	Otu0134	31.5 ± 46.08	149 ± 110.33	41.75 ± 50.8	47.25 ± 58.98	Zygomycota	Zygomycota class Incertae sedis	Mortierellales	Mortierellaceae	Mortierella	Mortierella unclassified
	Otu0135	13.5 ± 7.23	28.5 ± 22.88	213.5 ± 395.67	10.75 ± 4.19	Ascomycota	Sordariomycetes	Hypocreales	Nectriaceae	Fusarium	Fusarium unclassified
	Otu0136	66.5 ± 56.52	182 ± 353.34	10 ± 11.2	6.25 ± 8.02	Ascomycota	Sordariomycetes	Sordariales	Lasiosphaeriaceae	Zopfiella	Zopfiella sp
	Otu0137	7 ± 5.77	241 ± 474.69	7.75 ± 12.23	0.5 ± 1	Ascomycota	Ascomycota unclassified	Ascomycota unclassified	Ascomycota unclassified	Ascomycota unclassified	Ascomycota unclassified
	Otu0138	71 ± 42.42	34.25 ± 20.09	118.25 ± 36.17	29.75 ± 8.96	Fungi unclassified	Fungi unclassified	Fungi unclassified	Fungi unclassified	Fungi unclassified	Fungi unclassified
	Otu0139	18 ± 18.4	228.25 ± 275.71	0 ± 0	4 ± 4.97	Chytridiomycota	Chytridiomycetes	Rhizophydiales	Rhizophydiales family Incertae sedis	Operculomyces	Operculomyces laminatus
	Otu0140	12 ± 9.8	117.25 ± 128.58	34.75 ± 23.08	82.5 ± 67.57	Ascomycota	Dothideomycetes	Pleosporales	Pleosporales family Incertae sedis	Paraphoma	Paraphoma unclassified
	Otu0141	34.75 ± 39.85	147.5 ± 63.53	21 ± 22.06	38.25 ± 25.25	Ascomycota	Leotiomycetes	Leotiomycetes unclassified	Leotiomycetes unclassified	Leotiomycetes unclassified	Leotiomycetes unclassified
	Otu0142	86 ± 92	114.75 ± 180.69	28.5 ± 13.77	11 ± 8.45	Ascomycota	Sordariomycetes	Hypocreales	Hypocreales family Incertae sedis	Hypocreales family Incertae sedis unclassified	Hypocreales family Incertae sedis unclassified
	Otu0143	68.75 ± 16.76	45.5 ± 34.46	87 ± 15.38	36.5 ± 18.38	Fungi unclassified	Fungi unclassified	Fungi unclassified	Fungi unclassified	Fungi unclassified	Fungi unclassified
	Otu0144	159.25 ± 238.23	65.25 ± 99.78	7.25 ± 6.29	4.5 ± 5.92	Ascomycota	Sordariomycetes	Sordariales	Lasiosphaeriaceae	Lasiosphaeriaceae unclassified	Lasiosphaeriaceae unclassified
	Otu0145	140 ± 169.94	16.25 ± 14.13	52.25 ± 43.2	23.75 ± 21	Ascomycota	Ascomycota unclassified	Ascomycota unclassified	Ascomycota unclassified	Ascomycota unclassified	Ascomycota unclassified
	Otu0146	72.75 ± 78.33	30.5 ± 42.88	109.25 ± 85.41	19.5 ± 10.41	Fungi unclassified	Fungi unclassified	Fungi unclassified	Fungi unclassified	Fungi unclassified	Fungi unclassified
	Otu0147	119.75 ± 55.09	37.5 ± 37.12	46 ± 27.65	28.25 ± 21.12	Ascomycota	Sordariomycetes	Hypocreales	Clavicipitaceae	Metarhizium	Metarhizium pinghaense
	Otu0148	1.5 ± 2.38	1.75 ± 3.5	76 ± 150.67	145.5 ± 182.41	Basidiomycota	Agaricomycetes	Agaricomycetes unclassified	Agaricomycetes unclassified	Agaricomycetes unclassified	Agaricomycetes unclassified
	Otu0149	26.25 ± 52.5	193.5 ± 360.83	0 ± 0	0.75 ± 1.5	Ascomycota	Ascomycota unclassified	Ascomycota unclassified	Ascomycota unclassified	Ascomycota unclassified	Ascomycota unclassified
	Otu0150	85.75 ± 93.95	32.25 ± 25.34	89.25 ± 87.9	12.75 ± 10.63	Ascomycota	Ascomycota unclassified	Ascomycota unclassified	Ascomycota unclassified	Ascomycota unclassified	Ascomycota unclassified
	Otu0151	0 ± 0	214.5 ± 429	0 ± 0	0 ± 0	Basidiomycota	Basidiomycota unclassified	Basidiomycota unclassified	Basidiomycota unclassified	Basidiomycota unclassified	Basidiomycota unclassified
	Otu0152	120 ± 84.91	20.25 ± 12.58	43.5 ± 28.27	30.25 ± 31.48	Fungi unclassified	Fungi unclassified	Fungi unclassified	Fungi unclassified	Fungi unclassified	Fungi unclassified
	Otu0153	56.25 ± 67.23	148.5 ± 190.48	5.25 ± 10.5	1 ± 2	Zygomycota	Zygomycota class Incertae sedis	Mortierellales	Mortierellaceae	Mortierella	Mortierella sp 04M 158
	Otu0154	20.25 ± 19.31	21.75 ± 17.67	132.75 ± 117.56	35.5 ± 27.96	Ascomycota	Ascomycota unclassified	Ascomycota unclassified	Ascomycota unclassified	Ascomycota unclassified	Ascomycota unclassified
	Otu0155	7 ± 7.87	23.25 ± 22.9	110 ± 219.33	68.75 ± 75.33	Ascomycota	Sordariomycetes	Xylariales	Xylariales unclassified	Xylariales unclassified	Xylariales unclassified
	Otu0156	103.5 ± 101.18	35 ± 25.36	54.25 ± 39.33	12.5 ± 9.04	Fungi unclassified	Fungi unclassified	Fungi unclassified	Fungi unclassified	Fungi unclassified	Fungi unclassified
	Otu0157	48 ± 34.3	16.75 ± 10.37	100.5 ± 63.92	37.5 ± 12.58	Zygomycota	Zygomycota class Incertae sedis	Mortierellales	Mortierellaceae	Mortierella	Mortierella unclassified
	Otu0158	45.25 ± 18.14	18.5 ± 0.58	89.5 ± 25.88	45.75 ± 19.02	Fungi unclassified	Fungi unclassified	Fungi unclassified	Fungi unclassified	Fungi unclassified	Fungi unclassified
	Otu0159	3.5 ± 7	0 ± 0	192.5 ± 385	1.5 ± 3	Chytridiomycota	Chytridiomycetes	Spizellomycetales	Spizellomycetaceae	Powellomyces	Powellomyces sp
	Otu0160	71.75 ± 46.02	28.75 ± 23.74	76.5 ± 33.09	19.25 ± 9.84	Fungi unclassified	Fungi unclassified	Fungi unclassified	Fungi unclassified	Fungi unclassified	Fungi unclassified
	Otu0161	94.75 ± 107.05	0 ± 0	29.75 ± 52.18	68.25 ± 67.49	Glomeromycota	Glomeromycetes	Glomerales	Glomeraceae	Funneliformis	Funneliformis mosseae
	Otu0162	141.5 ± 252.58	1.5 ± 3	48.25 ± 47.68	0.75 ± 0.96	Basidiomycota	Agaricomycetes	Corticiales	Corticiaceae	Waitea	Rhizoctonia zeae
	Otu0163	0 ± 0	0 ± 0	0 ± 0	190.75 ± 381.5	Basidiomycota	Agaricomycetes	Agaricales	Marasmiaceae	Calyptella	Calyptella sp.
	Otu0164	40.5 ± 23.87	43.25 ± 43.24	61 ± 40.76	41.25 ± 23.2	Ascomycota	Sordariomycetes	Hypocreales	Nectriaceae	Fusarium	Fusarium unclassified
	Otu0165	73.25 ± 81.83	23.75 ± 26.54	5.25 ± 10.5	81.75 ± 66.82	Chytridiomycota	Chytridiomycetes	Rhizophlyctidales	Rhizophlyctidaceae	Rhizophlyctis	Rhizophlyctis rosea
	Otu0166	46.5 ± 49.29	15.5 ± 11.82	107.75 ± 72.42	14 ± 16.08	Fungi unclassified	Fungi unclassified	Fungi unclassified	Fungi unclassified	Fungi unclassified	Fungi unclassified
	Otu0167	104 ± 92.9	40.5 ± 30.03	32.75 ± 18.06	6.25 ± 7.09	Ascomycota	Sordariomycetes	Microascales	Microascaceae	Pseudallescheria	Pseudallescheria unclassified
	Otu0168	61 ± 54.77	45.5 ± 54.22	57 ± 74.41	19 ± 9.13	Fungi unclassified	Fungi unclassified	Fungi unclassified	Fungi unclassified	Fungi unclassified	Fungi unclassified
	Otu0169	51.75 ± 45.48	5 ± 1.41	109.5 ± 137.77	16 ± 17.53	Fungi unclassified	Fungi unclassified	Fungi unclassified	Fungi unclassified	Fungi unclassified	Fungi unclassified
	Otu0170	25.75 ± 8.26	26.25 ± 28.03	95.25 ± 32.88	30.75 ± 9.07	Fungi unclassified	Fungi unclassified	Fungi unclassified	Fungi unclassified	Fungi unclassified	Fungi unclassified
	Otu0171	54 ± 17.8	43.25 ± 21.16	48 ± 17.64	32 ± 8.29	Ascomycota	Ascomycota unclassified	Ascomycota unclassified	Ascomycota unclassified	Ascomycota unclassified	Ascomycota unclassified
	Otu0172	100.75 ± 122.85	30.25 ± 33.47	23.5 ± 29.54	19.5 ± 8.96	Ascomycota	Ascomycota unclassified	Ascomycota unclassified	Ascomycota unclassified	Ascomycota unclassified	Ascomycota unclassified
	Otu0173	0.25 ± 0.5	172.75 ± 345.5	0 ± 0	0 ± 0	Chytridiomycota	Chytridiomycetes	Spizellomycetales	Spizellomycetaceae	Spizellomyces	Spizellomyces unclassified
	Otu0174	65.75 ± 23.6	33.75 ± 25.38	54.5 ± 17.86	19 ± 9.27	Basidiomycota	Microbotryomycetes	Microbotryomycetes unclassified	Microbotryomycetes unclassified	Microbotryomycetes unclassified	Microbotryomycetes unclassified
	Otu0175	9.25 ± 13.3	100.75 ± 81.73	42.75 ± 58.52	20 ± 7.48	Ascomycota	Sordariomycetes	Diaporthales	Diaporthaceae	Phomopsis	Phomopsis unclassified
	Otu0176	168.5 ± 303.33	2.5 ± 2.52	0.5 ± 1	0 ± 0	Fungi unclassified	Fungi unclassified	Fungi unclassified	Fungi unclassified	Fungi unclassified	Fungi unclassified
	Otu0177	17.5 ± 24.58	112 ± 200.84	29.5 ± 30.95	9.75 ± 12.04	Fungi unclassified	Fungi unclassified	Fungi unclassified	Fungi unclassified	Fungi unclassified	Fungi unclassified
	Otu0178	13.25 ± 12.76	13 ± 7.96	95.75 ± 36.59	45.25 ± 20.53	Ascomycota	Ascomycota class Incertae sedis	Ascomycota order Incertae sedis	Ascomycota family Incertae sedis	Ochroconis	Ochroconis tshawytschae
	Otu0179	5 ± 8.12	134.5 ± 117.14	4.75 ± 6.6	20.5 ± 28.43	Ascomycota	Sordariomycetes	Hypocreales	Hypocreales family Incertae sedis	Acremonium	Acremonium nepalense
	Otu0180	61.5 ± 38.73	14.25 ± 3.3	62 ± 28.65	26 ± 6.93	Fungi unclassified	Fungi unclassified	Fungi unclassified	Fungi unclassified	Fungi unclassified	Fungi unclassified
	Otu0181	29.5 ± 34.68	18.5 ± 20.22	80.25 ± 35.76	31.25 ± 6.99	Fungi unclassified	Fungi unclassified	Fungi unclassified	Fungi unclassified	Fungi unclassified	Fungi unclassified
	Otu0182	0 ± 0	120.5 ± 241	32 ± 32.18	6.5 ± 13	Fungi unclassified	Fungi unclassified	Fungi unclassified	Fungi unclassified	Fungi unclassified	Fungi unclassified
	Otu0183	99 ± 117.45	12.75 ± 25.5	1.75 ± 2.87	43.5 ± 87	Chytridiomycota	Chytridiomycetes	Spizellomycetales	Spizellomycetaceae	Powellomyces	Powellomyces sp
	Otu0184	126.5 ± 227.9	12.75 ± 6.08	7.25 ± 5.74	7 ± 5.29	Ascomycota	Sordariomycetes	Sordariomycetes order Incertae sedis	Sordariomycetes family Incertae sedis	Myrmecridium	Myrmecridium unclassified
	Otu0185	27.5 ± 14.25	7.5 ± 5.45	89.75 ± 42.01	28 ± 14.35	Fungi unclassified	Fungi unclassified	Fungi unclassified	Fungi unclassified	Fungi unclassified	Fungi unclassified
	Otu0186	41.5 ± 29.49	58.25 ± 36.93	36 ± 28.27	15.5 ± 8.7	Ascomycota	Eurotiomycetes	Onygenales	Onygenaceae	Chrysosporium	Chrysosporium sp
	Otu0187	43.5 ± 17.48	52.25 ± 22.97	38.25 ± 38.12	17 ± 11.92	Ascomycota	Ascomycota unclassified	Ascomycota unclassified	Ascomycota unclassified	Ascomycota unclassified	Ascomycota unclassified
	Otu0188	1.75 ± 2.06	147.25 ± 293.17	0 ± 0	2 ± 4	Ascomycota	Sordariomycetes	Microascales	Halosphaeriaceae	unclassified Halosphaeriaceae	Halosphaeriaceae sp
	Otu0189	44.25 ± 29.85	33.25 ± 12.61	56.25 ± 40.47	14.25 ± 17.91	Ascomycota	Dothideomycetes	Dothideomycetes order Incertae sedis	Pseudeurotiaceae	Pseudeurotium	Pseudeurotium hygrophilum
	Otu0190	91.25 ± 175.21	4.25 ± 4.19	35.75 ± 22.4	14.75 ± 8.77	Ascomycota	Ascomycota class Incertae sedis	Ascomycota order Incertae sedis	Ascomycota family Incertae sedis	Pseudorobillarda	Pseudorobillarda sp MFLUCC12 0422
	Otu0191	75 ± 36.92	30.5 ± 14.06	28.75 ± 45.16	11.25 ± 9.91	Zygomycota	Zygomycota class Incertae sedis	Mortierellales	Mortierellaceae	Mortierella	Mortierella polygonia
	Otu0192	56.5 ± 39.6	18 ± 16.27	55 ± 36.82	15.75 ± 5.68	Ascomycota	Eurotiomycetes	Eurotiales	Trichocomaceae	Penicillium	Penicillium sp
	Otu0193	26.5 ± 22.35	114.25 ± 145.19	0.5 ± 1	3.25 ± 5.25	Ascomycota	Ascomycota unclassified	Ascomycota unclassified	Ascomycota unclassified	Ascomycota unclassified	Ascomycota unclassified
	Otu0194	109.5 ± 119.05	20.75 ± 33.4	6.75 ± 13.5	7 ± 7.53	Basidiomycota	Agaricomycetes	Agaricales	Psathyrellaceae	Coprinellus	Coprinellus bisporus
	Otu0195	50.25 ± 14.59	43.25 ± 26.81	27.25 ± 33.35	23 ± 13.64	Ascomycota	Sordariomycetes	Sordariomycetes unclassified	Sordariomycetes unclassified	Sordariomycetes unclassified	Sordariomycetes unclassified
	Otu0196	42.25 ± 32.06	18.5 ± 17.18	72.75 ± 51.63	9.25 ± 5.91	Fungi unclassified	Fungi unclassified	Fungi unclassified	Fungi unclassified	Fungi unclassified	Fungi unclassified
	Otu0197	7.75 ± 4.5	57.25 ± 27.48	38.75 ± 44.29	38.75 ± 24.39	Basidiomycota	Basidiomycota unclassified	Basidiomycota unclassified	Basidiomycota unclassified	Basidiomycota unclassified	Basidiomycota unclassified
	Otu0198	4.25 ± 7.85	128.25 ± 245.86	7.5 ± 15	2 ± 4	Zygomycota	Zygomycota class Incertae sedis	Mortierellales	Mortierellaceae	Mortierella	Mortierella hyalina
	Otu0199	33.75 ± 36.73	26.25 ± 15.97	20 ± 33.51	61 ± 93.59	Ascomycota	Sordariomycetes	Sordariomycetes unclassified	Sordariomycetes unclassified	Sordariomycetes unclassified	Sordariomycetes unclassified
	Otu0200	66.5 ± 71.81	25.5 ± 20.4	34.5 ± 35.33	13.25 ± 10.9	Ascomycota	Sordariomycetes	Sordariales	Lasiosphaeriaceae	Podospora	Podospora sp
	Otu0201	50.5 ± 70.01	14.5 ± 16.42	51 ± 22.11	22.25 ± 11.32	Ascomycota	Ascomycota unclassified	Ascomycota unclassified	Ascomycota unclassified	Ascomycota unclassified	Ascomycota unclassified
	Otu0202	92 ± 44.31	19 ± 6.58	17.75 ± 10.94	8.25 ± 4.79	Fungi unclassified	Fungi unclassified	Fungi unclassified	Fungi unclassified	Fungi unclassified	Fungi unclassified
	Otu0203	73.5 ± 135.22	5 ± 5.6	53 ± 81.83	5.25 ± 10.5	Fungi unclassified	Fungi unclassified	Fungi unclassified	Fungi unclassified	Fungi unclassified	Fungi unclassified
	Otu0204	33.75 ± 42.21	19.5 ± 19.84	45.25 ± 55.36	38.25 ± 13.3	Ascomycota	Leotiomycetes	Leotiomycetes unclassified	Leotiomycetes unclassified	Leotiomycetes unclassified	Leotiomycetes unclassified
	Otu0205	29.25 ± 21.91	101 ± 112.52	3.5 ± 4.04	2.75 ± 2.75	Basidiomycota	Tremellomycetes	Trichosporonales	Trichosporonaceae	Trichosporon	Trichosporon laibachii
	Otu0206	67.5 ± 67.58	23.75 ± 6.08	36 ± 16.63	9 ± 5.6	Ascomycota	Sordariomycetes	Microascales	unclassified Microascales	unclassified Microascales	Microascales sp
	Otu0207	75.75 ± 51.95	21.75 ± 25.86	22.25 ± 23.41	16.5 ± 7.23	Ascomycota	Sordariomycetes	Sordariomycetes unclassified	Sordariomycetes unclassified	Sordariomycetes unclassified	Sordariomycetes unclassified
	Otu0208	50.25 ± 22.87	48.25 ± 32.22	27.25 ± 17.29	9.75 ± 4.79	Ascomycota	Leotiomycetes	Leotiomycetes unclassified	Leotiomycetes unclassified	Leotiomycetes unclassified	Leotiomycetes unclassified
	Otu0209	59.25 ± 65.29	32.75 ± 16.7	36.25 ± 33.97	5.5 ± 1.29	Ascomycota	Eurotiomycetes	Eurotiales	Trichocomaceae	Paecilomyces	Paecilomyces fulvus
	Otu0210	83.75 ± 88.4	12.25 ± 17.88	18 ± 16.25	14.75 ± 17.04	Basidiomycota	Agaricomycetes	Agaricales	Psathyrellaceae	Coprinopsis	Coprinopsis clastophylla
	Otu0211	1.25 ± 2.50	0 ± 0	50.75 ± 101.5	76.25 ± 106.23	Ascomycota	Sordariomycetes	Sordariales	Lasiosphaeriaceae	Lasiosphaeris	Lasiosphaeris hispida
	Otu0212	0 ± 0	35.5 ± 62.63	0 ± 0	91.5 ± 167.38	Ascomycota	Pezizomycetes	Pezizales	Pezizaceae	unclassified Pezizaceae	Pezizaceae sp
	Otu0213	22.5 ± 13.89	56.5 ± 32.14	26.75 ± 15.48	20.5 ± 16.52	Ascomycota	Orbiliomycetes	Orbiliales	Orbiliaceae	Arthrobotrys	Arthrobotrys oligospora
	Otu0214	29.75 ± 34.19	60 ± 115.36	0.75 ± 1.5	34.5 ± 44.94	Basidiomycota	Agaricomycetes	Agaricales	Agaricaceae	Leucoagaricus	Leucoagaricus americanus
	Otu0215	24.75 ± 22.14	87.75 ± 138.86	6.25 ± 12.5	2 ± 0.82	Zygomycota	Zygomycota class Incertae sedis	Mortierellales	Mortierellaceae	Mortierella	Mortierella unclassified
	Otu0216	46 ± 41.06	10.75 ± 8.66	59.25 ± 52.18	4.75 ± 3.77	Ascomycota	Sordariomycetes	Hypocreales	Nectriaceae	Nectria	Nectria ramulariae
	Otu0217	14 ± 0.82	26.75 ± 15.63	38 ± 33.89	41.25 ± 19.19	Fungi unclassified	Fungi unclassified	Fungi unclassified	Fungi unclassified	Fungi unclassified	Fungi unclassified
	Otu0218	0 ± 0	116.5 ± 217.94	0.75 ± 1.5	0.75 ± 0.5	Ascomycota	Ascomycota unclassified	Ascomycota unclassified	Ascomycota unclassified	Ascomycota unclassified	Ascomycota unclassified
	Otu0219	36 ± 24.28	22.25 ± 21.27	44.25 ± 28.39	15.5 ± 6.56	Ascomycota	Leotiomycetes	Helotiales	Helotiales unclassified	Helotiales unclassified	Helotiales unclassified
	Otu0220	36.5 ± 50.63	30.75 ± 48.89	32.5 ± 13.48	18 ± 17.53	Ascomycota	Dothideomycetes	Pleosporales	Leptosphaeriaceae	Leptosphaeriaceae unclassified	Leptosphaeriaceae unclassified
	Otu0221	34.5 ± 20.86	25.25 ± 11.79	20 ± 14.12	37.75 ± 17.31	Ascomycota	Sordariomycetes	Hypocreales	Clavicipitaceae	Clavicipitaceae unclassified	Clavicipitaceae unclassified
	Otu0222	6.25 ± 9.88	90 ± 104.83	3.25 ± 6.5	16.75 ± 19.59	Fungi unclassified	Fungi unclassified	Fungi unclassified	Fungi unclassified	Fungi unclassified	Fungi unclassified
	Otu0223	42.25 ± 81.86	56.25 ± 69.86	1.25 ± 2.5	16 ± 32	Fungi unclassified	Fungi unclassified	Fungi unclassified	Fungi unclassified	Fungi unclassified	Fungi unclassified
	Otu0224	0 ± 0	1 ± 2	111.75 ± 218.86	2.5 ± 5	Ascomycota	Ascomycota unclassified	Ascomycota unclassified	Ascomycota unclassified	Ascomycota unclassified	Ascomycota unclassified
	Otu0225	7.5 ± 8.89	2.75 ± 4.86	34.25 ± 41.1	69.75 ± 111.63	Fungi unclassified	Fungi unclassified	Fungi unclassified	Fungi unclassified	Fungi unclassified	Fungi unclassified
	Otu0226	14 ± 26.68	8.5 ± 15.02	82.75 ± 143.12	5.75 ± 11.5	Ascomycota	Dothideomycetes	Pleosporales	Pleosporales unclassified	Pleosporales unclassified	Pleosporales unclassified
	Otu0227	26.75 ± 52.18	69.75 ± 81	0 ± 0	14 ± 16.35	Glomeromycota	Glomeromycetes	Glomerales	Glomeraceae	Septoglomus	Septoglomus viscosum
	Otu0228	21.5 ± 21.25	0 ± 0	82 ± 164	6.5 ± 7.68	Zygomycota	Zygomycota class Incertae sedis	Mortierellales	Mortierellaceae	Mortierella	Mortierella sp
	Otu0229	44.5 ± 85.05	53.25 ± 56.19	1 ± 2	10.75 ± 15.69	Zygomycota	Zygomycota class Incertae sedis	Mortierellales	Mortierellaceae	Mortierella	Mortierella unclassified
	Otu0230	16.75 ± 23.57	10 ± 12.54	60.5 ± 64.84	22 ± 17.22	Chytridiomycota	Chytridiomycetes	Spizellomycetales	Spizellomycetaceae	Kochiomyces	Kochiomyces sp
	Otu0231	14.75 ± 11.62	11.25 ± 6.13	74.75 ± 58.52	7.75 ± 6.6	Ascomycota	Ascomycota unclassified	Ascomycota unclassified	Ascomycota unclassified	Ascomycota unclassified	Ascomycota unclassified
	Otu0232	48 ± 44.62	22.25 ± 3.86	25.5 ± 11.5	12 ± 5.89	Fungi unclassified	Fungi unclassified	Fungi unclassified	Fungi unclassified	Fungi unclassified	Fungi unclassified
	Otu0233	0 ± 0	85.5 ± 171	13.5 ± 27	8.25 ± 13.38	Chytridiomycota	Chytridiomycetes	Spizellomycetales	Spizellomycetaceae	Spizellomycetaceae unclassified	Spizellomycetaceae unclassified
	Otu0234	1.75 ± 2.06	28.75 ± 41.75	0.25 ± 0.5	76.25 ± 102.11	Fungi unclassified	Fungi unclassified	Fungi unclassified	Fungi unclassified	Fungi unclassified	Fungi unclassified
	Otu0236	29.75 ± 33.55	15 ± 13.44	47 ± 14.31	12.5 ± 3.87	Fungi unclassified	Fungi unclassified	Fungi unclassified	Fungi unclassified	Fungi unclassified	Fungi unclassified
	Otu0237	97.5 ± 159.86	6.25 ± 12.5	0 ± 0	0.25 ± 0.5	Chytridiomycota	Chytridiomycetes	Spizellomycetales	Spizellomycetaceae	Spizellomyces	Spizellomyces dolichospermus
	Otu0238	15.5 ± 19.89	3.5 ± 4.04	62.5 ± 50	22 ± 12.75	Fungi unclassified	Fungi unclassified	Fungi unclassified	Fungi unclassified	Fungi unclassified	Fungi unclassified
	Otu0239	30.5 ± 47.66	0 ± 0	67.5 ± 125.2	4.5 ± 9	Fungi unclassified	Fungi unclassified	Fungi unclassified	Fungi unclassified	Fungi unclassified	Fungi unclassified
	Otu0240	24.25 ± 25.2	13 ± 24.67	57.25 ± 37.63	8 ± 6	Ascomycota	Sordariomycetes	Sordariomycetes unclassified	Sordariomycetes unclassified	Sordariomycetes unclassified	Sordariomycetes unclassified
	Otu0241	30 ± 23.68	7.5 ± 5.2	44.25 ± 87.17	20 ± 23.93	Zygomycota	Zygomycota class Incertae sedis	Mucorales	Mucoraceae	Mucor	Mucor unclassified
	Otu0242	60.25 ± 22.25	8.25 ± 3.2	23 ± 25.63	10 ± 6.06	Ascomycota	Pezizomycetes	Pezizales	Pyronemataceae	Scutellinia	Scutellinia torrentis
	Otu0243	43.5 ± 23.98	15 ± 7.26	38.75 ± 13.23	4.25 ± 3.3	Fungi unclassified	Fungi unclassified	Fungi unclassified	Fungi unclassified	Fungi unclassified	Fungi unclassified
	Otu0244	41 ± 33.5	33.5 ± 10.91	5.5 ± 4.93	21 ± 22.35	Zygomycota	Zygomycota class Incertae sedis	Mucorales	Mucoraceae	Mucor	Mucor hiemalis
	Otu0245	17.75 ± 15.31	3.75 ± 7.5	62 ± 74.42	17.5 ± 15.95	Ascomycota	Dothideomycetes	Dothideomycetes unclassified	Dothideomycetes unclassified	Dothideomycetes unclassified	Dothideomycetes unclassified
	Otu0246	1.25 ± 2.5	94.25 ± 188.5	0.25 ± 0.5	5 ± 8.12	Fungi unclassified	Fungi unclassified	Fungi unclassified	Fungi unclassified	Fungi unclassified	Fungi unclassified
	Otu0247	27 ± 10.23	15.5 ± 10.02	39 ± 10.89	18.75 ± 8.96	Fungi unclassified	Fungi unclassified	Fungi unclassified	Fungi unclassified	Fungi unclassified	Fungi unclassified
	Otu0248	6.25 ± 5.12	83 ± 84.35	1.5 ± 3	8.75 ± 7.5	Ascomycota	Sordariomycetes	Sordariales	Lasiosphaeriaceae	Cladorrhinum	Cladorrhinum sp
	Otu0249	8.75 ± 17.5	19.5 ± 14.93	47.25 ± 39.3	23.25 ± 18.98	Glomeromycota	Glomeromycetes	Paraglomerales	Paraglomerales unclassified	Paraglomerales unclassified	Paraglomerales unclassified
	Otu0250	77.25 ± 145.96	19.75 ± 38.18	0 ± 0	0 ± 0	Fungi unclassified	Fungi unclassified	Fungi unclassified	Fungi unclassified	Fungi unclassified	Fungi unclassified
	Otu0251	20.25 ± 21.23	13 ± 8.21	47 ± 27.28	16.25 ± 12.69	Ascomycota	Sordariomycetes	Hypocreales	Hypocreales unclassified	Hypocreales unclassified	Hypocreales unclassified
	Otu0252	5.5 ± 9.11	76 ± 120.95	0 ± 0	14.25 ± 24.54	Zygomycota	Zygomycota class Incertae sedis	Mucorales	Cunninghamellaceae	Cunninghamella	Cunninghamella elegans
	Otu0253	23 ± 26.12	5 ± 4.97	47.75 ± 33.66	19.75 ± 9.46	Fungi unclassified	Fungi unclassified	Fungi unclassified	Fungi unclassified	Fungi unclassified	Fungi unclassified
	Otu0254	23 ± 25.82	18.75 ± 12.79	26.25 ± 6.9	26.25 ± 23.3	Ascomycota	Dothideomycetes	Pleosporales	Pleosporales family Incertae sedis	Pyrenochaeta	Pyrenochaeta unclassified
	Otu0255	22.75 ± 17.59	7 ± 5.35	51 ± 32.09	13.25 ± 7.72	Fungi unclassified	Fungi unclassified	Fungi unclassified	Fungi unclassified	Fungi unclassified	Fungi unclassified
	Otu0256	63.25 ± 89.6	29.25 ± 47.04	0 ± 0	0.5 ± 1	Basidiomycota	Agaricomycetes	Agaricales	Bolbitiaceae	Conocybe	Conocybe apala
	Otu0257	18.25 ± 11.67	9.5 ± 9.26	55.25 ± 53.37	9.75 ± 1.89	Fungi unclassified	Fungi unclassified	Fungi unclassified	Fungi unclassified	Fungi unclassified	Fungi unclassified
	Otu0258	0 ± 0	92.75 ± 175	0 ± 0	0 ± 0	Ascomycota	Sordariomycetes	Hypocreales	Clavicipitaceae	Pochonia	Pochonia sp
	Otu0259	9 ± 10.03	5.75 ± 5.74	60.75 ± 58.5	17 ± 11.6	Fungi unclassified	Fungi unclassified	Fungi unclassified	Fungi unclassified	Fungi unclassified	Fungi unclassified
	Otu0260	25 ± 32.68	19.5 ± 22.13	32.25 ± 33.03	14.25 ± 17.56	Ascomycota	Pezizomycetes	Pezizales	Pyronemataceae	Cheilymenia	Cheilymenia stercorea
	Otu0261	37.25 ± 10.94	13.25 ± 10.59	17.5 ± 13.18	22.5 ± 18.79	Ascomycota	Dothideomycetes	Pleosporales	Leptosphaeriaceae	Leptosphaeriaceae unclassified	Leptosphaeriaceae unclassified
	Otu0262	0 ± 0	15.25 ± 17.97	2 ± 4	73.25 ± 57.8	Fungi unclassified	Fungi unclassified	Fungi unclassified	Fungi unclassified	Fungi unclassified	Fungi unclassified
	Otu0263	28.5 ± 9.61	30 ± 22.52	17.25 ± 21.64	13 ± 11.6	Ascomycota	Sordariomycetes	Sordariomycetes order Incertae sedis	Annulatascaceae	Conlarium	Conlarium duplumascospora
	Otu0264	23.5 ± 16.52	9.25 ± 8.26	37.75 ± 11.41	17.5 ± 10.97	Rozellomycota	unclassified Rozellomycota	unclassified Rozellomycota	unclassified Rozellomycota	unclassified Rozellomycota	Rozellomycota sp
	Otu0265	13.25 ± 26.5	68.75 ± 123.21	0.25 ± 0.5	5.5 ± 4.2	Basidiomycota	Agaricomycetes	Auriculariales	Auriculariales unclassified	Auriculariales unclassified	Auriculariales unclassified
	Otu0266	19.5 ± 16.82	31.25 ± 32.31	28 ± 22.11	7.75 ± 2.06	Ascomycota	Sordariomycetes	Sordariomycetes unclassified	Sordariomycetes unclassified	Sordariomycetes unclassified	Sordariomycetes unclassified
	Otu0267	0.75 ± 0.96	0 ± 0	85.75 ± 171.5	0 ± 0	Ascomycota	Ascomycota unclassified	Ascomycota unclassified	Ascomycota unclassified	Ascomycota unclassified	Ascomycota unclassified
	Otu0268	79.25 ± 114.12	4.75 ± 6.6	1.75 ± 3.5	0.25 ± 0.5	Chytridiomycota	Chytridiomycetes	Rhizophydiales	Rhizophydiales family Incertae sedis	Operculomyces	Operculomyces laminatus
	Otu0269	15 ± 8.08	28.5 ± 24.46	17.5 ± 11.24	24 ± 4.83	Ascomycota	Sordariomycetes	Hypocreales	Hypocreales unclassified	Hypocreales unclassified	Hypocreales unclassified
	Otu0270	69.75 ± 137.51	9.5 ± 11.39	3 ± 4.76	2.75 ± 3.4	Fungi unclassified	Fungi unclassified	Fungi unclassified	Fungi unclassified	Fungi unclassified	Fungi unclassified
	Otu0271	15 ± 11.92	19.25 ± 14.2	27.25 ± 23.49	20.5 ± 14.82	Ascomycota	Ascomycota class Incertae sedis	Ascomycota order Incertae sedis	Ascomycota family Incertae sedis	Vermispora	Vermispora fusarina
	Otu0272	17 ± 17.57	13.25 ± 21.5	44.5 ± 60.45	7 ± 6.98	Ascomycota	Sordariomycetes	Sordariales	Sordariales unclassified	Sordariales unclassified	Sordariales unclassified
	Otu0273	48.25 ± 84	1 ± 2	29 ± 19.8	2 ± 2.71	Ascomycota	Sordariomycetes	Sordariomycetes unclassified	Sordariomycetes unclassified	Sordariomycetes unclassified	Sordariomycetes unclassified
	Otu0274	29 ± 17.15	22.75 ± 24.28	22 ± 28.74	4.5 ± 2.65	Ascomycota	Sordariomycetes	Sordariales	Sordariales unclassified	Sordariales unclassified	Sordariales unclassified
	Otu0275	0 ± 0	7 ± 12.7	59 ± 99.58	11.75 ± 13.12	Basidiomycota	Pucciniomycetes	Platygloeales	Eocronartiaceae	Eocronartium	Eocronartium sp
	Otu0276	56.75 ± 92.12	10.5 ± 12.56	9.5 ± 8.43	0 ± 0	Ascomycota	Sordariomycetes	Sordariomycetes unclassified	Sordariomycetes unclassified	Sordariomycetes unclassified	Sordariomycetes unclassified
	Otu0277	18 ± 18.51	38.25 ± 39.23	16 ± 4.55	3.5 ± 1.73	Ascomycota	Ascomycota class Incertae sedis	Ascomycota order Incertae sedis	Ascomycota family Incertae sedis	Staphylotrichum	Staphylotrichum sp Amy 4
	Otu0278	58.5 ± 64.55	5.75 ± 10.18	11.25 ± 12.23	0.25 ± 0.5	Basidiomycota	Agaricomycetes	Agaricales	Psathyrellaceae	Coprinopsis	Coprinopsis unclassified
	Otu0279	15.25 ± 27.9	4 ± 7.35	39.25 ± 23.2	15.75 ± 12.76	Fungi unclassified	Fungi unclassified	Fungi unclassified	Fungi unclassified	Fungi unclassified	Fungi unclassified
	Otu0280	7.5 ± 14.34	19.5 ± 17.18	20 ± 14.99	26 ± 13.74	Ascomycota	Dothideomycetes	Pleosporales	Leptosphaeriaceae	Leptosphaeria	Leptosphaeria sp MH 2001
	Otu0281	13.5 ± 27	41.5 ± 77.76	17 ± 19.71	1 ± 2	Fungi unclassified	Fungi unclassified	Fungi unclassified	Fungi unclassified	Fungi unclassified	Fungi unclassified
	Otu0282	24.25 ± 9.54	6.25 ± 6.24	18.5 ± 11.5	24 ± 15.17	Chytridiomycota	unclassified Chytridiomycota	unclassified Chytridiomycota	unclassified Chytridiomycota	unclassified Chytridiomycota	Chytridiomycota sp
	Otu0283	5.5 ± 8.54	0 ± 0	0 ± 0	67.5 ± 135	Basidiomycota	Agaricomycetes	Agaricomycetes unclassified	Agaricomycetes unclassified	Agaricomycetes unclassified	Agaricomycetes unclassified
	Otu0284	25.25 ± 11.87	15.5 ± 5.97	13.5 ± 6.19	18.5 ± 9.85	Ascomycota	Ascomycota unclassified	Ascomycota unclassified	Ascomycota unclassified	Ascomycota unclassified	Ascomycota unclassified
	Otu0285	23 ± 26.87	8.25 ± 10.24	22.75 ± 13.96	18.75 ± 32.26	Fungi unclassified	Fungi unclassified	Fungi unclassified	Fungi unclassified	Fungi unclassified	Fungi unclassified
	Otu0286	19.75 ± 11.3	17.75 ± 12.58	25 ± 9.38	10.25 ± 6.85	Ascomycota	Sordariomycetes	Coniochaetales	Coniochaetaceae	Coniochaeta	Coniochaeta unclassified
	Otu0287	24.75 ± 27.07	41.75 ± 9.11	1 ± 1.41	4 ± 3.37	Basidiomycota	Microbotryomycetes	Sporidiobolales	Sporidiobolales family Incertae sedis	Sporidiobolales family Incertae sedis unclassified	Sporidiobolales family Incertae sedis unclassified
	Otu0288	0.25 ± 0.5	13.25 ± 20.39	0 ± 0	58 ± 110.02	Ascomycota	Sordariomycetes	Hypocreales	Cordycipitaceae	Lecanicillium	Lecanicillium unclassified
	Otu0289	23.5 ± 24.46	30 ± 26.85	13.5 ± 14.2	3.75 ± 4.5	Ascomycota	Sordariomycetes	Hypocreales	Nectriaceae	Nectriaceae unclassified	Nectriaceae unclassified
	Otu0290	22.5 ± 43.01	7.5 ± 12.4	29.75 ± 50.2	10.25 ± 11.35	Fungi unclassified	Fungi unclassified	Fungi unclassified	Fungi unclassified	Fungi unclassified	Fungi unclassified
	Otu0291	0.5 ± 1	68.75 ± 137.5	0 ± 0	0 ± 0	Glomeromycota	Glomeromycetes	Glomerales	Glomerales unclassified	Glomerales unclassified	Glomerales unclassified
	Otu0292	16.5 ± 12.69	22.25 ± 16.11	18.5 ± 6.56	11.25 ± 9.91	Basidiomycota	Agaricomycetes	Agaricales	Psathyrellaceae	Psathyrella	Psathyrella unclassified
	Otu0294	41 ± 48.7	7.75 ± 5.44	16.75 ± 32.17	1.5 ± 1.73	Fungi unclassified	Fungi unclassified	Fungi unclassified	Fungi unclassified	Fungi unclassified	Fungi unclassified
	Otu0295	17.25 ± 13.43	12 ± 12.57	16 ± 8.37	21.5 ± 19.77	Ascomycota	Sordariomycetes	Sordariomycetes order Incertae sedis	Sordariomycetes order Incertae sedis unclassified	Sordariomycetes order Incertae sedis unclassified	Sordariomycetes order Incertae sedis unclassified
	Otu0296	1 ± 1.41	0 ± 0	63.25 ± 125.17	1.75 ± 1.71	Fungi unclassified	Fungi unclassified	Fungi unclassified	Fungi unclassified	Fungi unclassified	Fungi unclassified
	Otu0297	19.5 ± 11.96	14.5 ± 15.78	17.75 ± 19.19	13.5 ± 7.72	Ascomycota	Sordariomycetes	Sordariomycetes unclassified	Sordariomycetes unclassified	Sordariomycetes unclassified	Sordariomycetes unclassified
	Otu0298	19.5 ± 16.78	11.5 ± 15.8	21 ± 11.22	11.25 ± 5.85	Fungi unclassified	Fungi unclassified	Fungi unclassified	Fungi unclassified	Fungi unclassified	Fungi unclassified
	Otu0299	34.75 ± 58.12	28.5 ± 49.09	0 ± 0	0 ± 0	Chytridiomycota	Chytridiomycetes	Spizellomycetales	Spizellomycetaceae	Powellomyces	Powellomyces sp
	Otu0300	13.75 ± 24.90	0 ± 0	45.75 ± 55.81	2.5 ± 3.32	Ascomycota	Dothideomycetes	Pleosporales	Sporormiaceae	Preussia	Preussia unclassified
	Otu0301	4.25 ± 4.79	6.25 ± 11.18	16.75 ± 18.89	34.75 ± 27.24	Fungi unclassified	Fungi unclassified	Fungi unclassified	Fungi unclassified	Fungi unclassified	Fungi unclassified
	Otu0302	5 ± 10	2.25 ± 4.5	42.25 ± 38.6	12.5 ± 14.84	Glomeromycota	Glomeromycetes	Glomerales	Claroideoglomeraceae	Claroideoglomus	Claroideoglomus unclassified
	Otu0303	20.25 ± 21.17	4.25 ± 6.65	32.5 ± 40.64	3.25 ± 1.71	Ascomycota	Ascomycota unclassified	Ascomycota unclassified	Ascomycota unclassified	Ascomycota unclassified	Ascomycota unclassified
	Otu0304	35.75 ± 46.96	9.75 ± 11.15	10.5 ± 8.58	3.5 ± 4.36	Fungi unclassified	Fungi unclassified	Fungi unclassified	Fungi unclassified	Fungi unclassified	Fungi unclassified
	Otu0305	15.25 ± 17.65	38 ± 76	0 ± 0	5.75 ± 10.84	Basidiomycota	Agaricomycetes	Russulales	Stephanosporaceae	Stephanosporaceae unclassified	Stephanosporaceae unclassified
	Otu0306	3.75 ± 4.35	27.5 ± 51.02	20.75 ± 5.91	7 ± 6.48	Ascomycota	Leotiomycetes	Helotiales	Helotiales family Incertae sedis	Helotiales family Incertae sedis unclassified	Helotiales family Incertae sedis unclassified
	Otu0307	6 ± 12	41.5 ± 5.69	1.75 ± 2.22	9.5 ± 14.01	Fungi unclassified	Fungi unclassified	Fungi unclassified	Fungi unclassified	Fungi unclassified	Fungi unclassified
	Otu0308	0 ± 0	58 ± 116	0 ± 0	0 ± 0	Ascomycota	Ascomycota unclassified	Ascomycota unclassified	Ascomycota unclassified	Ascomycota unclassified	Ascomycota unclassified
	Otu0309	33 ± 50.29	10.75 ± 11.59	8.75 ± 10.37	5.5 ± 6.66	Ascomycota	Sordariomycetes	Sordariales	Lasiosphaeriaceae	Podospora	Podospora communis
	Otu0310	10 ± 12.11	10.5 ± 7.59	34.25 ± 31.2	3 ± 4.24	Ascomycota	Eurotiomycetes	Chaetothyriales	Herpotrichiellaceae	Herpotrichiellaceae unclassified	Herpotrichiellaceae unclassified
	Otu0311	0 ± 0	56.25 ± 112.5	0 ± 0	0.25 ± 0.5	Ascomycota	Orbiliomycetes	Orbiliales	Orbiliaceae	Orbiliaceae unclassified	Orbiliaceae unclassified
	Otu0312	0.5 ± 1	3 ± 6	32.25 ± 39	19.75 ± 18.87	Ascomycota	Pezizomycetes	Pezizales	Pezizales unclassified	Pezizales unclassified	Pezizales unclassified
	Otu0313	18.75 ± 22.44	4.5 ± 5.07	25.5 ± 15.55	6.75 ± 1.71	Fungi unclassified	Fungi unclassified	Fungi unclassified	Fungi unclassified	Fungi unclassified	Fungi unclassified
	Otu0314	18 ± 14.17	18.5 ± 21.49	14 ± 9.31	4.75 ± 4.57	Ascomycota	Ascomycota class Incertae sedis	Ascomycota order Incertae sedis	Ascomycota family Incertae sedis	Torula	Torula sp
	Otu0315	31.5 ± 36.08	11.75 ± 11.21	10.5 ± 14.2	1.5 ± 1.29	Fungi unclassified	Fungi unclassified	Fungi unclassified	Fungi unclassified	Fungi unclassified	Fungi unclassified
	Otu0316	0 ± 0	44.75 ± 39.66	0 ± 0	10.5 ± 13.03	Basidiomycota	Basidiomycota unclassified	Basidiomycota unclassified	Basidiomycota unclassified	Basidiomycota unclassified	Basidiomycota unclassified
	Otu0317	5 ± 2.45	11 ± 19.43	20 ± 10.95	19 ± 10.49	Fungi unclassified	Fungi unclassified	Fungi unclassified	Fungi unclassified	Fungi unclassified	Fungi unclassified
	Otu0318	11.5 ± 21.05	0.75 ± 1.5	36.5 ± 65.1	6.25 ± 6.85	Glomeromycota	Glomeromycetes	Glomerales	Claroideoglomeraceae	Claroideoglomus	Claroideoglomus unclassified
	Otu0319	22.5 ± 28.35	4.75 ± 6.9	20.25 ± 14.43	7 ± 6.22	Fungi unclassified	Fungi unclassified	Fungi unclassified	Fungi unclassified	Fungi unclassified	Fungi unclassified
	Otu0320	0 ± 0	3.25 ± 6.5	29.75 ± 37.86	21.25 ± 23.2	Basidiomycota	Pucciniomycetes	Platygloeales	Eocronartiaceae	Eocronartium	Eocronartium sp
	Otu0321	0 ± 0	0 ± 0	7 ± 13.34	47 ± 50.31	Chytridiomycota	Chytridiomycetes	Spizellomycetales	Spizellomycetaceae	Powellomyces	Powellomyces sp
	Otu0322	21.75 ± 7.8	14.75 ± 10.87	14.5 ± 9.43	2.5 ± 1.29	Fungi unclassified	Fungi unclassified	Fungi unclassified	Fungi unclassified	Fungi unclassified	Fungi unclassified
	Otu0323	40 ± 45.16	3.5 ± 3.7	7.25 ± 6.24	2.5 ± 5	Fungi unclassified	Fungi unclassified	Fungi unclassified	Fungi unclassified	Fungi unclassified	Fungi unclassified
	Otu0324	24 ± 12.65	7.25 ± 5.19	17.5 ± 14.62	4 ± 5.42	Ascomycota	Ascomycota unclassified	Ascomycota unclassified	Ascomycota unclassified	Ascomycota unclassified	Ascomycota unclassified
	Otu0325	11.25 ± 13.23	6.25 ± 7.23	27.5 ± 15.93	7.5 ± 5.92	Fungi unclassified	Fungi unclassified	Fungi unclassified	Fungi unclassified	Fungi unclassified	Fungi unclassified
	Otu0326	4.5 ± 6.61	0.5 ± 1	0.25 ± 0.5	47 ± 94	Basidiomycota	Agaricomycetes	Russulales	Stephanosporaceae	unclassified Stephanosporaceae	Stephanosporaceae sp
	Otu0327	20 ± 12.57	8.25 ± 6.4	17.5 ± 13.92	6.5 ± 3.11	Fungi unclassified	Fungi unclassified	Fungi unclassified	Fungi unclassified	Fungi unclassified	Fungi unclassified
	Otu0328	0.75 ± 1.5	29 ± 44.02	10.75 ± 10.53	11.5 ± 11.85	Ascomycota	Sordariomycetes	Sordariomycetes unclassified	Sordariomycetes unclassified	Sordariomycetes unclassified	Sordariomycetes unclassified
	Otu0329	14.5 ± 16.98	2.25 ± 4.5	27.5 ± 16.66	7.75 ± 6.55	Fungi unclassified	Fungi unclassified	Fungi unclassified	Fungi unclassified	Fungi unclassified	Fungi unclassified
	Otu0330	0 ± 0	1 ± 1.15	32 ± 40.73	18.25 ± 15.59	Chytridiomycota	Chytridiomycetes	Spizellomycetales	Spizellomycetaceae	Spizellomyces	Spizellomyces dolichospermus
	Otu0331	19.5 ± 23.04	15 ± 6.78	9.5 ± 7.14	7 ± 4.76	Fungi unclassified	Fungi unclassified	Fungi unclassified	Fungi unclassified	Fungi unclassified	Fungi unclassified
	Otu0332	21.5 ± 25.83	19 ± 14.07	3.75 ± 6.18	6.5 ± 4.51	Ascomycota	Ascomycota unclassified	Ascomycota unclassified	Ascomycota unclassified	Ascomycota unclassified	Ascomycota unclassified
	Otu0333	38.75 ± 64.67	4.75 ± 6.18	3 ± 6	4.25 ± 3.4	Basidiomycota	Microbotryomycetes	Sporidiobolales	Sporidiobolales family Incertae sedis	Rhodotorula	Rhodotorula graminis
	Otu0334	0.25 ± 0.5	24.75 ± 36.45	21.75 ± 25.02	3.5 ± 3	Zygomycota	Zygomycota class Incertae sedis	Mortierellales	Mortierellaceae	Mortierella	Mortierella unclassified
	Otu0335	23.25 ± 23.3	27 ± 48.81	0 ± 0	0 ± 0	Fungi unclassified	Fungi unclassified	Fungi unclassified	Fungi unclassified	Fungi unclassified	Fungi unclassified
	Otu0336	37.5 ± 47.53	0 ± 0	5.25 ± 9.84	7.5 ± 15	Fungi unclassified	Fungi unclassified	Fungi unclassified	Fungi unclassified	Fungi unclassified	Fungi unclassified
	Otu0337	4.25 ± 7.23	5 ± 10	38.25 ± 25.16	2.5 ± 4.36	Fungi unclassified	Fungi unclassified	Fungi unclassified	Fungi unclassified	Fungi unclassified	Fungi unclassified
	Otu0338	27.75 ± 50.94	7.5 ± 15	5.25 ± 10.5	9 ± 14.28	Ascomycota	Pezizomycetes	Pezizales	Pyronemataceae	Pyronemataceae unclassified	Pyronemataceae unclassified
	Otu0339	0 ± 0	0 ± 0	0 ± 0	49 ± 98	Fungi unclassified	Fungi unclassified	Fungi unclassified	Fungi unclassified	Fungi unclassified	Fungi unclassified
	Otu0340	5.25 ± 5.12	33.75 ± 23.56	0 ± 0	9.75 ± 14.29	Fungi unclassified	Fungi unclassified	Fungi unclassified	Fungi unclassified	Fungi unclassified	Fungi unclassified
	Otu0341	15.75 ± 25.55	2.75 ± 0.5	18.75 ± 8.46	11.5 ± 10.63	Fungi unclassified	Fungi unclassified	Fungi unclassified	Fungi unclassified	Fungi unclassified	Fungi unclassified
	Otu0342	4.75 ± 4.65	17.25 ± 9.95	1 ± 1.15	25.75 ± 43.09	Ascomycota	Eurotiomycetes	Eurotiales	Trichocomaceae	Penicillium	Penicillium unclassified
	Otu0343	4 ± 4.55	8.75 ± 3.77	22.75 ± 2.99	12.75 ± 8.02	Fungi unclassified	Fungi unclassified	Fungi unclassified	Fungi unclassified	Fungi unclassified	Fungi unclassified
	Otu0344	49 ± 98	48.25 ± 96.5	0 ± 0	0 ± 0	Basidiomycota	Agaricomycetes	Agaricales	Mycenaceae	Mycena	Mycena unclassified
	Otu0345	34.5 ± 69	1.5 ± 1	11.25 ± 20.52	1 ± 1.41	Ascomycota	Sordariomycetes	Sordariomycetes order Incertae sedis	Magnaporthaceae	Magnaporthaceae unclassified	Magnaporthaceae unclassified
	Otu0346	11.5 ± 23	33.75 ± 67.5	2.25 ± 4.5	0 ± 0	Basidiomycota	Agaricomycetes	Agaricales	Tricholomataceae	Melanoleuca	Melanoleuca communis
	Otu0347	14.25 ± 27.18	9.5 ± 9	11.25 ± 13.5	12.5 ± 10.97	Chytridiomycota	Chytridiomycetes	Spizellomycetales	Spizellomycetaceae	Spizellomycetaceae unclassified	Spizellomycetaceae unclassified
	Otu0349	40 ± 60.05	2.25 ± 3.86	2.75 ± 3.4	2 ± 3.37	Fungi unclassified	Fungi unclassified	Fungi unclassified	Fungi unclassified	Fungi unclassified	Fungi unclassified
	Otu0350	14.5 ± 6.66	5.25 ± 4.27	26 ± 18.17	1.25 ± 1.26	Ascomycota	Ascomycota unclassified	Ascomycota unclassified	Ascomycota unclassified	Ascomycota unclassified	Ascomycota unclassified
	Otu0351	10.5 ± 7.14	4 ± 3.92	22.75 ± 11.32	9.25 ± 0.96	Fungi unclassified	Fungi unclassified	Fungi unclassified	Fungi unclassified	Fungi unclassified	Fungi unclassified
	Otu0352	0 ± 0	46.5 ± 40.54	0 ± 0	0 ± 0	Basidiomycota	Tremellomycetes	Trichosporonales	Trichosporonaceae	Trichosporon	Trichosporon unclassified
	Otu0353	10.75 ± 15.56	26.75 ± 26.7	5.75 ± 10.84	2.75 ± 3.1	Ascomycota	Leotiomycetes	Helotiales	Helotiaceae	Neobulgaria	Neobulgaria unclassified
	Otu0354	25.75 ± 11.5	6.25 ± 6.5	8.75 ± 16.84	5.25 ± 0.96	Basidiomycota	Basidiomycota unclassified	Basidiomycota unclassified	Basidiomycota unclassified	Basidiomycota unclassified	Basidiomycota unclassified
	Otu0355	3.25 ± 3.86	4.5 ± 7.72	5.5 ± 8.02	32.5 ± 49.78	Chytridiomycota	Chytridiomycetes	Olpidiales	Olpidiaceae	Olpidium	Olpidium brassicae
	Otu0356	7.5 ± 4.43	4.75 ± 8.18	22.5 ± 28.72	10.75 ± 9.22	Ascomycota	Sordariomycetes	Hypocreales	Nectriaceae	Fusarium	Fusarium sp NG H06b
	Otu0357	21 ± 9.31	15.25 ± 14.82	5 ± 10	4.25 ± 6.55	Fungi unclassified	Fungi unclassified	Fungi unclassified	Fungi unclassified	Fungi unclassified	Fungi unclassified
	Otu0358	1.75 ± 3.5	43.5 ± 87	0 ± 0	0 ± 0	Ascomycota	Sordariomycetes	Xylariales	Xylariaceae	Xylaria	Xylaria unclassified
	Otu0359	2.25 ± 3.3	39.75 ± 79.5	0 ± 0	3 ± 6	Basidiomycota	Agaricomycetes	Cantharellales	Ceratobasidiaceae	Thanatephorus	Thanatephorus cucumeris
	Otu0360	9.75 ± 9	9.25 ± 6.5	21 ± 24.83	5 ± 6.27	Fungi unclassified	Fungi unclassified	Fungi unclassified	Fungi unclassified	Fungi unclassified	Fungi unclassified
	Otu0361	29.25 ± 50.82	0.25 ± 0.5	3.5 ± 7	12 ± 24	Basidiomycota	Agaricomycetes	Agaricales	Agaricales family Incertae sedis	unclassified Agaricales	Agaricales sp
	Otu0362	18.5 ± 9.26	17.25 ± 11.87	6.5 ± 8.54	2.5 ± 2.08	Ascomycota	Ascomycota unclassified	Ascomycota unclassified	Ascomycota unclassified	Ascomycota unclassified	Ascomycota unclassified
	Otu0363	8.25 ± 4.99	13.25 ± 9.67	16.5 ± 8.06	6.75 ± 11.53	Ascomycota	Ascomycota unclassified	Ascomycota unclassified	Ascomycota unclassified	Ascomycota unclassified	Ascomycota unclassified
	Otu0364	39.75 ± 79.5	3.5 ± 7	1.25 ± 2.5	0 ± 0	Chytridiomycota	Chytridiomycetes	Spizellomycetales	Spizellomycetaceae	Spizellomycetaceae unclassified	Spizellomycetaceae unclassified
	Otu0365	0.25 ± 0.5	3 ± 6	31.25 ± 38.66	9.75 ± 11.53	Fungi unclassified	Fungi unclassified	Fungi unclassified	Fungi unclassified	Fungi unclassified	Fungi unclassified
	Otu0366	43.5 ± 87	0 ± 0	0 ± 0	0.75 ± 1.5	Fungi unclassified	Fungi unclassified	Fungi unclassified	Fungi unclassified	Fungi unclassified	Fungi unclassified
	Otu0367	18.25 ± 12.55	7.75 ± 1.5	11.5 ± 13.72	6.5 ± 5.26	Fungi unclassified	Fungi unclassified	Fungi unclassified	Fungi unclassified	Fungi unclassified	Fungi unclassified
	Otu0368	3.25 ± 2.99	3.25 ± 2.75	31.25 ± 4.72	6 ± 3.92	Ascomycota	Ascomycota unclassified	Ascomycota unclassified	Ascomycota unclassified	Ascomycota unclassified	Ascomycota unclassified
	Otu0369	0.5 ± 1	1.5 ± 3	36.75 ± 53.97	4.75 ± 3.4	Fungi unclassified	Fungi unclassified	Fungi unclassified	Fungi unclassified	Fungi unclassified	Fungi unclassified
	Otu0370	0.75 ± 1.5	33.5 ± 38.99	0 ± 0	9.25 ± 10.9	Glomeromycota	Glomeromycetes	Glomerales	Glomeraceae	unclassified Glomeraceae	Glomeraceae sp
	Otu0371	13.75 ± 9.54	5.25 ± 8.54	14.75 ± 10.87	9.5 ± 9.54	Ascomycota	Ascomycota unclassified	Ascomycota unclassified	Ascomycota unclassified	Ascomycota unclassified	Ascomycota unclassified
	Otu0372	5.25 ± 6.85	3.25 ± 2.87	28.25 ± 17.25	6.25 ± 4.43	Fungi unclassified	Fungi unclassified	Fungi unclassified	Fungi unclassified	Fungi unclassified	Fungi unclassified
	Otu0373	30.25 ± 49.24	5.25 ± 9.84	7.25 ± 11.98	0 ± 0	Fungi unclassified	Fungi unclassified	Fungi unclassified	Fungi unclassified	Fungi unclassified	Fungi unclassified
	Otu0374	3.5 ± 5.07	31.75 ± 27.26	6.5 ± 7.05	1 ± 1.15	Basidiomycota	Agaricomycetes	Agaricales	Niaceae	Flagelloscypha	Flagelloscypha minutissima
	Otu0375	13 ± 19.37	4 ± 8	23 ± 46	2.5 ± 2.38	Ascomycota	Ascomycota unclassified	Ascomycota unclassified	Ascomycota unclassified	Ascomycota unclassified	Ascomycota unclassified
	Otu0376	10.75 ± 5.19	2 ± 1.83	20 ± 4.32	9.75 ± 5.56	Fungi unclassified	Fungi unclassified	Fungi unclassified	Fungi unclassified	Fungi unclassified	Fungi unclassified
	Otu0378	1.5 ± 2.38	27.25 ± 38.53	9.5 ± 19	3.25 ± 4.03	Chytridiomycota	Chytridiomycetes	Spizellomycetales	Spizellomycetaceae	Spizellomycetaceae unclassified	Spizellomycetaceae unclassified
	Otu0379	17.75 ± 19.87	5.25 ± 8.06	6 ± 5.16	12.25 ± 18.01	Ascomycota	Leotiomycetes	Leotiomycetes unclassified	Leotiomycetes unclassified	Leotiomycetes unclassified	Leotiomycetes unclassified
	Otu0380	5.25 ± 4.57	5.5 ± 5.51	23 ± 8.16	7.25 ± 1.71	Ascomycota	Dothideomycetes	Pleosporales	Pleosporales unclassified	Pleosporales unclassified	Pleosporales unclassified
	Otu0381	15.5 ± 18.19	0.25 ± 0.5	20.5 ± 26.74	4.25 ± 3.2	Fungi unclassified	Fungi unclassified	Fungi unclassified	Fungi unclassified	Fungi unclassified	Fungi unclassified
	Otu0382	1 ± 0.82	37.25 ± 31.12	0 ± 0	2 ± 2.83	Ascomycota	Dothideomycetes	Dothideomycetes unclassified	Dothideomycetes unclassified	Dothideomycetes unclassified	Dothideomycetes unclassified
	Otu0383	33 ± 36.45	2.75 ± 3.4	2.25 ± 2.63	2.25 ± 3.86	Fungi unclassified	Fungi unclassified	Fungi unclassified	Fungi unclassified	Fungi unclassified	Fungi unclassified
	Otu0384	25 ± 40.93	14.5 ± 15.37	0.75 ± 1.5	0 ± 0	Ascomycota	Sordariomycetes	Hypocreales	Hypocreales unclassified	Hypocreales unclassified	Hypocreales unclassified
	Otu0385	20.5 ± 18.06	2 ± 2.31	11 ± 9.83	6.5 ± 2.65	Fungi unclassified	Fungi unclassified	Fungi unclassified	Fungi unclassified	Fungi unclassified	Fungi unclassified
	Otu0386	21.25 ± 11.3	1.75 ± 2.36	7.25 ± 5.74	9.5 ± 15.84	Fungi unclassified	Fungi unclassified	Fungi unclassified	Fungi unclassified	Fungi unclassified	Fungi unclassified
	Otu0387	0 ± 0	16.25 ± 29.26	0 ± 0	23.5 ± 42.41	Basidiomycota	Agaricomycetes	Agaricales	Mycenaceae	Mycena	Mycena unclassified
	Otu0388	2.5 ± 3	1 ± 1.15	5.75 ± 11.5	30.5 ± 45.42	Basidiomycota	Agaricomycetes	Agaricales	Pleurotaceae	Nematoctonus	Nematoctonus leiosporus
	Otu0389	3.5 ± 5.69	4.25 ± 1.26	23.25 ± 18.39	8.75 ± 6.29	Fungi unclassified	Fungi unclassified	Fungi unclassified	Fungi unclassified	Fungi unclassified	Fungi unclassified
	Otu0390	20.5 ± 19.77	8 ± 5.35	8 ± 10.13	3 ± 3.46	Ascomycota	Ascomycota unclassified	Ascomycota unclassified	Ascomycota unclassified	Ascomycota unclassified	Ascomycota unclassified
	Otu0391	0 ± 0	3 ± 3.83	33.5 ± 67	2.25 ± 4.5	Zygomycota	Zygomycota class Incertae sedis	Mortierellales	unclassified Mortierellales	unclassified Mortierellales	Mortierellales sp
	Otu0392	21.25 ± 32.19	9.75 ± 9.64	5.5 ± 4.43	2.25 ± 2.5	Ascomycota	Sordariomycetes	Microascales	Microascaceae	Scedosporium	Scedosporium prolificans
	Otu0393	24.5 ± 8.7	6.25 ± 3.4	5.75 ± 4.11	2 ± 4	Fungi unclassified	Fungi unclassified	Fungi unclassified	Fungi unclassified	Fungi unclassified	Fungi unclassified
	Otu0394	1.5 ± 3	14.5 ± 27.01	0 ± 0	22.25 ± 31.9	Basidiomycota	Agaricomycetes	Russulales	Stephanosporaceae	unclassified Stephanosporaceae	Stephanosporaceae sp
	Otu0395	7.25 ± 9.5	1.75 ± 2.22	18 ± 15.47	10.75 ± 6.75	Ascomycota	Eurotiomycetes	Eurotiales	Trichocomaceae	Talaromyces	Talaromyces unclassified
	Otu0396	2.25 ± 4.5	33.5 ± 53.22	1 ± 2	1 ± 2	Basidiomycota	Agaricomycetes	Agaricales	Strophariaceae	Psilocybe	Psilocybe unclassified
	Otu0397	0.25 ± 0.5	0 ± 0	5.5 ± 6.56	31.75 ± 58.93	Fungi unclassified	Fungi unclassified	Fungi unclassified	Fungi unclassified	Fungi unclassified	Fungi unclassified
	Otu0398	0 ± 0	0.5 ± 1	0 ± 0	37 ± 74	Zygomycota	Zygomycota class Incertae sedis	Mortierellales	Mortierellaceae	Mortierella	Mortierella unclassified
	Otu0399	11.75 ± 15.95	14 ± 12.54	6.5 ± 8.06	5.25 ± 5.68	Ascomycota	Sordariomycetes	Sordariomycetes unclassified	Sordariomycetes unclassified	Sordariomycetes unclassified	Sordariomycetes unclassified
	Otu0400	12.5 ± 11.09	2.75 ± 2.5	16.5 ± 10.66	5.5 ± 5.8	Ascomycota	Ascomycota unclassified	Ascomycota unclassified	Ascomycota unclassified	Ascomycota unclassified	Ascomycota unclassified
	Otu0401	15 ± 11.63	10.25 ± 15.28	7.25 ± 4.35	4.5 ± 3.42	Ascomycota	Sordariomycetes	Sordariomycetes order Incertae sedis	Annulatascaceae	Conlarium	Conlarium duplumascospora
	Otu0402	36.75 ± 60.9	0 ± 0	0.25 ± 0.5	0 ± 0	Ascomycota	Pezizomycetes	Pezizales	Pezizales unclassified	Pezizales unclassified	Pezizales unclassified
	Otu0403	0.75 ± 1.5	30.75 ± 15.39	0.5 ± 1	4.5 ± 2.38	Fungi unclassified	Fungi unclassified	Fungi unclassified	Fungi unclassified	Fungi unclassified	Fungi unclassified
	Otu0404	14.25 ± 17.06	4 ± 6.68	15.5 ± 16.66	2.25 ± 1.71	Fungi unclassified	Fungi unclassified	Fungi unclassified	Fungi unclassified	Fungi unclassified	Fungi unclassified
	Otu0405	13 ± 12.99	4.75 ± 3.95	9 ± 14.28	8.75 ± 7.09	Fungi unclassified	Fungi unclassified	Fungi unclassified	Fungi unclassified	Fungi unclassified	Fungi unclassified
	Otu0406	6.75 ± 12.18	26.25 ± 41.24	0.5 ± 0.58	1.5 ± 2.38	Ascomycota	Ascomycota unclassified	Ascomycota unclassified	Ascomycota unclassified	Ascomycota unclassified	Ascomycota unclassified
	Otu0407	7.5 ± 13.08	27.25 ± 27.43	0 ± 0	0 ± 0	Chytridiomycota	Chytridiomycetes	Rhizophydiales	Rhizophydiales unclassified	Rhizophydiales unclassified	Rhizophydiales unclassified
	Otu0408	11.25 ± 4.79	3.5 ± 2.38	14.5 ± 3.42	5.25 ± 1.5	Fungi unclassified	Fungi unclassified	Fungi unclassified	Fungi unclassified	Fungi unclassified	Fungi unclassified
	Otu0409	0 ± 0	6.75 ± 11.59	4.25 ± 8.5	23.25 ± 28.39	Basidiomycota	Agaricomycetes	Cantharellales	Ceratobasidiaceae	Ceratobasidiaceae unclassified	Ceratobasidiaceae unclassified
	Otu0410	4 ± 4.24	10.75 ± 12.61	0.25 ± 0.5	18.75 ± 17.91	Ascomycota	Sordariomycetes	Diaporthales	Togniniaceae	Phaeoacremonium	Phaeoacremonium tuscanum
	Otu0411	5.5 ± 7.14	3.25 ± 2.99	21 ± 16.33	4 ± 1.41	Fungi unclassified	Fungi unclassified	Fungi unclassified	Fungi unclassified	Fungi unclassified	Fungi unclassified
	Otu0413	2.75 ± 3.4	23 ± 46	0 ± 0	7.75 ± 13.52	Chytridiomycota	Chytridiomycetes	Chytridiales	unclassified Chytridiales	unclassified Chytridiales	Chytridiales sp
	Otu0414	0 ± 0	4.75 ± 6.18	1.25 ± 2.5	27.5 ± 32.42	Zygomycota	Zygomycota class Incertae sedis	Endogonales	Endogonales unclassified	Endogonales unclassified	Endogonales unclassified
	Otu0415	32.75 ± 65.5	0.5 ± 1	0 ± 0	0 ± 0	Ascomycota	Dothideomycetes	Dothideomycetes unclassified	Dothideomycetes unclassified	Dothideomycetes unclassified	Dothideomycetes unclassified
	Otu0416	11.25 ± 4.35	3.75 ± 6.24	14.25 ± 17.35	4 ± 3.27	Ascomycota	Sordariomycetes	Hypocreales	Hypocreales unclassified	Hypocreales unclassified	Hypocreales unclassified
	Otu0417	0 ± 0	13.25 ± 19.86	10 ± 12.54	10 ± 9.56	Fungi unclassified	Fungi unclassified	Fungi unclassified	Fungi unclassified	Fungi unclassified	Fungi unclassified
	Otu0418	15.25 ± 13.15	2.25 ± 2.87	10.75 ± 5.85	4.5 ± 4.65	Fungi unclassified	Fungi unclassified	Fungi unclassified	Fungi unclassified	Fungi unclassified	Fungi unclassified
	Otu0419	1.75 ± 2.36	24.75 ± 22.78	2.75 ± 5.5	3.5 ± 7	Ascomycota	Sordariomycetes	Sordariomycetes order Incertae sedis	Plectosphaerellaceae	Verticillium	Verticillium unclassified
	Otu0420	21 ± 20.03	3.5 ± 5.74	7 ± 5.1	1 ± 0.82	Ascomycota	Sordariomycetes	Hypocreales	Hypocreales family Incertae sedis	Acremonium	Acremonium alcalophilum
	Otu0421	14.75 ± 29.5	13 ± 14.72	3.5 ± 3.51	1.25 ± 2.5	Basidiomycota	Agaricomycetes	Thelephorales	Thelephoraceae	Tomentella	Tomentella unclassified
	Otu0422	2 ± 4	29.75 ± 37.67	0 ± 0	0.75 ± 0.96	Ascomycota	Eurotiomycetes	Eurotiomycetes unclassified	Eurotiomycetes unclassified	Eurotiomycetes unclassified	Eurotiomycetes unclassified
	Otu0423	3 ± 6	29.5 ± 59	0 ± 0	0 ± 0	Ascomycota	Ascomycota unclassified	Ascomycota unclassified	Ascomycota unclassified	Ascomycota unclassified	Ascomycota unclassified
	Otu0424	11 ± 13.34	16.5 ± 14.2	1.5 ± 1.91	3.25 ± 4.57	Ascomycota	Ascomycota unclassified	Ascomycota unclassified	Ascomycota unclassified	Ascomycota unclassified	Ascomycota unclassified
	Otu0425	6.5 ± 6.35	18 ± 34.68	5 ± 6.16	2 ± 2.31	Ascomycota	Dothideomycetes	Pleosporales	Pleosporales family Incertae sedis	Periconia	Periconia unclassified
	Otu0426	9 ± 14.09	2.75 ± 3.1	13 ± 9.02	6.5 ± 5.74	Fungi unclassified	Fungi unclassified	Fungi unclassified	Fungi unclassified	Fungi unclassified	Fungi unclassified
	Otu0427	5.75 ± 8.02	2 ± 4	22 ± 29.77	1.25 ± 1.89	Fungi unclassified	Fungi unclassified	Fungi unclassified	Fungi unclassified	Fungi unclassified	Fungi unclassified
	Otu0428	8.75 ± 8.38	3.25 ± 1.89	9.25 ± 4.19	9.75 ± 6.5	Ascomycota	Sordariomycetes	Sordariales	Cephalothecaceae	Phialemonium	Phialemonium globosum
	Otu0429	19.75 ± 39.5	2.75 ± 4.19	0.25 ± 0.5	8.25 ± 16.5	Zygomycota	Zygomycota class Incertae sedis	Mucorales	Mucoraceae	Mucor	Mucor racemosus f. racemosus
	Otu0430	15 ± 20.75	9.75 ± 15.76	4.5 ± 9	1.75 ± 3.5	Fungi unclassified	Fungi unclassified	Fungi unclassified	Fungi unclassified	Fungi unclassified	Fungi unclassified
	Otu0431	6.25 ± 12.5	0 ± 0	23.25 ± 41.96	1.25 ± 2.5	Basidiomycota	Agaricomycetes	Agaricales	Psathyrellaceae	Psathyrellaceae unclassified	Psathyrellaceae unclassified
	Otu0432	10.75 ± 14.93	10.75 ± 6.13	5.5 ± 4.2	3.5 ± 1.73	Ascomycota	Sordariomycetes	Hypocreales	Hypocreaceae	Trichoderma	Trichoderma unclassified
	Otu0433	2 ± 4	9.25 ± 11.35	5.5 ± 6.14	13.75 ± 17.27	Ascomycota	Dothideomycetes	Pleosporales	Pleosporales unclassified	Pleosporales unclassified	Pleosporales unclassified
	Otu0434	9.25 ± 6.18	3.75 ± 7.5	15.5 ± 8.74	2 ± 2.71	Ascomycota	Sordariomycetes	Sordariales	Sordariales unclassified	Sordariales unclassified	Sordariales unclassified
	Otu0435	7.5 ± 6.24	8.5 ± 15.7	9 ± 10.52	5.25 ± 1.71	Ascomycota	Dothideomycetes	Pleosporales	Pleosporales unclassified	Pleosporales unclassified	Pleosporales unclassified
	Otu0436	21 ± 23.85	5 ± 5.6	4 ± 8	0 ± 0	Ascomycota	Sordariomycetes	Microascales	Microascaceae	Scedosporium	Scedosporium aurantiacum
	Otu0437	30 ± 60	0 ± 0	0 ± 0	0 ± 0	Zygomycota	Zygomycota class Incertae sedis	Basidiobolales	Basidiobolaceae	Basidiobolus	Basidiobolus unclassified
	Otu0438	9.75 ± 9.64	0.5 ± 1	11.5 ± 13.3	8 ± 5.29	Chytridiomycota	Chytridiomycetes	Chytridiomycetes unclassified	Chytridiomycetes unclassified	Chytridiomycetes unclassified	Chytridiomycetes unclassified
	Otu0439	8.5 ± 9.57	8.25 ± 16.5	11.5 ± 22.34	1.5 ± 2.38	Ascomycota	Sordariomycetes	Hypocreales	Bionectriaceae	unclassified Bionectriaceae	Bionectriaceae sp
	Otu0440	5.75 ± 4.65	12 ± 9.8	7.25 ± 4.99	4.5 ± 3.32	Ascomycota	Dothideomycetes	Pleosporales	Pleosporales family Incertae sedis	Periconia	Periconia unclassified
	Otu0441	9 ± 16.06	14 ± 21.31	0 ± 0	5.5 ± 9.71	Chytridiomycota	Chytridiomycetes	Spizellomycetales	Spizellomycetaceae	Powellomyces	Powellomyces hirtus
	Otu0442	9.5 ± 18.34	13.25 ± 20.39	1.5 ± 3	4.25 ± 8.5	Fungi unclassified	Fungi unclassified	Fungi unclassified	Fungi unclassified	Fungi unclassified	Fungi unclassified
	Otu0443	3.25 ± 5.25	5 ± 5.6	20.25 ± 27.33	0 ± 0	Fungi unclassified	Fungi unclassified	Fungi unclassified	Fungi unclassified	Fungi unclassified	Fungi unclassified
	Otu0444	0.25 ± 0.5	10.5 ± 13.7	0.75 ± 1.5	17 ± 22.63	Ascomycota	Sordariomycetes	Hypocreales	Cordycipitaceae	Lecanicillium	Lecanicillium primulinum
	Otu0445	14.5 ± 21.24	0 ± 0	5.5 ± 11	8.5 ± 9.26	Fungi unclassified	Fungi unclassified	Fungi unclassified	Fungi unclassified	Fungi unclassified	Fungi unclassified
	Otu0447	4.75 ± 8.22	8 ± 10.1	8.25 ± 6.55	7.5 ± 2.65	Fungi unclassified	Fungi unclassified	Fungi unclassified	Fungi unclassified	Fungi unclassified	Fungi unclassified
	Otu0448	0 ± 0	4 ± 6.68	0.75 ± 1.5	23.25 ± 30.8	Zygomycota	Zygomycota class Incertae sedis	Endogonales	Endogonales unclassified	Endogonales unclassified	Endogonales unclassified
	Otu0449	13 ± 8.64	11.75 ± 13.62	3.25 ± 5.19	0 ± 0	Ascomycota	Sordariomycetes	Sordariales	Sordariales unclassified	Sordariales unclassified	Sordariales unclassified
	Otu0450	1.75 ± 3.5	19.25 ± 36.53	4.5 ± 7.14	2.5 ± 5	Basidiomycota	Agaricomycetes	Auriculariales	Auriculariales unclassified	Auriculariales unclassified	Auriculariales unclassified
	Otu0451	1.25 ± 2.5	1.75 ± 2.87	19 ± 38	6 ± 8.29	Fungi unclassified	Fungi unclassified	Fungi unclassified	Fungi unclassified	Fungi unclassified	Fungi unclassified
	Otu0452	6.5 ± 8.27	0 ± 0	17.75 ± 11.7	3.5 ± 4.04	Basidiomycota	Agaricomycetes	Agaricomycetes unclassified	Agaricomycetes unclassified	Agaricomycetes unclassified	Agaricomycetes unclassified
	Otu0453	37 ± 74	27.25 ± 54.5	0 ± 0	0 ± 0	Basidiomycota	Agaricomycetes	Agaricales	Mycenaceae	Mycena	Mycena unclassified
	Otu0454	8.5 ± 11.36	0.5 ± 0.58	11.75 ± 13.38	6.5 ± 8.54	Ascomycota	Leotiomycetes	Leotiomycetes unclassified	Leotiomycetes unclassified	Leotiomycetes unclassified	Leotiomycetes unclassified
	Otu0455	9.25 ± 18.5	5.75 ± 11.5	2.25 ± 4.5	10 ± 20	Ascomycota	Ascomycota unclassified	Ascomycota unclassified	Ascomycota unclassified	Ascomycota unclassified	Ascomycota unclassified
	Otu0456	5.5 ± 7.77	4 ± 4.9	10 ± 9.27	7.75 ± 11.03	Ascomycota	Dothideomycetes	Dothideomycetes unclassified	Dothideomycetes unclassified	Dothideomycetes unclassified	Dothideomycetes unclassified
	Otu0457	18 ± 13.93	9.25 ± 10.69	0 ± 0	0 ± 0	Ascomycota	Saccharomycetes	Saccharomycetales	Saccharomycetales family Incertae sedis	unclassified Saccharomycetales	Saccharomycetales sp
	Otu0458	0 ± 0	0 ± 0	27 ± 54	0 ± 0	Basidiomycota	Agaricomycetes	Agaricales	Agaricales unclassified	Agaricales unclassified	Agaricales unclassified
	Otu0459	9.25 ± 5.56	9.25 ± 6.9	4.5 ± 3.32	4 ± 4.83	Fungi unclassified	Fungi unclassified	Fungi unclassified	Fungi unclassified	Fungi unclassified	Fungi unclassified
	Otu0460	0 ± 0	0 ± 0	0 ± 0	26.75 ± 53.5	Ascomycota	Eurotiomycetes	Eurotiales	Trichocomaceae	Paecilomyces	Paecilomyces penicillatus
	Otu0461	15.5 ± 18.98	1 ± 0.82	9.5 ± 10.21	0.75 ± 0.96	Ascomycota	Dothideomycetes	Pleosporales	Pleosporales unclassified	Pleosporales unclassified	Pleosporales unclassified
	Otu0462	2 ± 1.41	4 ± 4.55	19 ± 9.83	1.75 ± 2.87	Fungi unclassified	Fungi unclassified	Fungi unclassified	Fungi unclassified	Fungi unclassified	Fungi unclassified
	Otu0463	4.25 ± 8.5	20 ± 39.34	1 ± 2	1.25 ± 2.5	Chytridiomycota	Chytridiomycetes	Spizellomycetales	Spizellomycetaceae	Spizellomycetaceae unclassified	Spizellomycetaceae unclassified
	Otu0464	3.75 ± 2.99	1.25 ± 0.96	11.75 ± 9.43	9.75 ± 10.97	Ascomycota	Ascomycota unclassified	Ascomycota unclassified	Ascomycota unclassified	Ascomycota unclassified	Ascomycota unclassified
	Otu0465	2.5 ± 3.7	18.75 ± 29.34	0 ± 0	5.25 ± 3.4	Ascomycota	Ascomycota unclassified	Ascomycota unclassified	Ascomycota unclassified	Ascomycota unclassified	Ascomycota unclassified
	Otu0466	2.25 ± 4.5	1.75 ± 2.87	13.75 ± 27.5	8.5 ± 14.39	Ascomycota	Dothideomycetes	Pleosporales	Pleosporaceae	Pleosporaceae unclassified	Pleosporaceae unclassified
	Otu0467	4.25 ± 5.97	2.25 ± 3.86	19 ± 12.57	0.5 ± 1	Fungi unclassified	Fungi unclassified	Fungi unclassified	Fungi unclassified	Fungi unclassified	Fungi unclassified
	Otu0468	0 ± 0	26 ± 52	0 ± 0	0 ± 0	Basidiomycota	Agaricomycetes	Agaricomycetes unclassified	Agaricomycetes unclassified	Agaricomycetes unclassified	Agaricomycetes unclassified
	Otu0469	0.5 ± 1	0 ± 0	23.5 ± 19.5	2 ± 3.37	Ascomycota	Sordariomycetes	Hypocreales	Ophiocordycipitaceae	Ophiocordycipitaceae unclassified	Ophiocordycipitaceae unclassified
	Otu0470	2.5 ± 2.08	5 ± 8.04	13.5 ± 14.29	4.75 ± 4.5	Ascomycota	Sordariomycetes	Sordariomycetes unclassified	Sordariomycetes unclassified	Sordariomycetes unclassified	Sordariomycetes unclassified
	Otu0471	0 ± 0	5.5 ± 8.02	0 ± 0	20.25 ± 40.5	Basidiomycota	Agaricomycetes	Agaricomycetes unclassified	Agaricomycetes unclassified	Agaricomycetes unclassified	Agaricomycetes unclassified
	Otu0472	4.75 ± 3.4	11.5 ± 15.84	7.75 ± 3.4	1.75 ± 2.22	Ascomycota	Ascomycota unclassified	Ascomycota unclassified	Ascomycota unclassified	Ascomycota unclassified	Ascomycota unclassified
	Otu0473	24.25 ± 34.89	1.5 ± 3	0 ± 0	0 ± 0	Ascomycota	Ascomycota unclassified	Ascomycota unclassified	Ascomycota unclassified	Ascomycota unclassified	Ascomycota unclassified
	Otu0474	5.25 ± 6.18	1.75 ± 1.71	11.75 ± 6.75	6.75 ± 9.6	Fungi unclassified	Fungi unclassified	Fungi unclassified	Fungi unclassified	Fungi unclassified	Fungi unclassified
	Otu0475	10.25 ± 19.84	6.25 ± 12.5	8 ± 9.38	1 ± 1.41	Ascomycota	Dothideomycetes	Pleosporales	Leptosphaeriaceae	Leptosphaeria	Leptosphaeria unclassified
	Otu0476	13.75 ± 20.66	5 ± 7.07	5 ± 8.68	1.5 ± 1.91	Ascomycota	Dothideomycetes	Pleosporales	Pleosporales unclassified	Pleosporales unclassified	Pleosporales unclassified
	Otu0477	0 ± 0	14 ± 20.22	2.75 ± 3.77	8.5 ± 5.97	Ascomycota	Sordariomycetes	Hypocreales	Ophiocordycipitaceae	Hirsutella	Hirsutella vermicola
	Otu0478	1.5 ± 1.73	1.5 ± 1	16.25 ± 14.34	6 ± 3.65	Fungi unclassified	Fungi unclassified	Fungi unclassified	Fungi unclassified	Fungi unclassified	Fungi unclassified
	Otu0479	0 ± 0	11.5 ± 23	0 ± 0	13.5 ± 25.04	Basidiomycota	Agaricomycetes	Trechisporales	Hydnodontaceae	Hydnodontaceae unclassified	Hydnodontaceae unclassified
	Otu0480	14 ± 5.72	2.5 ± 1.29	6.25 ± 5.25	2.25 ± 0.5	Ascomycota	Sordariomycetes	Sordariales	Sordariales unclassified	Sordariales unclassified	Sordariales unclassified
	Otu0481	11.25 ± 15.13	3.75 ± 3.77	9.25 ± 5.12	0.5 ± 0.58	Ascomycota	Sordariomycetes	Microascales	Microascaceae	Microascus	Microascus sp r249
	Otu0482	0 ± 0	2 ± 4	16 ± 12.73	6.75 ± 6.24	Ascomycota	Sordariomycetes	Hypocreales	Hypocreales family Incertae sedis	Myrothecium	Myrothecium unclassified
	Otu0483	15.25 ± 27.9	4 ± 8	0 ± 0	5.5 ± 6.35	Ascomycota	Dothideomycetes	Pleosporales	Sporormiaceae	Preussia	Preussia unclassified
	Otu0484	0 ± 0	13.75 ± 21.61	0.25 ± 0.5	10.5 ± 9.88	Glomeromycota	Glomeromycetes	Glomerales	Glomeraceae	Glomus	Glomus indicum
	Otu0485	0.5 ± 1	22.25 ± 38.13	1.75 ± 3.5	0 ± 0	Fungi unclassified	Fungi unclassified	Fungi unclassified	Fungi unclassified	Fungi unclassified	Fungi unclassified
	Otu0486	5.25 ± 4.79	4.25 ± 8.5	10 ± 17.38	4.75 ± 5.74	Fungi unclassified	Fungi unclassified	Fungi unclassified	Fungi unclassified	Fungi unclassified	Fungi unclassified
	Otu0487	6.5 ± 11.09	9.25 ± 13.2	7.5 ± 11.79	1 ± 0.82	Ascomycota	Sordariomycetes	Microascales	Microascaceae	Scedosporium	Scedosporium prolificans
	Otu0488	0 ± 0	24.25 ± 48.5	0 ± 0	0 ± 0	Ascomycota	Ascomycota unclassified	Ascomycota unclassified	Ascomycota unclassified	Ascomycota unclassified	Ascomycota unclassified
	Otu0489	6.5 ± 4.8	3 ± 2.94	12.75 ± 16.38	1.75 ± 0.96	Fungi unclassified	Fungi unclassified	Fungi unclassified	Fungi unclassified	Fungi unclassified	Fungi unclassified
	Otu0490	6.5 ± 4.65	6.75 ± 10.24	8 ± 4.24	2.75 ± 3.1	Fungi unclassified	Fungi unclassified	Fungi unclassified	Fungi unclassified	Fungi unclassified	Fungi unclassified
	Otu0491	18 ± 20.7	1.75 ± 1.26	2.5 ± 1.73	1.75 ± 2.22	Fungi unclassified	Fungi unclassified	Fungi unclassified	Fungi unclassified	Fungi unclassified	Fungi unclassified
	Otu0492	0 ± 0	10.5 ± 19.02	0.5 ± 1	13 ± 23.41	Zygomycota	Zygomycota class Incertae sedis	Endogonales	Endogonales unclassified	Endogonales unclassified	Endogonales unclassified
	Otu0493	1.25 ± 0.5	23.75 ± 47.5	0 ± 0	0 ± 0	Basidiomycota	Agaricomycetes	Agaricales	Mycenaceae	Mycena	Mycena unclassified
	Otu0494	2.25 ± 2.87	2.75 ± 3.4	9.5 ± 13.67	9.25 ± 6.08	Fungi unclassified	Fungi unclassified	Fungi unclassified	Fungi unclassified	Fungi unclassified	Fungi unclassified
	Otu0495	12 ± 8.29	8.5 ± 5.8	2.75 ± 4.19	0.5 ± 0.58	Ascomycota	Eurotiomycetes	Eurotiales	Eurotiales family Incertae sedis	Thermomyces	Thermomyces lanuginosus
	Otu0496	6.75 ± 4.72	3.75 ± 6.85	11.5 ± 20.37	1.75 ± 2.87	Ascomycota	Dothideomycetes	Pleosporales	Pleosporaceae	Setosphaeria	Setosphaeria turcica
	Otu0497	23.5 ± 47	0 ± 0	0 ± 0	0 ± 0	Fungi unclassified	Fungi unclassified	Fungi unclassified	Fungi unclassified	Fungi unclassified	Fungi unclassified
	Otu0498	6.25 ± 8.1	4 ± 7.35	10.25 ± 9.91	3 ± 6	Ascomycota	Leotiomycetes	Helotiales	Sclerotiniaceae	Botrytis	Botrytis caroliniana
	Otu0499	6.75 ± 2.22	5 ± 5.72	11 ± 7.44	0.75 ± 0.96	Zygomycota	unclassified Zygomycota	unclassified Zygomycota	unclassified Zygomycota	unclassified Zygomycota	Zygomycota sp
	Otu0500	0.25 ± 0.5	22.5 ± 45	0 ± 0	0 ± 0	Basidiomycota	Tremellomycetes	Trichosporonales	Trichosporonaceae	Trichosporon	Trichosporon moniliiforme
	Otu0501	3.75 ± 3.3	6 ± 7.39	5.25 ± 2.63	7.5 ± 5.07	Fungi unclassified	Fungi unclassified	Fungi unclassified	Fungi unclassified	Fungi unclassified	Fungi unclassified
	Otu0502	4.75 ± 5.19	2 ± 2.16	10 ± 12.78	5.75 ± 7.54	Ascomycota	Leotiomycetes	Helotiales	Helotiales family Incertae sedis	Tetracladium	Tetracladium sp WMM 2012a
	Otu0503	3.5 ± 4.36	1 ± 1.15	6 ± 4.97	12 ± 20.7	Basidiomycota	Agaricomycetes	Geastrales	Geastraceae	Geastrum	Geastrum floriforme
	Otu0505	6.75 ± 5.85	9.5 ± 8.96	0.5 ± 1	5.5 ± 11	Ascomycota	Sordariomycetes	Hypocreales	Hypocreaceae	Acrostalagmus	Acrostalagmus luteoalbus
	Otu0506	12.25 ± 13.6	0 ± 0	6.5 ± 6.81	3.5 ± 4.04	Ascomycota	Sordariomycetes	Trichosphaeriales	Trichosphaeriales family Incertae sedis	unclassified Trichosphaeriales	Trichosphaeriales sp
	Otu0507	8.5 ± 2.52	3.5 ± 1.91	6 ± 2.45	4.25 ± 2.75	Ascomycota	Sordariomycetes	Hypocreales	Nectriaceae	Nectriaceae unclassified	Nectriaceae unclassified
	Otu0508	2.75 ± 5.5	12.5 ± 21.67	2.75 ± 2.06	4 ± 7.35	Ascomycota	Dothideomycetes	Pleosporales	Lophiostomataceae	Lophiostoma	Lophiostoma unclassified
	Otu0509	18.25 ± 18.26	0.25 ± 0.5	1 ± 1.41	2.5 ± 3.32	Fungi unclassified	Fungi unclassified	Fungi unclassified	Fungi unclassified	Fungi unclassified	Fungi unclassified
	Otu0511	2 ± 4	1.25 ± 2.5	18.25 ± 36.5	0.5 ± 1	Ascomycota	Sordariomycetes	Hypocreales	Bionectriaceae	Bionectriaceae unclassified	Bionectriaceae unclassified
	Otu0512	0 ± 0	0 ± 0	20.75 ± 41.5	1.25 ± 2.5	Basidiomycota	Agaricomycetes	Russulales	Stephanosporaceae	Stephanosporaceae unclassified	Stephanosporaceae unclassified
	Otu0513	3.25 ± 6.5	1.5 ± 1.91	7.75 ± 11.7	9.25 ± 5.44	Fungi unclassified	Fungi unclassified	Fungi unclassified	Fungi unclassified	Fungi unclassified	Fungi unclassified
	Otu0514	0.75 ± 0.96	6 ± 6.88	0.25 ± 0.5	14.5 ± 6.4	Fungi unclassified	Fungi unclassified	Fungi unclassified	Fungi unclassified	Fungi unclassified	Fungi unclassified
	Otu0515	0 ± 0	12.75 ± 23.54	0.25 ± 0.5	8.5 ± 5.07	Fungi unclassified	Fungi unclassified	Fungi unclassified	Fungi unclassified	Fungi unclassified	Fungi unclassified
	Otu0516	17.75 ± 20.9	1.25 ± 1.26	0.25 ± 0.5	2.25 ± 3.3	Ascomycota	Sordariomycetes	Hypocreales	Hypocreales unclassified	Hypocreales unclassified	Hypocreales unclassified
	Otu0517	12 ± 10.86	6 ± 7.35	1.75 ± 2.22	1.75 ± 2.87	Basidiomycota	Wallemiomycetes	unclassified Wallemiomycetes	unclassified Wallemiomycetes	unclassified Wallemiomycetes	Wallemiomycetes sp
	Otu0518	6.25 ± 4.79	1.5 ± 1.91	10.25 ± 12.76	3.25 ± 6.5	Fungi unclassified	Fungi unclassified	Fungi unclassified	Fungi unclassified	Fungi unclassified	Fungi unclassified
	Otu0519	9.25 ± 8.88	0 ± 0	3.25 ± 4.72	8.25 ± 13.96	Ascomycota	Dothideomycetes	Pleosporales	Sporormiaceae	Sporormiaceae unclassified	Sporormiaceae unclassified
	Otu0520	0 ± 0	18.5 ± 16.74	0.25 ± 0.5	2 ± 0	Fungi unclassified	Fungi unclassified	Fungi unclassified	Fungi unclassified	Fungi unclassified	Fungi unclassified
	Otu0521	6.75 ± 3.59	7 ± 3.83	2.75 ± 3.1	4 ± 4.9	Ascomycota	Ascomycota class Incertae sedis	Ascomycota order Incertae sedis	Ascomycota family Incertae sedis	unclassified Ascomycota	Ascomycota sp
	Otu0522	3.75 ± 4.5	2.75 ± 3.59	9.75 ± 7.93	4 ± 3.37	Ascomycota	Sordariomycetes	Xylariales	Hyponectriaceae	unclassified Hyponectriaceae	Hyponectriaceae sp
	Otu0523	6 ± 7.35	5 ± 5.83	1.75 ± 2.87	7.5 ± 7.72	Ascomycota	Eurotiomycetes	Eurotiales	Trichocomaceae	Paecilomyces	Paecilomyces marquandii
	Otu0524	10.5 ± 15.07	3.75 ± 3.59	3.75 ± 5.19	2.25 ± 3.3	Basidiomycota	Microbotryomycetes	Leucosporidiales	Leucosporidiaceae	Leucosporidium	Leucosporidium unclassified
	Otu0525	9 ± 17.34	1.75 ± 1.71	8 ± 7.26	1.5 ± 3	Ascomycota	Pezizomycetes	Pezizales	Pezizales unclassified	Pezizales unclassified	Pezizales unclassified
	Otu0526	0.25 ± 0.5	0 ± 0	19.75 ± 38.84	0 ± 0	Fungi unclassified	Fungi unclassified	Fungi unclassified	Fungi unclassified	Fungi unclassified	Fungi unclassified
	Otu0527	5.75 ± 5.12	1.75 ± 2.06	8.25 ± 14.57	4.25 ± 4.57	Fungi unclassified	Fungi unclassified	Fungi unclassified	Fungi unclassified	Fungi unclassified	Fungi unclassified
	Otu0528	0.5 ± 1	4.25 ± 1.89	1.25 ± 1.89	13.75 ± 3.3	Fungi unclassified	Fungi unclassified	Fungi unclassified	Fungi unclassified	Fungi unclassified	Fungi unclassified
	Otu0529	0 ± 0	0.25 ± 0.5	12.75 ± 16.32	6.75 ± 5.19	Ascomycota	Ascomycota unclassified	Ascomycota unclassified	Ascomycota unclassified	Ascomycota unclassified	Ascomycota unclassified
	Otu0530	5.5 ± 10.34	1.75 ± 1.71	7.75 ± 7.59	4.75 ± 8.22	Ascomycota	Ascomycota unclassified	Ascomycota unclassified	Ascomycota unclassified	Ascomycota unclassified	Ascomycota unclassified
	Otu0531	0 ± 0	19.5 ± 39	0 ± 0	0 ± 0	Chytridiomycota	Chytridiomycetes	Rhizophlyctidales	Rhizophlyctidaceae	Rhizophlyctis	Rhizophlyctis rosea
	Otu0532	10 ± 16.75	2.5 ± 4.36	3.75 ± 6.85	3.25 ± 2.36	Ascomycota	Pezizomycetes	Pezizales	Pyronemataceae	Scutellinia	Scutellinia unclassified
	Otu0533	6.25 ± 6.7	2.25 ± 2.87	10.25 ± 14.15	0.75 ± 0.96	Fungi unclassified	Fungi unclassified	Fungi unclassified	Fungi unclassified	Fungi unclassified	Fungi unclassified
	Otu0534	1.75 ± 3.5	16.5 ± 29.76	0 ± 0	1 ± 2	Fungi unclassified	Fungi unclassified	Fungi unclassified	Fungi unclassified	Fungi unclassified	Fungi unclassified
	Otu0535	9.25 ± 11.47	2.5 ± 3.32	6.5 ± 11.7	0.75 ± 1.5	Ascomycota	Sordariomycetes	Hypocreales	Hypocreales family Incertae sedis	Stachybotrys	Stachybotrys microspora
	Otu0536	0.75 ± 0.96	17.75 ± 28.08	0.5 ± 1	0 ± 0	Ascomycota	Eurotiomycetes	Eurotiales	Trichocomaceae	Paecilomyces	Paecilomyces marquandii
	Otu0537	7.25 ± 6.18	1.75 ± 3.5	6 ± 6.98	3.75 ± 4.35	Ascomycota	Eurotiomycetes	Eurotiales	Trichocomaceae	Talaromyces	Talaromyces unclassified
	Otu0538	5.75 ± 8.34	7.5 ± 9.26	2.5 ± 3.11	3 ± 1.63	Basidiomycota	Agaricomycetes	Polyporales	Polyporales unclassified	Polyporales unclassified	Polyporales unclassified
	Otu0539	18.5 ± 37	0 ± 0	0 ± 0	0 ± 0	Fungi unclassified	Fungi unclassified	Fungi unclassified	Fungi unclassified	Fungi unclassified	Fungi unclassified
	Otu0540	0.75 ± 1.5	7.5 ± 15	7.25 ± 14.5	3 ± 3.16	Ascomycota	Sordariomycetes	Hypocreales	Hypocreales unclassified	Hypocreales unclassified	Hypocreales unclassified
	Otu0541	1.5 ± 2.38	5.75 ± 7.14	6.75 ± 13.5	4.25 ± 3.2	Ascomycota	Dothideomycetes	Pleosporales	Pleosporales unclassified	Pleosporales unclassified	Pleosporales unclassified
	Otu0542	0 ± 0	18 ± 24.12	0 ± 0	0 ± 0	Chytridiomycota	Chytridiomycetes	Rhizophydiales	Rhizophydiales family Incertae sedis	Operculomyces	Operculomyces laminatus
	Otu0543	9.75 ± 12.45	3 ± 6	2.75 ± 4.27	2.25 ± 3.86	Ascomycota	Dothideomycetes	Pleosporales	Pleosporaceae	Cochliobolus	Cochliobolus unclassified
	Otu0544	7.5 ± 15	0 ± 0	10.25 ± 14.41	0 ± 0	Fungi unclassified	Fungi unclassified	Fungi unclassified	Fungi unclassified	Fungi unclassified	Fungi unclassified
	Otu0545	1.25 ± 1.5	3.25 ± 5.25	10.25 ± 11.09	3 ± 0.82	Fungi unclassified	Fungi unclassified	Fungi unclassified	Fungi unclassified	Fungi unclassified	Fungi unclassified
	Otu0546	5.5 ± 7.14	4.75 ± 3.77	4.5 ± 6.45	3 ± 1.63	Ascomycota	Sordariomycetes	Microascales	Microascaceae	Microascaceae unclassified	Microascaceae unclassified
	Otu0547	9 ± 14.28	3.5 ± 6.35	2.75 ± 5.5	2.25 ± 2.22	Ascomycota	Sordariomycetes	Microascales	Microascaceae	Microascus	Microascus manginii
	Otu0548	2.75 ± 3.2	5 ± 1.83	0 ± 0	9.75 ± 7.8	Glomeromycota	Glomeromycetes	Glomerales	Glomeraceae	Rhizophagus	Rhizophagus unclassified
	Otu0549	15.25 ± 22.08	0.75 ± 0.96	1.25 ± 2.5	0.25 ± 0.5	Chytridiomycota	Chytridiomycetes	Rhizophydiales	Rhizophydiales unclassified	Rhizophydiales unclassified	Rhizophydiales unclassified
	Otu0550	10.75 ± 21.5	0.25 ± 0.5	3.5 ± 3.11	3 ± 5.35	Chytridiomycota	Chytridiomycetes	Spizellomycetales	Spizellomycetaceae	Spizellomyces	Spizellomyces dolichospermus
	Otu0551	2.25 ± 4.5	10.75 ± 7.93	0.75 ± 0.96	3.5 ± 4.04	Fungi unclassified	Fungi unclassified	Fungi unclassified	Fungi unclassified	Fungi unclassified	Fungi unclassified
	Otu0552	3 ± 3.56	3.75 ± 3.4	9.25 ± 11.24	1.25 ± 1.5	Fungi unclassified	Fungi unclassified	Fungi unclassified	Fungi unclassified	Fungi unclassified	Fungi unclassified
	Otu0553	0.25 ± 0.5	0 ± 0	6.75 ± 13.5	10.25 ± 20.5	Ascomycota	Sordariomycetes	Microascales	Halosphaeriaceae	unclassified Halosphaeriaceae	Halosphaeriaceae sp
	Otu0554	5.25 ± 4.11	3.75 ± 4.19	2.25 ± 2.63	6 ± 3.16	Fungi unclassified	Fungi unclassified	Fungi unclassified	Fungi unclassified	Fungi unclassified	Fungi unclassified
	Otu0555	3.75 ± 4.27	4.75 ± 4.57	7.75 ± 14.17	0.75 ± 1.5	Basidiomycota	Microbotryomycetes	Sporidiobolales	Sporidiobolales unclassified	Sporidiobolales unclassified	Sporidiobolales unclassified
	Otu0556	4.5 ± 4.36	0.75 ± 0.96	8 ± 6.98	3.75 ± 3.86	Fungi unclassified	Fungi unclassified	Fungi unclassified	Fungi unclassified	Fungi unclassified	Fungi unclassified
	Otu0557	5.75 ± 11.5	5.5 ± 6.35	0 ± 0	5.75 ± 4.35	Glomeromycota	Glomeromycetes	Glomerales	Glomeraceae	Rhizophagus	Rhizophagus irregularis
	Otu0558	0 ± 0	17 ± 32.03	0 ± 0	0 ± 0	Basidiomycota	Basidiomycota unclassified	Basidiomycota unclassified	Basidiomycota unclassified	Basidiomycota unclassified	Basidiomycota unclassified
	Otu0559	0 ± 0	0 ± 0	16.5 ± 33	0.5 ± 0.58	Fungi unclassified	Fungi unclassified	Fungi unclassified	Fungi unclassified	Fungi unclassified	Fungi unclassified
	Otu0560	0.25 ± 0.5	1.75 ± 2.06	0 ± 0	15 ± 11.17	Fungi unclassified	Fungi unclassified	Fungi unclassified	Fungi unclassified	Fungi unclassified	Fungi unclassified
	Otu0561	8.25 ± 16.5	4.75 ± 6.29	1 ± 2	3 ± 3.16	Ascomycota	Sordariomycetes	Sordariales	Chaetomiaceae	Chaetomium	Chaetomium unclassified
	Otu0563	4.5 ± 2.89	1.5 ± 1.91	9.75 ± 8.26	1 ± 0.82	Fungi unclassified	Fungi unclassified	Fungi unclassified	Fungi unclassified	Fungi unclassified	Fungi unclassified
	Otu0564	4 ± 8	4 ± 6.73	4.25 ± 8.5	4.5 ± 5.8	Fungi unclassified	Fungi unclassified	Fungi unclassified	Fungi unclassified	Fungi unclassified	Fungi unclassified
	Otu0565	10.5 ± 17.82	6.25 ± 12.5	0 ± 0	0 ± 0	Basidiomycota	Agaricomycetes	Agaricales	Tricholomataceae	Melanoleuca	Melanoleuca unclassified
	Otu0566	0 ± 0	9.25 ± 9.43	2 ± 4	5.25 ± 4.99	Fungi unclassified	Fungi unclassified	Fungi unclassified	Fungi unclassified	Fungi unclassified	Fungi unclassified
	Otu0567	7 ± 7.62	1.75 ± 2.87	6.75 ± 11	1 ± 2	Ascomycota	Sordariomycetes	Hypocreales	Hypocreales family Incertae sedis	Hypocreales family Incertae sedis unclassified	Hypocreales family Incertae sedis unclassified
	Otu0568	4.5 ± 3	4.5 ± 4.65	4.5 ± 2.52	2.75 ± 2.36	Zygomycota	Zygomycota class Incertae sedis	Mortierellales	Mortierellaceae	Mortierella	Mortierella elongata
	Otu0569	7.25 ± 4.57	0.5 ± 1	6.25 ± 11.21	2.25 ± 2.63	Fungi unclassified	Fungi unclassified	Fungi unclassified	Fungi unclassified	Fungi unclassified	Fungi unclassified
	Otu0570	2.25 ± 2.87	0.5 ± 0.58	12.5 ± 12.61	1 ± 1.41	Ascomycota	Dothideomycetes	Pleosporales	Lophiostomataceae	Lophiostoma	Lophiostoma unclassified
	Otu0571	1.25 ± 1.89	2.75 ± 2.22	5.25 ± 4.99	7 ± 2.45	Fungi unclassified	Fungi unclassified	Fungi unclassified	Fungi unclassified	Fungi unclassified	Fungi unclassified
	Otu0572	6.75 ± 8.62	9 ± 6.98	0.25 ± 0.5	0 ± 0	Ascomycota	Sordariomycetes	Sordariales	Sordariales unclassified	Sordariales unclassified	Sordariales unclassified
	Otu0573	0 ± 0	10 ± 8.49	3 ± 3.56	3 ± 3.83	Ascomycota	Leotiomycetes	Leotiomycetes unclassified	Leotiomycetes unclassified	Leotiomycetes unclassified	Leotiomycetes unclassified
	Otu0574	0 ± 0	11.75 ± 22.84	0.5 ± 1	3.75 ± 4.79	Chytridiomycota	Chytridiomycetes	unclassified Chytridiomycetes	unclassified Chytridiomycetes	unclassified Chytridiomycetes	Chytridiomycetes sp
	Otu0575	7 ± 5.29	1.5 ± 2.38	6.75 ± 10.87	0.75 ± 1.5	Fungi unclassified	Fungi unclassified	Fungi unclassified	Fungi unclassified	Fungi unclassified	Fungi unclassified
	Otu0576	0 ± 0	16 ± 20.91	0 ± 0	0 ± 0	Chytridiomycota	Chytridiomycetes	Rhizophydiales	Rhizophydiales unclassified	Rhizophydiales unclassified	Rhizophydiales unclassified
	Otu0577	0 ± 0	12.75 ± 25.5	0 ± 0	3.25 ± 6.5	Zygomycota	Zygomycota class Incertae sedis	Mortierellales	Mortierellaceae	Mortierella	Mortierella beljakovae
	Otu0578	14.75 ± 29.5	0 ± 0	1 ± 2	0 ± 0	Ascomycota	Ascomycota unclassified	Ascomycota unclassified	Ascomycota unclassified	Ascomycota unclassified	Ascomycota unclassified
	Otu0579	1.25 ± 2.5	13.75 ± 27.5	0 ± 0	0.75 ± 1.5	Fungi unclassified	Fungi unclassified	Fungi unclassified	Fungi unclassified	Fungi unclassified	Fungi unclassified
	Otu0580	1.75 ± 2.06	5.25 ± 7.54	7.5 ± 10.85	1.25 ± 1.89	Ascomycota	Dothideomycetes	Pleosporales	Massarinaceae	Massarina	Massarina sp MUT 4323
	Otu0581	5.25 ± 7.89	0.75 ± 0.96	5.75 ± 5.32	4 ± 3.92	Ascomycota	Ascomycota unclassified	Ascomycota unclassified	Ascomycota unclassified	Ascomycota unclassified	Ascomycota unclassified
	Otu0582	2.5 ± 3.7	2 ± 4	8 ± 7.66	3.25 ± 3.95	Fungi unclassified	Fungi unclassified	Fungi unclassified	Fungi unclassified	Fungi unclassified	Fungi unclassified
	Otu0583	0.5 ± 1	13.75 ± 27.5	0 ± 0	1.5 ± 3	Ascomycota	Ascomycota unclassified	Ascomycota unclassified	Ascomycota unclassified	Ascomycota unclassified	Ascomycota unclassified
	Otu0584	1 ± 2	1.5 ± 1.91	4.5 ± 1	8.5 ± 3.87	Fungi unclassified	Fungi unclassified	Fungi unclassified	Fungi unclassified	Fungi unclassified	Fungi unclassified
	Otu0585	1 ± 0.82	11 ± 22	3.25 ± 5.85	0.25 ± 0.5	Ascomycota	Sordariomycetes	Sordariales	Lasiosphaeriaceae	Podospora	Podospora glutinans
	Otu0586	5 ± 5.23	4.5 ± 2.89	2.5 ± 3	3.5 ± 3.11	Fungi unclassified	Fungi unclassified	Fungi unclassified	Fungi unclassified	Fungi unclassified	Fungi unclassified
	Otu0587	4 ± 5.23	3.25 ± 2.99	0 ± 0	8.25 ± 7.93	Glomeromycota	Glomeromycetes	Glomerales	Glomeraceae	Rhizophagus	Rhizophagus irregularis DAOM 181602
	Otu0588	7.25 ± 14.5	2.75 ± 4.27	3.25 ± 4.57	2.25 ± 4.5	Basidiomycota	Agaricomycetes	Agaricales	Agaricaceae	Lycoperdon	Lycoperdon unclassified
	Otu0589	9.5 ± 19	4.75 ± 7.63	1 ± 2	0 ± 0	Ascomycota	Ascomycota unclassified	Ascomycota unclassified	Ascomycota unclassified	Ascomycota unclassified	Ascomycota unclassified
	Otu0590	0 ± 0	0 ± 0	10.5 ± 21	4.75 ± 7.63	Chytridiomycota	Chytridiomycetes	Spizellomycetales	Spizellomycetaceae	Spizellomycetaceae unclassified	Spizellomycetaceae unclassified
	Otu0591	0 ± 0	11.75 ± 22.19	0.75 ± 1.5	2.75 ± 5.5	Basidiomycota	Agaricomycetes	Agaricales	Bolbitiaceae	Conocybe	Conocybe aff ochrostriata NL 0830
	Otu0592	0.5 ± 1	9.25 ± 13.52	4.75 ± 9.5	0.5 ± 0.58	Ascomycota	Eurotiomycetes	Chaetothyriales	Herpotrichiellaceae	Cladophialophora	Cladophialophora unclassified
	Otu0593	6.75 ± 7.8	2.5 ± 2.08	3.75 ± 4.79	2 ± 4	Ascomycota	Sordariomycetes	Hypocreales	Hypocreales family Incertae sedis	Acremonium	Acremonium pilosum
	Otu0594	0.25 ± 0.5	4 ± 4.9	7.75 ± 13.52	3 ± 3.56	Glomeromycota	Glomeromycetes	Diversisporales	Acaulosporaceae	Entrophospora	Entrophospora sp
	Otu0595	0.25 ± 0.5	0 ± 0	10.25 ± 13.91	4.5 ± 4.2	Ascomycota	Sordariomycetes	Sordariales	Sordariaceae	Sordariaceae unclassified	Sordariaceae unclassified
	Otu0596	4.75 ± 3.4	1.75 ± 2.87	2.5 ± 3.79	6 ± 4.32	Fungi unclassified	Fungi unclassified	Fungi unclassified	Fungi unclassified	Fungi unclassified	Fungi unclassified
	Otu0597	5.5 ± 11	7.75 ± 15.5	0.25 ± 0.5	1.25 ± 2.5	Basidiomycota	Tremellomycetes	Tremellales	Tremellales family Incertae sedis	Cryptococcus	Cryptococcus magnus
	Otu0598	0 ± 0	14.75 ± 29.5	0 ± 0	0 ± 0	Fungi unclassified	Fungi unclassified	Fungi unclassified	Fungi unclassified	Fungi unclassified	Fungi unclassified
	Otu0599	1.75 ± 3.5	4.75 ± 7.09	6.25 ± 9.25	2 ± 2.45	Ascomycota	Sordariomycetes	Hypocreales	Nectriaceae	Nectriaceae unclassified	Nectriaceae unclassified
	Otu0600	5 ± 10	6.5 ± 9.95	0 ± 0	3.25 ± 5.85	Ascomycota	Orbiliomycetes	Orbiliales	Orbiliaceae	Arthrobotrys	Arthrobotrys unclassified
	Otu0601	1.5 ± 1.91	2.25 ± 3.86	7 ± 14	4 ± 8	Fungi unclassified	Fungi unclassified	Fungi unclassified	Fungi unclassified	Fungi unclassified	Fungi unclassified
	Otu0602	0.25 ± 0.5	2.25 ± 4.5	8.25 ± 8.5	3.75 ± 3.5	Fungi unclassified	Fungi unclassified	Fungi unclassified	Fungi unclassified	Fungi unclassified	Fungi unclassified
	Otu0603	11.75 ± 6.5	2.75 ± 3.4	0 ± 0	0 ± 0	Chytridiomycota	Chytridiomycetes	Spizellomycetales	Spizellomycetaceae	Spizellomycetaceae unclassified	Spizellomycetaceae unclassified
	Otu0604	0 ± 0	0.25 ± 0.5	12 ± 22.02	2.25 ± 3.2	Basidiomycota	Pucciniomycetes	Platygloeales	Eocronartiaceae	Eocronartium	Eocronartium sp
	Otu0605	2 ± 4	0 ± 0	5 ± 3.56	7.25 ± 2.75	Fungi unclassified	Fungi unclassified	Fungi unclassified	Fungi unclassified	Fungi unclassified	Fungi unclassified
	Otu0606	1 ± 2	6.75 ± 13.5	6.5 ± 12.34	0 ± 0	Chytridiomycota	Chytridiomycetes	Rhizophydiales	Rhizophydiales unclassified	Rhizophydiales unclassified	Rhizophydiales unclassified
	Otu0607	6.5 ± 13	0 ± 0	1.25 ± 2.5	6.5 ± 13	Fungi unclassified	Fungi unclassified	Fungi unclassified	Fungi unclassified	Fungi unclassified	Fungi unclassified
	Otu0608	4.75 ± 4.86	8 ± 14.67	0.5 ± 1	1 ± 1.41	Ascomycota	Ascomycota class Incertae sedis	Ascomycota order Incertae sedis	Ascomycota family Incertae sedis	Torula	Torula sp
	Otu0609	11.25 ± 11.93	0.75 ± 0.96	1 ± 2	1.25 ± 1.5	Ascomycota	Ascomycota unclassified	Ascomycota unclassified	Ascomycota unclassified	Ascomycota unclassified	Ascomycota unclassified
	Otu0610	0 ± 0	0.5 ± 1	13.75 ± 27.5	0 ± 0	Glomeromycota	Glomeromycetes	Glomerales	Claroideoglomeraceae	Claroideoglomus	Claroideoglomus unclassified
	Otu0611	0.75 ± 1.5	1.5 ± 2.38	11.75 ± 19.57	0 ± 0	Fungi unclassified	Fungi unclassified	Fungi unclassified	Fungi unclassified	Fungi unclassified	Fungi unclassified
	Otu0612	0 ± 0	6.5 ± 9.71	1.25 ± 2.5	6.25 ± 9.88	Ascomycota	Sordariomycetes	Hypocreales	Hypocreales family Incertae sedis	Ilyonectria	Ilyonectria robusta
	Otu0613	4.5 ± 5.74	0 ± 0	9 ± 10.52	0.5 ± 1	Ascomycota	Ascomycota class Incertae sedis	Ascomycota order Incertae sedis	Ascomycota family Incertae sedis	Torula	Torula sp
	Otu0614	5.25 ± 5.56	3.5 ± 3.42	3.25 ± 6.5	2 ± 1.41	Ascomycota	Dothideomycetes	Pleosporales	Cucurbitariaceae	Pyrenochaetopsis	Pyrenochaetopsis leptospora
	Otu0615	1 ± 2	3.5 ± 2.89	2 ± 2.83	7.5 ± 7.85	Basidiomycota	Tremellomycetes	Cystofilobasidiales	Cystofilobasidiaceae	Mrakia	Mrakia frigida
	Otu0616	0 ± 0	11 ± 20.05	0 ± 0	3 ± 6	Zygomycota	Zygomycota class Incertae sedis	Endogonales	Endogonales unclassified	Endogonales unclassified	Endogonales unclassified
	Otu0617	0 ± 0	10.75 ± 11.95	0 ± 0	3.25 ± 6.5	Glomeromycota	Glomeromycetes	Glomerales	Glomeraceae	Glomus	Glomus macrocarpum
	Otu0618	9 ± 5.23	3.5 ± 1.73	1.25 ± 2.5	0 ± 0	Ascomycota	Eurotiomycetes	Eurotiales	Trichocomaceae	Penicillium	Penicillium unclassified
	Otu0619	13.5 ± 27	0 ± 0	0 ± 0	0 ± 0	Ascomycota	Sordariomycetes	Microascales	Halosphaeriaceae	Clavatospora	Clavatospora longibrachiata
	Otu0620	0 ± 0	11.75 ± 23.5	1.75 ± 3.5	0 ± 0	Zygomycota	Zygomycota class Incertae sedis	Mortierellales	Mortierellaceae	Mortierella	Mortierella capitata
	Otu0621	8 ± 7.12	5.25 ± 7.89	0 ± 0	0.25 ± 0.5	Basidiomycota	Microbotryomycetes	Sporidiobolales	Sporidiobolales family Incertae sedis	Sporidiobolales family Incertae sedis unclassified	Sporidiobolales family Incertae sedis unclassified
	Otu0622	13.25 ± 26.5	0.25 ± 0.5	0 ± 0	0 ± 0	Ascomycota	Dothideomycetes	Pleosporales	unclassified Pleosporales	unclassified Pleosporales	Pleosporales sp
	Otu0623	0 ± 0	7.25 ± 12.58	0 ± 0	6.25 ± 12.5	Basidiomycota	Agaricomycetes	Agaricales	Agaricales unclassified	Agaricales unclassified	Agaricales unclassified
	Otu0624	3 ± 5.35	0.25 ± 0.5	5.75 ± 8.02	4.5 ± 8.35	Zygomycota	Zygomycota class Incertae sedis	Mucorales	Mucoraceae	Actinomucor	Actinomucor elegans
	Otu0625	0 ± 0	0 ± 0	0 ± 0	13.5 ± 27	Fungi unclassified	Fungi unclassified	Fungi unclassified	Fungi unclassified	Fungi unclassified	Fungi unclassified
	Otu0626	5.75 ± 6.55	1.25 ± 1.89	4.25 ± 3.86	2.25 ± 2.06	Ascomycota	Sordariomycetes	Sordariales	Sordariales unclassified	Sordariales unclassified	Sordariales unclassified
	Otu0627	0.75 ± 0.96	1.75 ± 2.36	8.25 ± 13.96	2.5 ± 4.36	Ascomycota	Leotiomycetes	Helotiales	Helotiales family Incertae sedis	Helotiales family Incertae sedis unclassified	Helotiales family Incertae sedis unclassified
	Otu0628	9.75 ± 11.27	3.25 ± 6.5	0.25 ± 0.5	0 ± 0	Fungi unclassified	Fungi unclassified	Fungi unclassified	Fungi unclassified	Fungi unclassified	Fungi unclassified
	Otu0629	2.75 ± 5.5	6.25 ± 12.5	0 ± 0	4.25 ± 8.5	Basidiomycota	Agaricomycetes	Agaricales	Agaricaceae	Leucoagaricus	Leucoagaricus leucothites
	Otu0630	5 ± 6	2.5 ± 5	4 ± 6.16	1.75 ± 3.5	Fungi unclassified	Fungi unclassified	Fungi unclassified	Fungi unclassified	Fungi unclassified	Fungi unclassified
	Otu0631	1 ± 0.82	7.5 ± 7.9	4.75 ± 3.86	0 ± 0	Fungi unclassified	Fungi unclassified	Fungi unclassified	Fungi unclassified	Fungi unclassified	Fungi unclassified
	Otu0632	9.5 ± 11.7	1.75 ± 3.5	1.75 ± 2.36	0 ± 0	Ascomycota	Dothideomycetes	Pleosporales	Pleosporaceae	Pleosporaceae unclassified	Pleosporaceae unclassified
	Otu0633	0 ± 0	13 ± 26	0 ± 0	0 ± 0	Ascomycota	Eurotiomycetes	Eurotiomycetes unclassified	Eurotiomycetes unclassified	Eurotiomycetes unclassified	Eurotiomycetes unclassified
	Otu0634	10.75 ± 7.14	0.75 ± 0.96	0.5 ± 0.58	0.75 ± 0.96	Ascomycota	Ascomycota unclassified	Ascomycota unclassified	Ascomycota unclassified	Ascomycota unclassified	Ascomycota unclassified
	Otu0635	0 ± 0	0 ± 0	12.75 ± 25.5	0 ± 0	Fungi unclassified	Fungi unclassified	Fungi unclassified	Fungi unclassified	Fungi unclassified	Fungi unclassified
	Otu0636	1.5 ± 3	10.5 ± 16.66	0 ± 0	0.5 ± 1	Glomeromycota	Glomeromycetes	Glomerales	Glomeraceae	Glomus	Glomus aggregatum
	Otu0637	4.25 ± 2.5	4.75 ± 3.77	2.75 ± 1.71	0.75 ± 0.96	Ascomycota	Sordariomycetes	Hypocreales	Nectriaceae	Neonectria	Neonectria sp SMr01
	Otu0638	0 ± 0	2.75 ± 4.86	9.75 ± 19.5	0 ± 0	Fungi unclassified	Fungi unclassified	Fungi unclassified	Fungi unclassified	Fungi unclassified	Fungi unclassified
	Otu0639	4.25 ± 2.5	2.25 ± 1.71	2.75 ± 2.06	3 ± 2.58	Ascomycota	Sordariomycetes	Sordariomycetes unclassified	Sordariomycetes unclassified	Sordariomycetes unclassified	Sordariomycetes unclassified
	Otu0640	6 ± 6.32	3.5 ± 2.52	0.25 ± 0.5	2.5 ± 5	Ascomycota	Sordariomycetes	Sordariomycetes order Incertae sedis	Sordariomycetes family Incertae sedis	Pleurotheciella	Pleurotheciella rivularia
	Otu0641	5 ± 10	1.25 ± 2.5	6 ± 12	0 ± 0	Basidiomycota	Agaricomycetes	Agaricomycetes unclassified	Agaricomycetes unclassified	Agaricomycetes unclassified	Agaricomycetes unclassified
	Otu0643	6 ± 7.35	1.75 ± 2.06	3.5 ± 2.38	0.75 ± 0.96	Ascomycota	Pezizomycetes	Pezizales	Pezizaceae	Peziza	Peziza unclassified
	Otu0644	2 ± 2.31	2.5 ± 3.11	4.5 ± 4.65	2.75 ± 4.27	Ascomycota	Sordariomycetes	Sordariales	Chaetomiaceae	Chaetomiaceae unclassified	Chaetomiaceae unclassified
	Otu0645	2.75 ± 1.71	1.75 ± 2.36	2.5 ± 5	4.75 ± 4.57	Fungi unclassified	Fungi unclassified	Fungi unclassified	Fungi unclassified	Fungi unclassified	Fungi unclassified
	Otu0646	8.5 ± 11.27	3.25 ± 5.85	0 ± 0	0 ± 0	Fungi unclassified	Fungi unclassified	Fungi unclassified	Fungi unclassified	Fungi unclassified	Fungi unclassified
	Otu0647	3.75 ± 5.19	1.25 ± 1.5	2.25 ± 2.63	4.5 ± 6.61	Ascomycota	Ascomycota unclassified	Ascomycota unclassified	Ascomycota unclassified	Ascomycota unclassified	Ascomycota unclassified
	Otu0648	4 ± 7.35	7.5 ± 9.47	0 ± 0	0.25 ± 0.5	Fungi unclassified	Fungi unclassified	Fungi unclassified	Fungi unclassified	Fungi unclassified	Fungi unclassified
	Otu0649	10 ± 20	0 ± 0	0 ± 0	1.75 ± 3.5	Ascomycota	Ascomycota unclassified	Ascomycota unclassified	Ascomycota unclassified	Ascomycota unclassified	Ascomycota unclassified
	Otu0650	11.75 ± 8.34	0 ± 0	0 ± 0	0 ± 0	Basidiomycota	Tremellomycetes	Tremellomycetes unclassified	Tremellomycetes unclassified	Tremellomycetes unclassified	Tremellomycetes unclassified
	Otu0651	0.75 ± 1.5	10.25 ± 13.23	0 ± 0	0.5 ± 0.58	Fungi unclassified	Fungi unclassified	Fungi unclassified	Fungi unclassified	Fungi unclassified	Fungi unclassified
	Otu0652	0 ± 0	0 ± 0	0 ± 0	11.5 ± 22.34	Zygomycota	Zygomycota class Incertae sedis	Mortierellales	Mortierellaceae	Mortierella	Mortierella unclassified
	Otu0654	5.75 ± 10.84	0.25 ± 0.5	0 ± 0	5.5 ± 10.34	Ascomycota	Leotiomycetes	Helotiales	Helotiales unclassified	Helotiales unclassified	Helotiales unclassified
	Otu0655	8.75 ± 10.18	0 ± 0	2.75 ± 5.5	0 ± 0	Ascomycota	Sordariomycetes	Sordariales	Lasiosphaeriaceae	Podospora	Podospora inflatula
	Otu0656	11.5 ± 23	0 ± 0	0 ± 0	0 ± 0	Ascomycota	Pezizomycetes	Pezizales	Pezizaceae	Peziza	Peziza varia
	Otu0657	0.25 ± 0.5	8 ± 12.33	0.75 ± 1.5	2.25 ± 2.63	Zygomycota	Zygomycota class Incertae sedis	Mortierellales	Mortierellaceae	Mortierella	Mortierella unclassified
	Otu0658	0 ± 0	4.75 ± 9.5	0 ± 0	6.5 ± 13	Fungi unclassified	Fungi unclassified	Fungi unclassified	Fungi unclassified	Fungi unclassified	Fungi unclassified
	Otu0659	0 ± 0	11.25 ± 20.55	0 ± 0	0 ± 0	Glomeromycota	Glomeromycetes	Paraglomerales	Paraglomeraceae	Paraglomus	Paraglomus brasilianum
	Otu0660	1 ± 2	7.75 ± 7.18	0 ± 0	2.5 ± 5	Zygomycota	Zygomycota class Incertae sedis	Mortierellales	Mortierellales unclassified	Mortierellales unclassified	Mortierellales unclassified
	Otu0661	0 ± 0	0 ± 0	4.25 ± 8.5	7 ± 12.08	Ascomycota	Ascomycota unclassified	Ascomycota unclassified	Ascomycota unclassified	Ascomycota unclassified	Ascomycota unclassified
	Otu0662	1 ± 0.82	6.25 ± 4.65	2.75 ± 2.99	1 ± 2	Ascomycota	Dothideomycetes	Dothideomycetes order Incertae sedis	Eremomycetaceae	Arthrographis	Arthrographis unclassified
	Otu0663	1.25 ± 2.5	0.25 ± 0.5	7.5 ± 9.98	2 ± 2.83	Fungi unclassified	Fungi unclassified	Fungi unclassified	Fungi unclassified	Fungi unclassified	Fungi unclassified
	Otu0664	2.75 ± 4.27	0 ± 0	5.25 ± 6.7	3 ± 2.16	Fungi unclassified	Fungi unclassified	Fungi unclassified	Fungi unclassified	Fungi unclassified	Fungi unclassified
	Otu0665	0 ± 0	0 ± 0	0 ± 0	11 ± 12.7	Ascomycota	Ascomycota unclassified	Ascomycota unclassified	Ascomycota unclassified	Ascomycota unclassified	Ascomycota unclassified
	Otu0666	5.5 ± 9.71	2.25 ± 2.87	1.25 ± 1.26	1.75 ± 2.87	Fungi unclassified	Fungi unclassified	Fungi unclassified	Fungi unclassified	Fungi unclassified	Fungi unclassified
	Otu0667	0.75 ± 0.96	3.75 ± 6.24	0 ± 0	6.25 ± 12.5	Fungi unclassified	Fungi unclassified	Fungi unclassified	Fungi unclassified	Fungi unclassified	Fungi unclassified
	Otu0668	5.75 ± 6.75	2.25 ± 2.63	2.75 ± 5.5	0 ± 0	Ascomycota	Eurotiomycetes	Eurotiales	Trichocomaceae	Trichocomaceae unclassified	Trichocomaceae unclassified
	Otu0669	2.75 ± 5.5	8 ± 13.47	0 ± 0	0 ± 0	Ascomycota	Ascomycota unclassified	Ascomycota unclassified	Ascomycota unclassified	Ascomycota unclassified	Ascomycota unclassified
	Otu0670	0.5 ± 0.58	0 ± 0	9.75 ± 19.5	0.5 ± 1	Chytridiomycota	unclassified Chytridiomycota	unclassified Chytridiomycota	unclassified Chytridiomycota	unclassified Chytridiomycota	Chytridiomycota sp
	Otu0671	0 ± 0	1 ± 1.41	9.75 ± 19.5	0 ± 0	Fungi unclassified	Fungi unclassified	Fungi unclassified	Fungi unclassified	Fungi unclassified	Fungi unclassified
	Otu0672	1.25 ± 2.5	3 ± 6	6 ± 12	0.5 ± 1	Fungi unclassified	Fungi unclassified	Fungi unclassified	Fungi unclassified	Fungi unclassified	Fungi unclassified
	Otu0673	5.75 ± 10.84	3.5 ± 3	0 ± 0	1.25 ± 2.5	Basidiomycota	Agaricomycetes	Agaricales	Psathyrellaceae	Parasola	Parasola schroeterii
	Otu0674	4.5 ± 9	3.5 ± 6.35	0.25 ± 0.5	2.25 ± 2.06	Ascomycota	Leotiomycetes	Leotiomycetes unclassified	Leotiomycetes unclassified	Leotiomycetes unclassified	Leotiomycetes unclassified
	Otu0675	2.25 ± 2.63	0.5 ± 1	0.5 ± 0.58	7.25 ± 10.18	Fungi unclassified	Fungi unclassified	Fungi unclassified	Fungi unclassified	Fungi unclassified	Fungi unclassified
	Otu0676	1 ± 1.41	7.25 ± 12.58	1.75 ± 2.22	0.5 ± 1	Ascomycota	Sordariomycetes	Microascales	Halosphaeriaceae	Clavatospora	Clavatospora longibrachiata
	Otu0677	9.75 ± 19.5	0 ± 0	0.75 ± 1.5	0 ± 0	Fungi unclassified	Fungi unclassified	Fungi unclassified	Fungi unclassified	Fungi unclassified	Fungi unclassified
	Otu0678	2.75 ± 4.86	1.5 ± 1.29	3.5 ± 2.38	2.75 ± 4.27	Ascomycota	Ascomycota unclassified	Ascomycota unclassified	Ascomycota unclassified	Ascomycota unclassified	Ascomycota unclassified
	Otu0679	5 ± 4.69	2 ± 2.83	2 ± 2.45	1.5 ± 2.38	Basidiomycota	Microbotryomycetes	Sporidiobolales	Sporidiobolales family Incertae sedis	Rhodotorula	Rhodotorula unclassified
	Otu0680	2.25 ± 2.63	1 ± 2	5.5 ± 5.32	1.75 ± 2.06	Fungi unclassified	Fungi unclassified	Fungi unclassified	Fungi unclassified	Fungi unclassified	Fungi unclassified
	Otu0681	1.75 ± 3.5	0 ± 0	7.75 ± 15.5	0.75 ± 1.5	Ascomycota	Orbiliomycetes	Orbiliales	Orbiliaceae	Arthrobotrys	Arthrobotrys sp
	Otu0682	8.5 ± 17	1.75 ± 3.5	0 ± 0	0 ± 0	Fungi unclassified	Fungi unclassified	Fungi unclassified	Fungi unclassified	Fungi unclassified	Fungi unclassified
	Otu0683	4.25 ± 8.5	6 ± 12	0 ± 0	0 ± 0	Ascomycota	Ascomycota unclassified	Ascomycota unclassified	Ascomycota unclassified	Ascomycota unclassified	Ascomycota unclassified
	Otu0684	10.25 ± 16.74	0 ± 0	0 ± 0	0 ± 0	Fungi unclassified	Fungi unclassified	Fungi unclassified	Fungi unclassified	Fungi unclassified	Fungi unclassified
	Otu0685	1.75 ± 1.71	0.5 ± 1	5 ± 4.69	3 ± 4.76	Fungi unclassified	Fungi unclassified	Fungi unclassified	Fungi unclassified	Fungi unclassified	Fungi unclassified
	Otu0687	3.25 ± 6.5	6 ± 11.34	0.5 ± 1	0.25 ± 0.5	Fungi unclassified	Fungi unclassified	Fungi unclassified	Fungi unclassified	Fungi unclassified	Fungi unclassified
	Otu0688	10 ± 14.99	0 ± 0	0 ± 0	0 ± 0	Fungi unclassified	Fungi unclassified	Fungi unclassified	Fungi unclassified	Fungi unclassified	Fungi unclassified
	Otu0689	4.25 ± 2.22	1.25 ± 0.5	2.75 ± 1.26	1.75 ± 1.71	Zygomycota	Zygomycota class Incertae sedis	Mortierellales	Mortierellaceae	Mortierella	Mortierella elongata
	Otu0690	10 ± 20	0 ± 0	0 ± 0	0 ± 0	Ascomycota	Pezizomycetes	unclassified Pezizomycetes	unclassified Pezizomycetes	unclassified Pezizomycetes	Pezizomycetes sp
	Otu0691	0 ± 0	0 ± 0	0 ± 0	10 ± 11.17	Fungi unclassified	Fungi unclassified	Fungi unclassified	Fungi unclassified	Fungi unclassified	Fungi unclassified
	Otu0692	0 ± 0	10 ± 18.06	0 ± 0	0 ± 0	Fungi unclassified	Fungi unclassified	Fungi unclassified	Fungi unclassified	Fungi unclassified	Fungi unclassified
	Otu0693	6.5 ± 5.07	1.75 ± 2.87	0 ± 0	1.75 ± 2.87	Fungi unclassified	Fungi unclassified	Fungi unclassified	Fungi unclassified	Fungi unclassified	Fungi unclassified
	Otu0694	6.75 ± 8.06	0 ± 0	3 ± 6	0.25 ± 0.5	Ascomycota	Eurotiomycetes	Chaetothyriales	Chaetothyriaceae	Cyphellophora	Cyphellophora vermispora
	Otu0695	1 ± 2	0.75 ± 0.96	6.5 ± 4.2	1.75 ± 3.5	Chytridiomycota	Chytridiomycetes	Rhizophydiales	Rhizophydiaceae	Rhizophydium	Rhizophydium sp
	Otu0696	0 ± 0	0 ± 0	0.25 ± 0.5	9.75 ± 19.5	Fungi unclassified	Fungi unclassified	Fungi unclassified	Fungi unclassified	Fungi unclassified	Fungi unclassified
	Otu0697	6 ± 7.62	1 ± 1.41	1.75 ± 2.22	1.25 ± 0.96	Fungi unclassified	Fungi unclassified	Fungi unclassified	Fungi unclassified	Fungi unclassified	Fungi unclassified
	Otu0698	0 ± 0	0 ± 0	0 ± 0	10 ± 20	Ascomycota	Dothideomycetes	Dothideomycetes unclassified	Dothideomycetes unclassified	Dothideomycetes unclassified	Dothideomycetes unclassified
	Otu0699	0.25 ± 0.5	1 ± 2	1.25 ± 2.5	7.5 ± 9	Zygomycota	Zygomycota class Incertae sedis	Endogonales	Endogonales unclassified	Endogonales unclassified	Endogonales unclassified
	Otu0700	0 ± 0	6 ± 10.1	3.5 ± 7	0.5 ± 1	Ascomycota	Sordariomycetes	Diaporthales	Diaporthaceae	Diaporthaceae unclassified	Diaporthaceae unclassified
	Otu0701	8.75 ± 8.73	1 ± 1.41	0 ± 0	0 ± 0	Ascomycota	Saccharomycetes	Saccharomycetales	Lipomycetaceae	Lipomyces	Lipomyces tetrasporus
	Otu0702	1.5 ± 2.38	2.75 ± 3.4	4.25 ± 4.99	1.25 ± 1.5	Fungi unclassified	Fungi unclassified	Fungi unclassified	Fungi unclassified	Fungi unclassified	Fungi unclassified
	Otu0703	4 ± 8	3 ± 3.83	2.25 ± 4.5	0.5 ± 1	Basidiomycota	Agaricomycetes	Agaricomycetes unclassified	Agaricomycetes unclassified	Agaricomycetes unclassified	Agaricomycetes unclassified
	Otu0704	0.75 ± 0.96	0.25 ± 0.5	8.25 ± 16.5	0.25 ± 0.5	Basidiomycota	Agaricomycetes	Russulales	Peniophoraceae	Peniophoraceae unclassified	Peniophoraceae unclassified
	Otu0705	2.75 ± 3.59	3.25 ± 2.22	2.25 ± 1.71	1.25 ± 1.89	Fungi unclassified	Fungi unclassified	Fungi unclassified	Fungi unclassified	Fungi unclassified	Fungi unclassified
	Otu0706	0 ± 0	2 ± 4	7 ± 14	0.5 ± 1	Ascomycota	Dothideomycetes	Pleosporales	Phaeosphaeriaceae	Phaeosphaeriaceae unclassified	Phaeosphaeriaceae unclassified
	Otu0707	9.5 ± 17.69	0 ± 0	0 ± 0	0 ± 0	Ascomycota	Saccharomycetes	Saccharomycetales	Saccharomycetales family Incertae sedis	Debaryomyces	Debaryomyces unclassified
	Otu0708	0.5 ± 1	0 ± 0	9 ± 16.06	0 ± 0	Fungi unclassified	Fungi unclassified	Fungi unclassified	Fungi unclassified	Fungi unclassified	Fungi unclassified
	Otu0709	2.25 ± 2.06	2.5 ± 2.52	2.5 ± 1.73	2.25 ± 1.71	Zygomycota	Zygomycota class Incertae sedis	Mortierellales	Mortierellaceae	Mortierella	Mortierella rishikesha
	Otu0710	1.5 ± 1.73	0 ± 0	4.25 ± 5.85	3.5 ± 5.74	Fungi unclassified	Fungi unclassified	Fungi unclassified	Fungi unclassified	Fungi unclassified	Fungi unclassified
	Otu0711	1.5 ± 2.38	5 ± 6.38	2 ± 4	0.75 ± 1.5	Basidiomycota	Agaricomycetes	Agaricales	Psathyrellaceae	Psathyrella	Psathyrella unclassified
	Otu0712	3 ± 4.08	2.5 ± 3.11	0.75 ± 0.96	2.75 ± 3.59	Fungi unclassified	Fungi unclassified	Fungi unclassified	Fungi unclassified	Fungi unclassified	Fungi unclassified
	Otu0713	1 ± 2	0 ± 0	7.75 ± 14.17	0.25 ± 0.5	Ascomycota	Dothideomycetes	Pleosporales	Phaeosphaeriaceae	Phaeosphaeria	Phaeosphaeria sp TMS 2011
	Otu0715	0.5 ± 1	2 ± 3.37	0 ± 0	6.5 ± 6.45	Ascomycota	Ascomycota class Incertae sedis	Ascomycota order Incertae sedis	Ascomycota family Incertae sedis	Ochroconis	Ochroconis tshawytschae
	Otu0716	4.75 ± 6.6	0 ± 0	4 ± 4.69	0.25 ± 0.5	Fungi unclassified	Fungi unclassified	Fungi unclassified	Fungi unclassified	Fungi unclassified	Fungi unclassified
	Otu0717	0 ± 0	0 ± 0	9 ± 10.39	0 ± 0	Ascomycota	Dothideomycetes	Dothideomycetes unclassified	Dothideomycetes unclassified	Dothideomycetes unclassified	Dothideomycetes unclassified
	Otu0718	0 ± 0	9 ± 18	0 ± 0	0 ± 0	Ascomycota	Leotiomycetes	Leotiomycetes unclassified	Leotiomycetes unclassified	Leotiomycetes unclassified	Leotiomycetes unclassified
	Otu0719	6.75 ± 13.5	2 ± 2.83	0 ± 0	0 ± 0	Ascomycota	Eurotiomycetes	Onygenales	Onygenaceae	Chrysosporium	Chrysosporium unclassified
	Otu0720	2 ± 0.82	1.75 ± 2.06	2.5 ± 0.58	2.5 ± 1.29	Zygomycota	Zygomycota class Incertae sedis	Mortierellales	Mortierellaceae	Mortierella	Mortierella elongata
	Otu0721	0.25 ± 0.5	4.25 ± 8.5	4.25 ± 8.5	0 ± 0	Ascomycota	Leotiomycetes	Helotiales	Helotiales family Incertae sedis	Naevala	Naevala minutissima
	Otu0722	5 ± 5.23	0.75 ± 1.5	2.75 ± 5.5	0.25 ± 0.5	Fungi unclassified	Fungi unclassified	Fungi unclassified	Fungi unclassified	Fungi unclassified	Fungi unclassified
	Otu0723	0 ± 0	0.5 ± 1	8.25 ± 8.66	0 ± 0	Chytridiomycota	Chytridiomycetes	Rhizophydiales	Rhizophydiaceae	Rhizophydium	Rhizophydium aestuarii
	Otu0724	7.5 ± 4.93	0.25 ± 0.5	0.5 ± 0.58	0.5 ± 1	Ascomycota	Ascomycota unclassified	Ascomycota unclassified	Ascomycota unclassified	Ascomycota unclassified	Ascomycota unclassified
	Otu0725	5 ± 4.16	3.25 ± 3.95	0.5 ± 1	0 ± 0	Ascomycota	Sordariomycetes	Hypocreales	Hypocreales family Incertae sedis	Acremonium	Acremonium sp CCF3791
	Otu0726	1.5 ± 3	3 ± 4.24	0 ± 0	4.25 ± 4.35	Glomeromycota	Glomeromycetes	Glomerales	Glomeraceae	Septoglomus	Septoglomus viscosum
	Otu0727	6 ± 6.98	0 ± 0	0.5 ± 1	2 ± 4	Fungi unclassified	Fungi unclassified	Fungi unclassified	Fungi unclassified	Fungi unclassified	Fungi unclassified
	Otu0728	6.75 ± 13.5	1.25 ± 1.5	0.25 ± 0.5	0.25 ± 0.5	Fungi unclassified	Fungi unclassified	Fungi unclassified	Fungi unclassified	Fungi unclassified	Fungi unclassified
	Otu0729	4.75 ± 9.5	3.5 ± 4.12	0.25 ± 0.5	0 ± 0	Ascomycota	Sordariomycetes	Sordariomycetes unclassified	Sordariomycetes unclassified	Sordariomycetes unclassified	Sordariomycetes unclassified
	Otu0730	0 ± 0	6.5 ± 5.32	0.25 ± 0.5	1.75 ± 3.5	Glomeromycota	Glomeromycetes	Glomerales	Glomeraceae	Glomus	Glomus macrocarpum
	Otu0731	0.75 ± 1.5	0.75 ± 1.5	4.25 ± 6.13	2.75 ± 3.2	Fungi unclassified	Fungi unclassified	Fungi unclassified	Fungi unclassified	Fungi unclassified	Fungi unclassified
	Otu0732	8.5 ± 17	0 ± 0	0 ± 0	0 ± 0	Fungi unclassified	Fungi unclassified	Fungi unclassified	Fungi unclassified	Fungi unclassified	Fungi unclassified
	Otu0733	1.25 ± 2.5	1.25 ± 1.26	3.25 ± 2.87	2.75 ± 2.87	Ascomycota	Eurotiomycetes	Eurotiales	Trichocomaceae	Phialosimplex	Phialosimplex caninus
	Otu0734	0 ± 0	0 ± 0	1.25 ± 2.5	7.25 ± 11.98	Zygomycota	Zygomycota class Incertae sedis	Endogonales	Endogonales unclassified	Endogonales unclassified	Endogonales unclassified
	Otu0735	0.75 ± 0.96	3.75 ± 7.5	1.75 ± 2.36	2.25 ± 3.86	Ascomycota	Dothideomycetes	Pleosporales	Pleosporales family Incertae sedis	Periconia	Periconia sp
	Otu0736	3.75 ± 3.3	0.5 ± 1	3.75 ± 4.99	0.5 ± 1	Fungi unclassified	Fungi unclassified	Fungi unclassified	Fungi unclassified	Fungi unclassified	Fungi unclassified
	Otu0737	4.25 ± 6.13	3.75 ± 4.35	0.25 ± 0.5	0 ± 0	Ascomycota	Dothideomycetes	Capnodiales	Capnodiaceae	Capnodiaceae unclassified	Capnodiaceae unclassified
	Otu0738	3.5 ± 5.74	4.75 ± 4.11	0 ± 0	0 ± 0	Fungi unclassified	Fungi unclassified	Fungi unclassified	Fungi unclassified	Fungi unclassified	Fungi unclassified
	Otu0739	3.25 ± 5.85	0 ± 0	3 ± 2.16	2 ± 1.83	Ascomycota	Sordariomycetes	Sordariomycetes unclassified	Sordariomycetes unclassified	Sordariomycetes unclassified	Sordariomycetes unclassified
	Otu0740	0.5 ± 1	6 ± 8.29	1.5 ± 3	0.25 ± 0.5	Fungi unclassified	Fungi unclassified	Fungi unclassified	Fungi unclassified	Fungi unclassified	Fungi unclassified
	Otu0742	3.5 ± 4.51	0 ± 0	4.5 ± 5.45	0 ± 0	Fungi unclassified	Fungi unclassified	Fungi unclassified	Fungi unclassified	Fungi unclassified	Fungi unclassified
	Otu0743	3.75 ± 3.5	1.25 ± 2.5	0.5 ± 1	2.5 ± 2.08	Fungi unclassified	Fungi unclassified	Fungi unclassified	Fungi unclassified	Fungi unclassified	Fungi unclassified
	Otu0744	5.5 ± 3.79	2 ± 4	0.5 ± 1	0 ± 0	Basidiomycota	Agaricomycetes	Agaricales	Agaricaceae	Coprinus	Coprinus annuloporus
	Otu0745	0 ± 0	5.25 ± 3.1	0 ± 0	2.75 ± 5.5	Ascomycota	Sordariomycetes	Hypocreales	Ophiocordycipitaceae	Ophiocordycipitaceae unclassified	Ophiocordycipitaceae unclassified
	Otu0746	2.25 ± 2.22	1.75 ± 2.87	2.5 ± 2.65	1.5 ± 1.91	Fungi unclassified	Fungi unclassified	Fungi unclassified	Fungi unclassified	Fungi unclassified	Fungi unclassified
	Otu0747	0 ± 0	0 ± 0	0 ± 0	8 ± 16	Basidiomycota	Basidiomycota unclassified	Basidiomycota unclassified	Basidiomycota unclassified	Basidiomycota unclassified	Basidiomycota unclassified
	Otu0748	2 ± 3.37	2.5 ± 5	1.75 ± 1.5	1.5 ± 2.38	Fungi unclassified	Fungi unclassified	Fungi unclassified	Fungi unclassified	Fungi unclassified	Fungi unclassified
	Otu0749	5.25 ± 10.5	1.5 ± 3	0 ± 0	1 ± 1.41	Basidiomycota	Tremellomycetes	Filobasidiales	Filobasidiaceae	Cryptococcus	Cryptococcus heimaeyensis
	Otu0750	5.75 ± 3.2	1.25 ± 1.5	0.25 ± 0.5	0.5 ± 1	Fungi unclassified	Fungi unclassified	Fungi unclassified	Fungi unclassified	Fungi unclassified	Fungi unclassified
	Otu0751	7.75 ± 14.84	0 ± 0	0 ± 0	0 ± 0	Chytridiomycota	Chytridiomycetes	Spizellomycetales	Spizellomycetaceae	Kochiomyces	Kochiomyces unclassified
	Otu0752	0 ± 0	5.25 ± 6.08	0 ± 0	2.5 ± 5	Basidiomycota	Tremellomycetes	Tremellales	Tremellales family Incertae sedis	Tremellales family Incertae sedis unclassified	Tremellales family Incertae sedis unclassified
	Otu0753	4 ± 4.24	0.75 ± 1.5	1 ± 2	2 ± 3.37	Fungi unclassified	Fungi unclassified	Fungi unclassified	Fungi unclassified	Fungi unclassified	Fungi unclassified
	Otu0756	0.25 ± 0.5	3 ± 6	4.25 ± 4.35	0 ± 0	Basidiomycota	Agaricomycetes	Agaricales	Psathyrellaceae	Lacrymaria	Lacrymaria lacrymabunda
	Otu0757	4.5 ± 9	0 ± 0	1.75 ± 3.5	1.25 ± 2.5	Fungi unclassified	Fungi unclassified	Fungi unclassified	Fungi unclassified	Fungi unclassified	Fungi unclassified
	Otu0758	2.75 ± 3.4	0 ± 0	3.75 ± 3.5	1 ± 2	Ascomycota	Dothideomycetes	Pleosporales	Pleosporales unclassified	Pleosporales unclassified	Pleosporales unclassified
	Otu0759	3.25 ± 3.77	1.5 ± 2.38	2.25 ± 2.87	0.5 ± 1	Basidiomycota	Agaricomycetes	Agaricomycetes unclassified	Agaricomycetes unclassified	Agaricomycetes unclassified	Agaricomycetes unclassified
	Otu0760	4.5 ± 3.42	0.25 ± 0.5	2.25 ± 3.3	0.5 ± 0.58	Ascomycota	Ascomycota unclassified	Ascomycota unclassified	Ascomycota unclassified	Ascomycota unclassified	Ascomycota unclassified
	Otu0761	0.75 ± 1.5	0 ± 0	6 ± 8.49	0.75 ± 0.96	Basidiomycota	Agaricomycetes	Agaricomycetes unclassified	Agaricomycetes unclassified	Agaricomycetes unclassified	Agaricomycetes unclassified
	Otu0762	2.25 ± 2.22	0 ± 0	3.5 ± 4.12	1.75 ± 2.87	Basidiomycota	Agaricomycetes	Agaricales	Psathyrellaceae	Coprinellus	Coprinellus sp
	Otu0763	1.75 ± 2.36	2.25 ± 3.3	1.5 ± 3	2 ± 4	Ascomycota	Eurotiomycetes	Chaetothyriales	Herpotrichiellaceae	Capronia	Capronia unclassified
	Otu0764	0 ± 0	0 ± 0	7.5 ± 14.34	0 ± 0	Fungi unclassified	Fungi unclassified	Fungi unclassified	Fungi unclassified	Fungi unclassified	Fungi unclassified
	Otu0765	1.5 ± 2.38	1 ± 1.41	2 ± 1.41	2.75 ± 4.86	Basidiomycota	Microbotryomycetes	Sporidiobolales	Sporidiobolales family Incertae sedis	Rhodotorula	Rhodotorula ingeniosa
	Otu0766	7 ± 14	0.25 ± 0.5	0 ± 0	0 ± 0	Fungi unclassified	Fungi unclassified	Fungi unclassified	Fungi unclassified	Fungi unclassified	Fungi unclassified
	Otu0767	1.75 ± 0.5	1.75 ± 1.5	1.25 ± 0.5	2.5 ± 2.08	Zygomycota	Zygomycota class Incertae sedis	Mortierellales	Mortierellaceae	Mortierella	Mortierella unclassified
	Otu0768	3 ± 2.16	1.5 ± 2.38	2.75 ± 3.4	0 ± 0	Ascomycota	Sordariomycetes	Hypocreales	Hypocreales family Incertae sedis	Acremonium	Acremonium alcalophilum
	Otu0769	1.25 ± 2.5	0 ± 0	4.75 ± 4.92	1.25 ± 1.5	Fungi unclassified	Fungi unclassified	Fungi unclassified	Fungi unclassified	Fungi unclassified	Fungi unclassified
	Otu0770	1.25 ± 2.5	3.25 ± 3.4	0 ± 0	2.75 ± 3.2	Chytridiomycota	Chytridiomycetes	Rhizophydiales	Rhizophydiales unclassified	Rhizophydiales unclassified	Rhizophydiales unclassified
	Otu0771	2 ± 4	0.75 ± 1.5	0 ± 0	4.5 ± 8.35	Fungi unclassified	Fungi unclassified	Fungi unclassified	Fungi unclassified	Fungi unclassified	Fungi unclassified
	Otu0772	0.25 ± 0.5	0.5 ± 1	1.75 ± 2.36	4.75 ± 9.5	Ascomycota	Sordariomycetes	Hypocreales	Hypocreales family Incertae sedis	Hypocreales family Incertae sedis unclassified	Hypocreales family Incertae sedis unclassified
	Otu0773	0 ± 0	0 ± 0	7.25 ± 9.91	0 ± 0	Fungi unclassified	Fungi unclassified	Fungi unclassified	Fungi unclassified	Fungi unclassified	Fungi unclassified
	Otu0774	0 ± 0	4.5 ± 9	2.75 ± 4.27	0 ± 0	Basidiomycota	Tremellomycetes	Tremellales	Tremellales family Incertae sedis	Cryptococcus	Cryptococcus victoriae
	Otu0775	2.5 ± 3.79	0.25 ± 0.5	4 ± 5.66	0.5 ± 1	Fungi unclassified	Fungi unclassified	Fungi unclassified	Fungi unclassified	Fungi unclassified	Fungi unclassified
	Otu0776	0.5 ± 0.58	0.75 ± 1.5	5.5 ± 11	0.5 ± 0.58	Basidiomycota	Agaricomycetes	Agaricomycetes unclassified	Agaricomycetes unclassified	Agaricomycetes unclassified	Agaricomycetes unclassified
	Otu0777	5 ± 3.16	0.5 ± 1	1.5 ± 3	0 ± 0	Fungi unclassified	Fungi unclassified	Fungi unclassified	Fungi unclassified	Fungi unclassified	Fungi unclassified
	Otu0778	2.25 ± 3.3	0.25 ± 0.5	0.5 ± 1	4 ± 4.08	Ascomycota	Eurotiomycetes	Onygenales	Onygenaceae	Chrysosporium	Chrysosporium lobatum
	Otu0779	0.25 ± 0.5	3.25 ± 2.99	2 ± 2.83	1.5 ± 2.38	Fungi unclassified	Fungi unclassified	Fungi unclassified	Fungi unclassified	Fungi unclassified	Fungi unclassified
	Otu0780	5.5 ± 3.79	0.5 ± 1	0.5 ± 0.58	0.5 ± 1	Fungi unclassified	Fungi unclassified	Fungi unclassified	Fungi unclassified	Fungi unclassified	Fungi unclassified
	Otu0781	7 ± 14	0 ± 0	0 ± 0	0 ± 0	Fungi unclassified	Fungi unclassified	Fungi unclassified	Fungi unclassified	Fungi unclassified	Fungi unclassified
	Otu0782	0 ± 0	0 ± 0	7 ± 9.06	0 ± 0	Fungi unclassified	Fungi unclassified	Fungi unclassified	Fungi unclassified	Fungi unclassified	Fungi unclassified
	Otu0783	0 ± 0	0.25 ± 0.5	3.75 ± 2.22	3 ± 3.56	Ascomycota	Pezizomycetes	Pezizales	Sarcoscyphaceae	Sarcoscyphaceae unclassified	Sarcoscyphaceae unclassified
	Otu0784	0 ± 0	0 ± 0	6.5 ± 13	0.5 ± 0.58	Ascomycota	Ascomycota class Incertae sedis	Ascomycota order Incertae sedis	Ascomycota family Incertae sedis	Vermispora	Vermispora fusarina
	Otu0785	1.25 ± 1.5	3.25 ± 5.25	2.5 ± 3.79	0 ± 0	Ascomycota	Eurotiomycetes	Eurotiales	Trichocomaceae	Trichocomaceae unclassified	Trichocomaceae unclassified
	Otu0786	0 ± 0	0 ± 0	0 ± 0	7 ± 14	Fungi unclassified	Fungi unclassified	Fungi unclassified	Fungi unclassified	Fungi unclassified	Fungi unclassified
	Otu0787	0 ± 0	6.75 ± 9.43	0 ± 0	0 ± 0	Zygomycota	Zygomycota class Incertae sedis	Endogonales	unclassified Endogonales	unclassified Endogonales	Endogonales sp
	Otu0788	3.5 ± 4.73	0.5 ± 0.58	0.75 ± 1.5	2 ± 3.37	Fungi unclassified	Fungi unclassified	Fungi unclassified	Fungi unclassified	Fungi unclassified	Fungi unclassified
	Otu0791	3.75 ± 5.56	1 ± 1.41	1.25 ± 2.5	0.75 ± 1.5	Fungi unclassified	Fungi unclassified	Fungi unclassified	Fungi unclassified	Fungi unclassified	Fungi unclassified
	Otu0792	0 ± 0	6.75 ± 12.84	0 ± 0	0 ± 0	Basidiomycota	Tremellomycetes	Tremellomycetes unclassified	Tremellomycetes unclassified	Tremellomycetes unclassified	Tremellomycetes unclassified
	Otu0793	4 ± 6.73	1.25 ± 0.96	0.5 ± 0.58	1 ± 1.41	Ascomycota	Sordariomycetes	Sordariales	Sordariales unclassified	Sordariales unclassified	Sordariales unclassified
	Otu0794	0 ± 0	0.25 ± 0.5	0 ± 0	6.5 ± 13	Ascomycota	Leotiomycetes	Helotiales	Hyaloscyphaceae	Microscypha	Microscypha sp KUS F52533
	Otu0795	2 ± 2.16	2.5 ± 3.32	0 ± 0	2.25 ± 4.5	Ascomycota	Sordariomycetes	Hypocreales	Hypocreales unclassified	Hypocreales unclassified	Hypocreales unclassified
	Otu0796	0 ± 0	0 ± 0	6 ± 12	0.5 ± 0.58	Fungi unclassified	Fungi unclassified	Fungi unclassified	Fungi unclassified	Fungi unclassified	Fungi unclassified
	Otu0797	6.5 ± 7.68	0 ± 0	0 ± 0	0 ± 0	Basidiomycota	Agaricomycetes	Agaricales	Agaricaceae	Coprinus	Coprinus unclassified
	Otu0798	2.5 ± 5	0 ± 0	4 ± 5.66	0 ± 0	Fungi unclassified	Fungi unclassified	Fungi unclassified	Fungi unclassified	Fungi unclassified	Fungi unclassified
	Otu0799	2.5 ± 3.11	0 ± 0	2 ± 2	2 ± 2.16	Fungi unclassified	Fungi unclassified	Fungi unclassified	Fungi unclassified	Fungi unclassified	Fungi unclassified
	Otu0800	0 ± 0	0 ± 0	6 ± 11.34	0.5 ± 1	Basidiomycota	Agaricomycetes	Agaricales	Entolomataceae	Entoloma	Entoloma unclassified
	Otu0801	2.75 ± 5.5	2.5 ± 3.79	0.25 ± 0.5	1 ± 2	Basidiomycota	Agaricomycetes	Agaricomycetes unclassified	Agaricomycetes unclassified	Agaricomycetes unclassified	Agaricomycetes unclassified
	Otu0802	0 ± 0	6.5 ± 9.43	0 ± 0	0 ± 0	Basidiomycota	Agaricomycetes	Agaricales	Agaricales unclassified	Agaricales unclassified	Agaricales unclassified
	Otu0803	5 ± 4.76	1.5 ± 3	0 ± 0	0 ± 0	Ascomycota	Dothideomycetes	Pleosporales	Pleosporales unclassified	Pleosporales unclassified	Pleosporales unclassified
	Otu0804	2 ± 4	1.25 ± 2.5	3.25 ± 5.85	0 ± 0	Fungi unclassified	Fungi unclassified	Fungi unclassified	Fungi unclassified	Fungi unclassified	Fungi unclassified
	Otu0805	2.75 ± 5.5	2.75 ± 5.5	0 ± 0	1 ± 2	Ascomycota	Sordariomycetes	Hypocreales	Nectriaceae	Cylindrocarpon	Cylindrocarpon ianthothele var ianthothele
	Otu0806	0 ± 0	0 ± 0	0 ± 0	6.5 ± 13	Glomeromycota	Glomeromycota unclassified	Glomeromycota unclassified	Glomeromycota unclassified	Glomeromycota unclassified	Glomeromycota unclassified
	Otu0807	2.5 ± 3	2.5 ± 3.32	0.25 ± 0.5	1 ± 1.41	Basidiomycota	Agaricomycetes	Agaricomycetes unclassified	Agaricomycetes unclassified	Agaricomycetes unclassified	Agaricomycetes unclassified
	Otu0808	0 ± 0	6.25 ± 10.59	0 ± 0	0 ± 0	Fungi unclassified	Fungi unclassified	Fungi unclassified	Fungi unclassified	Fungi unclassified	Fungi unclassified
	Otu0809	0.25 ± 0.5	0.75 ± 1.5	5.25 ± 8.06	0 ± 0	Fungi unclassified	Fungi unclassified	Fungi unclassified	Fungi unclassified	Fungi unclassified	Fungi unclassified
	Otu0810	0.75 ± 0.96	1.25 ± 0.96	3 ± 3.46	1.25 ± 1.26	Ascomycota	Sordariomycetes	Hypocreales	Hypocreaceae	Hypocrea	Hypocrea aeruginea
	Otu0811	0 ± 0	6.25 ± 12.5	0 ± 0	0 ± 0	Fungi unclassified	Fungi unclassified	Fungi unclassified	Fungi unclassified	Fungi unclassified	Fungi unclassified
	Otu0812	0 ± 0	3 ± 4.08	2 ± 4	1.25 ± 2.5	Basidiomycota	Agaricomycetes	Auriculariales	Auriculariales unclassified	Auriculariales unclassified	Auriculariales unclassified
	Otu0813	4.25 ± 2.87	0 ± 0	2 ± 2.45	0 ± 0	Fungi unclassified	Fungi unclassified	Fungi unclassified	Fungi unclassified	Fungi unclassified	Fungi unclassified
	Otu0814	0.5 ± 0.58	0.25 ± 0.5	4.25 ± 8.5	1.25 ± 1.5	Basidiomycota	Agaricomycetes	Agaricales	Psathyrellaceae	Coprinopsis	Coprinopsis semitalis
	Otu0815	0 ± 0	6.25 ± 7.76	0 ± 0	0 ± 0	Zygomycota	Zygomycota class Incertae sedis	Endogonales	unclassified Endogonales	unclassified Endogonales	Endogonales sp
	Otu0816	4.75 ± 9.5	0.5 ± 1	0.25 ± 0.5	0.75 ± 0.96	Fungi unclassified	Fungi unclassified	Fungi unclassified	Fungi unclassified	Fungi unclassified	Fungi unclassified
	Otu0817	1.5 ± 1.29	1.75 ± 1.5	2 ± 1.41	1 ± 1.15	Zygomycota	Zygomycota class Incertae sedis	Mortierellales	Mortierellaceae	Mortierella	Mortierella unclassified
	Otu0818	0 ± 0	0 ± 0	4.75 ± 9.5	1.5 ± 3	Zygomycota	Zygomycota class Incertae sedis	Mortierellales	Mortierellaceae	Mortierella	Mortierella unclassified
	Otu0819	1.75 ± 2.22	0 ± 0	2 ± 1.15	2.5 ± 3	Zygomycota	Zygomycota class Incertae sedis	Mortierellales	Mortierellaceae	Mortierella	Mortierella unclassified
	Otu0820	5.5 ± 6.03	0.5 ± 1	0 ± 0	0.25 ± 0.5	Ascomycota	Eurotiomycetes	Eurotiales	Trichocomaceae	Aspergillus	Aspergillus unclassified
	Otu0821	0.5 ± 0.58	2.25 ± 2.87	2.75 ± 5.5	0.5 ± 0.58	Basidiomycota	Tremellomycetes	Cystofilobasidiales	Cystofilobasidiaceae	Cystofilobasidium	Cystofilobasidium macerans
	Otu0822	6 ± 12	0 ± 0	0 ± 0	0 ± 0	Basidiomycota	Agaricomycetes	Polyporales	Polyporales unclassified	Polyporales unclassified	Polyporales unclassified
	Otu0823	3.5 ± 7	0 ± 0	0.5 ± 1	2 ± 4	Ascomycota	Eurotiomycetes	Verrucariales	Verrucariaceae	Verrucariaceae unclassified	Verrucariaceae unclassified
	Otu0824	2.25 ± 3.86	0.5 ± 1	2 ± 4	1.25 ± 2.5	Ascomycota	Sordariomycetes	Microascales	Microascaceae	Scedosporium	Scedosporium prolificans
	Otu0825	1.25 ± 0.5	1 ± 0.82	1.5 ± 1.29	2.25 ± 3.3	Zygomycota	Zygomycota class Incertae sedis	Mortierellales	Mortierellaceae	Mortierella	Mortierella unclassified
	Otu0826	5.75 ± 11.5	0 ± 0	0.25 ± 0.5	0 ± 0	Ascomycota	Saccharomycetes	Saccharomycetales	Saccharomycodaceae	Hanseniaspora	Hanseniaspora unclassified
	Otu0827	2 ± 4	4 ± 8	0 ± 0	0 ± 0	Ascomycota	Ascomycota unclassified	Ascomycota unclassified	Ascomycota unclassified	Ascomycota unclassified	Ascomycota unclassified
	Otu0828	0 ± 0	6 ± 8.98	0 ± 0	0 ± 0	Ascomycota	Dothideomycetes	Dothideomycetes unclassified	Dothideomycetes unclassified	Dothideomycetes unclassified	Dothideomycetes unclassified
	Otu0829	1.25 ± 2.5	0 ± 0	4.75 ± 8.85	0 ± 0	Ascomycota	Ascomycota unclassified	Ascomycota unclassified	Ascomycota unclassified	Ascomycota unclassified	Ascomycota unclassified
	Otu0830	0 ± 0	0.75 ± 0.96	0 ± 0	5.25 ± 5.56	Glomeromycota	Glomeromycetes	Glomerales	Glomeraceae	Rhizophagus	Rhizophagus irregularis
	Otu0831	0 ± 0	4.25 ± 7.23	0 ± 0	1.75 ± 3.5	Zygomycota	Zygomycota class Incertae sedis	Endogonales	Endogonales unclassified	Endogonales unclassified	Endogonales unclassified
	Otu0832	0.5 ± 1	0 ± 0	4 ± 4.83	1.5 ± 1.73	Ascomycota	Dothideomycetes	Pleosporales	Pleosporales family Incertae sedis	Pleosporales family Incertae sedis unclassified	Pleosporales family Incertae sedis unclassified
	Otu0833	0.25 ± 0.5	2.25 ± 3.86	3.25 ± 2.99	0.25 ± 0.5	Fungi unclassified	Fungi unclassified	Fungi unclassified	Fungi unclassified	Fungi unclassified	Fungi unclassified
	Otu0834	0 ± 0	5.75 ± 11.5	0.25 ± 0.5	0 ± 0	Fungi unclassified	Fungi unclassified	Fungi unclassified	Fungi unclassified	Fungi unclassified	Fungi unclassified
	Otu0835	1 ± 2	0.75 ± 0.96	3.75 ± 6.85	0.25 ± 0.5	Fungi unclassified	Fungi unclassified	Fungi unclassified	Fungi unclassified	Fungi unclassified	Fungi unclassified
	Otu0836	5 ± 8.12	0.75 ± 1.5	0 ± 0	0 ± 0	Fungi unclassified	Fungi unclassified	Fungi unclassified	Fungi unclassified	Fungi unclassified	Fungi unclassified
	Otu0837	0 ± 0	5.75 ± 11.5	0 ± 0	0 ± 0	Fungi unclassified	Fungi unclassified	Fungi unclassified	Fungi unclassified	Fungi unclassified	Fungi unclassified
	Otu0838	1 ± 2	4.75 ± 5.25	0 ± 0	0 ± 0	Zygomycota	Zygomycota class Incertae sedis	Endogonales	Endogonales unclassified	Endogonales unclassified	Endogonales unclassified
	Otu0839	3.5 ± 6.35	2 ± 1.83	0 ± 0	0.25 ± 0.5	Basidiomycota	Agaricomycetes	Agaricales	Pluteaceae	Pluteus	Pluteus unclassified
	Otu0841	0.25 ± 0.5	3 ± 4.76	2.5 ± 5	0 ± 0	Ascomycota	Sordariomycetes	Hypocreales	Nectriaceae	Cosmospora	Cosmospora unclassified
	Otu0842	3.75 ± 7.5	0.25 ± 0.5	1.5 ± 3	0.25 ± 0.5	Ascomycota	Dothideomycetes	Dothideales	Dothioraceae	Aureobasidium	Aureobasidium pullulans var. subglaciale
	Otu0843	0 ± 0	0.75 ± 1.5	0 ± 0	5 ± 5.6	Ascomycota	Ascomycota unclassified	Ascomycota unclassified	Ascomycota unclassified	Ascomycota unclassified	Ascomycota unclassified
	Otu0844	5.25 ± 10.5	0.5 ± 1	0 ± 0	0 ± 0	Zygomycota	Zygomycota class Incertae sedis	Mucorales	Mucoraceae	Mucor	Mucor flavus
	Otu0845	0 ± 0	1.75 ± 2.06	1 ± 2	2.75 ± 4.86	Fungi unclassified	Fungi unclassified	Fungi unclassified	Fungi unclassified	Fungi unclassified	Fungi unclassified
	Otu0846	0 ± 0	0.5 ± 1	0 ± 0	5 ± 10	Glomeromycota	Glomeromycetes	Glomerales	Glomeraceae	Glomus	Glomus sp 8 SUN 2011
	Otu0847	1.75 ± 3.5	0.75 ± 0.96	3 ± 2.58	0 ± 0	Fungi unclassified	Fungi unclassified	Fungi unclassified	Fungi unclassified	Fungi unclassified	Fungi unclassified
	Otu0848	0 ± 0	3.75 ± 6.85	0 ± 0	1.75 ± 2.06	Fungi unclassified	Fungi unclassified	Fungi unclassified	Fungi unclassified	Fungi unclassified	Fungi unclassified
	Otu0849	2.25 ± 1.71	0.5 ± 1	2.5 ± 3.32	0.25 ± 0.5	Fungi unclassified	Fungi unclassified	Fungi unclassified	Fungi unclassified	Fungi unclassified	Fungi unclassified
	Otu0850	5.5 ± 11	0 ± 0	0 ± 0	0 ± 0	Fungi unclassified	Fungi unclassified	Fungi unclassified	Fungi unclassified	Fungi unclassified	Fungi unclassified
	Otu0851	0 ± 0	2.75 ± 1.5	0.75 ± 0.5	2 ± 3.37	Glomeromycota	Glomeromycetes	Paraglomerales	unclassified Paraglomerales	unclassified Paraglomerales	Paraglomerales sp
	Otu0852	1.25 ± 1.89	2.25 ± 3.3	0.75 ± 1.5	1.25 ± 1.89	Ascomycota	Leotiomycetes	Helotiales	Hyaloscyphaceae	Cistella	Cistella sp KUS F52527
	Otu0853	1 ± 2	2.25 ± 3.2	2 ± 4	0.25 ± 0.5	Fungi unclassified	Fungi unclassified	Fungi unclassified	Fungi unclassified	Fungi unclassified	Fungi unclassified
	Otu0854	0 ± 0	2.5 ± 4.36	2.25 ± 4.5	0.75 ± 1.5	Fungi unclassified	Fungi unclassified	Fungi unclassified	Fungi unclassified	Fungi unclassified	Fungi unclassified
	Otu0855	0 ± 0	1.75 ± 3.5	3 ± 6	0.75 ± 1.5	Fungi unclassified	Fungi unclassified	Fungi unclassified	Fungi unclassified	Fungi unclassified	Fungi unclassified
	Otu0856	5 ± 10	0.5 ± 1	0 ± 0	0 ± 0	Ascomycota	Dothideomycetes	Pleosporales	Pleosporales unclassified	Pleosporales unclassified	Pleosporales unclassified
	Otu0857	0 ± 0	0 ± 0	4.75 ± 9.5	0.75 ± 1.5	Ascomycota	Orbiliomycetes	Orbiliales	Orbiliaceae	Arthrobotrys	Arthrobotrys unclassified
	Otu0858	3.75 ± 6.85	0 ± 0	0.75 ± 1.5	1 ± 2	Fungi unclassified	Fungi unclassified	Fungi unclassified	Fungi unclassified	Fungi unclassified	Fungi unclassified
	Otu0859	0.75 ± 1.5	4.75 ± 8.22	0 ± 0	0 ± 0	Fungi unclassified	Fungi unclassified	Fungi unclassified	Fungi unclassified	Fungi unclassified	Fungi unclassified
	Otu0860	1.5 ± 3	0 ± 0	4 ± 8	0 ± 0	Fungi unclassified	Fungi unclassified	Fungi unclassified	Fungi unclassified	Fungi unclassified	Fungi unclassified
	Otu0861	1.75 ± 2.22	1.5 ± 1.73	1.5 ± 3	0.5 ± 0.58	Fungi unclassified	Fungi unclassified	Fungi unclassified	Fungi unclassified	Fungi unclassified	Fungi unclassified
	Otu0862	1 ± 0.82	0.5 ± 1	1.75 ± 0.96	2 ± 1.41	Ascomycota	Sordariomycetes	Hypocreales	Nectriaceae	Neonectria	Neonectria sp SMr01
	Otu0863	0 ± 0	5.25 ± 6.08	0 ± 0	0 ± 0	Zygomycota	Zygomycota class Incertae sedis	Endogonales	unclassified Endogonales	unclassified Endogonales	Endogonales sp
	Otu0864	2.75 ± 5.5	0 ± 0	1 ± 1.15	1.5 ± 3	Fungi unclassified	Fungi unclassified	Fungi unclassified	Fungi unclassified	Fungi unclassified	Fungi unclassified
	Otu0865	4 ± 3.37	0.75 ± 1.5	0 ± 0	0.5 ± 1	Fungi unclassified	Fungi unclassified	Fungi unclassified	Fungi unclassified	Fungi unclassified	Fungi unclassified
	Otu0866	0 ± 0	1.5 ± 3	3.75 ± 7.5	0 ± 0	Fungi unclassified	Fungi unclassified	Fungi unclassified	Fungi unclassified	Fungi unclassified	Fungi unclassified
	Otu0867	0 ± 0	4.75 ± 7.63	0 ± 0	0.5 ± 1	Zygomycota	Zygomycota class Incertae sedis	Mortierellales	Mortierellaceae	Mortierella	Mortierella unclassified
	Otu0868	0 ± 0	5.25 ± 9.84	0 ± 0	0 ± 0	Ascomycota	Pezizomycetes	Pezizales	Ascobolaceae	unclassified Ascobolaceae	Ascobolaceae sp
	Otu0869	1 ± 2	2.25 ± 2.87	1.5 ± 2.38	0.5 ± 1	Fungi unclassified	Fungi unclassified	Fungi unclassified	Fungi unclassified	Fungi unclassified	Fungi unclassified
	Otu0870	2 ± 1.63	0.5 ± 0.58	1.25 ± 0.5	1.5 ± 1.29	Zygomycota	Zygomycota class Incertae sedis	Mortierellales	Mortierellaceae	Mortierella	Mortierella elongata
	Otu0871	1.75 ± 2.22	1.5 ± 1.91	0 ± 0	2 ± 1.63	Fungi unclassified	Fungi unclassified	Fungi unclassified	Fungi unclassified	Fungi unclassified	Fungi unclassified
	Otu0872	0 ± 0	0 ± 0	0.75 ± 1.5	4.5 ± 9	Rozellomycota	unclassified Rozellomycota	unclassified Rozellomycota	unclassified Rozellomycota	unclassified Rozellomycota	Rozellomycota sp
	Otu0873	2 ± 1.63	1.75 ± 3.5	0 ± 0	1.5 ± 3	Fungi unclassified	Fungi unclassified	Fungi unclassified	Fungi unclassified	Fungi unclassified	Fungi unclassified
	Otu0874	0 ± 0	5.25 ± 10.5	0 ± 0	0 ± 0	Basidiomycota	Agaricomycetes	Agaricales	Agaricales unclassified	Agaricales unclassified	Agaricales unclassified
	Otu0875	0 ± 0	2.5 ± 5	0 ± 0	2.5 ± 5	Fungi unclassified	Fungi unclassified	Fungi unclassified	Fungi unclassified	Fungi unclassified	Fungi unclassified
	Otu0876	0 ± 0	0 ± 0	1.5 ± 3	3.5 ± 4.73	Ascomycota	Eurotiomycetes	Eurotiales	Trichocomaceae	Talaromyces	Talaromyces luteus
	Otu0877	1.5 ± 1.29	1.75 ± 2.87	1.75 ± 3.5	0 ± 0	Ascomycota	Ascomycota unclassified	Ascomycota unclassified	Ascomycota unclassified	Ascomycota unclassified	Ascomycota unclassified
	Otu0878	2.25 ± 3.3	0 ± 0	2 ± 2.31	0.75 ± 1.5	Ascomycota	Orbiliomycetes	Orbiliales	Orbiliaceae	Dactylella	Dactylella oxyspora
	Otu0879	3.75 ± 6.18	0 ± 0	1.25 ± 2.5	0 ± 0	Ascomycota	Ascomycota unclassified	Ascomycota unclassified	Ascomycota unclassified	Ascomycota unclassified	Ascomycota unclassified
	Otu0880	5 ± 10	0 ± 0	0 ± 0	0 ± 0	Ascomycota	Sordariomycetes	Hypocreales	Clavicipitaceae	Clavicipitaceae unclassified	Clavicipitaceae unclassified
	Otu0881	0 ± 0	0 ± 0	5 ± 10	0 ± 0	Fungi unclassified	Fungi unclassified	Fungi unclassified	Fungi unclassified	Fungi unclassified	Fungi unclassified
	Otu0882	4.5 ± 5.07	0.5 ± 1	0 ± 0	0 ± 0	Fungi unclassified	Fungi unclassified	Fungi unclassified	Fungi unclassified	Fungi unclassified	Fungi unclassified
	Otu0883	0.75 ± 1.5	0 ± 0	2.75 ± 5.5	1.5 ± 1.73	Basidiomycota	Microbotryomycetes	Sporidiobolales	Sporidiobolales family Incertae sedis	Sporobolomyces	Sporobolomyces ruberrimus
	Otu0884	5 ± 10	0 ± 0	0 ± 0	0 ± 0	Ascomycota	Eurotiomycetes	Onygenales	Onygenales unclassified	Onygenales unclassified	Onygenales unclassified
	Otu0885	0 ± 0	5 ± 5.35	0 ± 0	0 ± 0	Zygomycota	Zygomycota class Incertae sedis	Endogonales	unclassified Endogonales	unclassified Endogonales	Endogonales sp
	Otu0886	2.25 ± 1.26	0 ± 0	1.75 ± 1.5	1 ± 0.82	Zygomycota	Zygomycota class Incertae sedis	Mortierellales	Mortierellaceae	Mortierella	Mortierella unclassified
	Otu0887	0 ± 0	3.25 ± 5.85	0 ± 0	1.75 ± 3.5	Zygomycota	Zygomycota class Incertae sedis	Endogonales	Endogonales unclassified	Endogonales unclassified	Endogonales unclassified
	Otu0888	5 ± 10	0 ± 0	0 ± 0	0 ± 0	Fungi unclassified	Fungi unclassified	Fungi unclassified	Fungi unclassified	Fungi unclassified	Fungi unclassified
	Otu0889	3 ± 3.16	1.25 ± 2.5	0 ± 0	0.75 ± 1.5	Ascomycota	Sordariomycetes	Sordariomycetes unclassified	Sordariomycetes unclassified	Sordariomycetes unclassified	Sordariomycetes unclassified
	Otu0890	0.5 ± 1	0 ± 0	3.75 ± 4.5	0.75 ± 0.5	Chytridiomycota	Chytridiomycota unclassified	Chytridiomycota unclassified	Chytridiomycota unclassified	Chytridiomycota unclassified	Chytridiomycota unclassified
	Otu0891	0.75 ± 1.5	0 ± 0	4.25 ± 2.87	0 ± 0	Ascomycota	Pezizomycetes	Pezizales	Pezizales unclassified	Pezizales unclassified	Pezizales unclassified
	Otu0892	0.75 ± 0.5	0.5 ± 1	2.75 ± 2.06	1 ± 1.15	Ascomycota	Dothideomycetes	Dothideomycetes unclassified	Dothideomycetes unclassified	Dothideomycetes unclassified	Dothideomycetes unclassified
	Otu0893	1.25 ± 1.5	1.5 ± 3	0.75 ± 1.5	1.25 ± 2.5	Basidiomycota	Wallemiomycetes	Geminibasidiales	Geminibasidiaceae	Geminibasidium	Geminibasidium unclassified
	Otu0894	0 ± 0	4.75 ± 8.18	0 ± 0	0 ± 0	Ascomycota	Dothideomycetes	Capnodiales	Teratosphaeriaceae	Devriesia	Devriesia sp
	Otu0895	0.25 ± 0.5	0.75 ± 0.96	2.5 ± 5	1.25 ± 1.89	Ascomycota	Eurotiomycetes	Onygenales	Onygenaceae	unclassified Onygenaceae	Onygenaceae sp
	Otu0896	2.75 ± 4.86	0.25 ± 0.5	0.75 ± 1.5	1 ± 0.82	Fungi unclassified	Fungi unclassified	Fungi unclassified	Fungi unclassified	Fungi unclassified	Fungi unclassified
	Otu0897	2.75 ± 2.06	0.25 ± 0.5	0.25 ± 0.5	1.5 ± 3	Fungi unclassified	Fungi unclassified	Fungi unclassified	Fungi unclassified	Fungi unclassified	Fungi unclassified
	Otu0898	0 ± 0	0 ± 0	3.25 ± 4.03	1.5 ± 1.29	Fungi unclassified	Fungi unclassified	Fungi unclassified	Fungi unclassified	Fungi unclassified	Fungi unclassified
	Otu0899	0 ± 0	3.75 ± 7.5	0 ± 0	1 ± 1.15	Zygomycota	Zygomycota class Incertae sedis	Endogonales	Endogonales unclassified	Endogonales unclassified	Endogonales unclassified
	Otu0900	0 ± 0	4.75 ± 9.5	0 ± 0	0 ± 0	Basidiomycota	Agaricomycetes	Agaricales	Agaricales unclassified	Agaricales unclassified	Agaricales unclassified
	Otu0901	0 ± 0	1.5 ± 1.29	0 ± 0	3.25 ± 3.95	Fungi unclassified	Fungi unclassified	Fungi unclassified	Fungi unclassified	Fungi unclassified	Fungi unclassified
	Otu0902	0.75 ± 0.96	1.25 ± 1.89	1 ± 2	1.75 ± 2.06	Ascomycota	Sordariomycetes	Microascales	Halosphaeriaceae	Clavatospora	Clavatospora longibrachiata
	Otu0903	0 ± 0	4.25 ± 8.5	0 ± 0	0.5 ± 1	Fungi unclassified	Fungi unclassified	Fungi unclassified	Fungi unclassified	Fungi unclassified	Fungi unclassified
	Otu0904	0.5 ± 1	4.25 ± 8.5	0 ± 0	0 ± 0	Ascomycota	Sordariomycetes	Sordariomycetes unclassified	Sordariomycetes unclassified	Sordariomycetes unclassified	Sordariomycetes unclassified
	Otu0905	0 ± 0	4.25 ± 8.5	0 ± 0	0.5 ± 1	Chytridiomycota	Chytridiomycetes	Rhizophydiales	Rhizophydiaceae	Rhizophydium	Rhizophydium sp
	Otu0906	2 ± 1.83	0.25 ± 0.5	0.75 ± 0.96	1.75 ± 2.36	Ascomycota	Sordariomycetes	Hypocreales	Nectriaceae	Gibberella	Gibberella zeae
	Otu0907	4.25 ± 6.65	0 ± 0	0.5 ± 1	0 ± 0	Basidiomycota	Agaricomycetes	Hymenochaetales	Schizoporaceae	Schizoporaceae unclassified	Schizoporaceae unclassified
	Otu0908	4.5 ± 9	0.25 ± 0.5	0 ± 0	0 ± 0	Fungi unclassified	Fungi unclassified	Fungi unclassified	Fungi unclassified	Fungi unclassified	Fungi unclassified
	Otu0909	4.75 ± 9.5	0 ± 0	0 ± 0	0 ± 0	Fungi unclassified	Fungi unclassified	Fungi unclassified	Fungi unclassified	Fungi unclassified	Fungi unclassified
	Otu0910	0 ± 0	0.75 ± 1.5	1.5 ± 3	2.5 ± 5	Ascomycota	Sordariomycetes	Hypocreales	Ophiocordycipitaceae	Ophiocordycipitaceae unclassified	Ophiocordycipitaceae unclassified
	Otu0911	0 ± 0	4.75 ± 9.5	0 ± 0	0 ± 0	Basidiomycota	Agaricomycetes	Hymenochaetales	Schizoporaceae	Schizopora	Schizopora paradoxa
	Otu0912	0 ± 0	4.5 ± 9	0.25 ± 0.5	0 ± 0	Fungi unclassified	Fungi unclassified	Fungi unclassified	Fungi unclassified	Fungi unclassified	Fungi unclassified
	Otu0913	0.75 ± 1.5	2.75 ± 5.5	0 ± 0	1.25 ± 1.89	Ascomycota	Orbiliomycetes	Orbiliales	Orbiliaceae	Arthrobotrys	Arthrobotrys conoides
	Otu0914	2.25 ± 2.63	0 ± 0	0 ± 0	2.5 ± 5	Ascomycota	Sordariomycetes	Sordariomycetes unclassified	Sordariomycetes unclassified	Sordariomycetes unclassified	Sordariomycetes unclassified
	Otu0915	2.75 ± 3.1	0.5 ± 1	0 ± 0	1.5 ± 3	Fungi unclassified	Fungi unclassified	Fungi unclassified	Fungi unclassified	Fungi unclassified	Fungi unclassified
	Otu0916	1.25 ± 1.89	0 ± 0	3.5 ± 4.73	0 ± 0	Fungi unclassified	Fungi unclassified	Fungi unclassified	Fungi unclassified	Fungi unclassified	Fungi unclassified
	Otu0917	2.5 ± 5	0.25 ± 0.5	1.75 ± 3.5	0.25 ± 0.5	Ascomycota	Dothideomycetes	Pleosporales	Pleosporales unclassified	Pleosporales unclassified	Pleosporales unclassified
	Otu0918	2 ± 4	1.25 ± 2.5	1.5 ± 3	0 ± 0	Fungi unclassified	Fungi unclassified	Fungi unclassified	Fungi unclassified	Fungi unclassified	Fungi unclassified
	Otu0919	3 ± 4.24	0 ± 0	1 ± 2	0.5 ± 1	Zygomycota	Zygomycota class Incertae sedis	Mucorales	Cunninghamellaceae	Gongronella	Gongronella butleri
	Otu0920	0.25 ± 0.5	0.5 ± 1	3.25 ± 2.75	0.5 ± 1	Ascomycota	Dothideomycetes	Pleosporales	Pleosporales unclassified	Pleosporales unclassified	Pleosporales unclassified
	Otu0921	2.5 ± 5	0.5 ± 1	0.75 ± 0.96	0.75 ± 0.96	Fungi unclassified	Fungi unclassified	Fungi unclassified	Fungi unclassified	Fungi unclassified	Fungi unclassified
	Otu0922	0 ± 0	0 ± 0	4.5 ± 9	0 ± 0	Ascomycota	Dothideomycetes	Capnodiales	Capnodiales family Incertae sedis	Capnodiales family Incertae sedis unclassified	Capnodiales family Incertae sedis unclassified
	Otu0923	4 ± 3.37	0 ± 0	0 ± 0	0.5 ± 1	Fungi unclassified	Fungi unclassified	Fungi unclassified	Fungi unclassified	Fungi unclassified	Fungi unclassified
	Otu0924	0 ± 0	4.5 ± 9	0 ± 0	0 ± 0	Ascomycota	Ascomycota unclassified	Ascomycota unclassified	Ascomycota unclassified	Ascomycota unclassified	Ascomycota unclassified
	Otu0925	1.5 ± 3	0.25 ± 0.5	2.75 ± 5.5	0 ± 0	Basidiomycota	Basidiomycota class Incertae sedis	Malasseziales	Malasseziales family Incertae sedis	Malassezia	Malassezia sympodialis
	Otu0926	0.25 ± 0.5	0 ± 0	1.5 ± 3	2.75 ± 5.5	Fungi unclassified	Fungi unclassified	Fungi unclassified	Fungi unclassified	Fungi unclassified	Fungi unclassified
	Otu0927	4.5 ± 9	0 ± 0	0 ± 0	0 ± 0	Ascomycota	Ascomycota unclassified	Ascomycota unclassified	Ascomycota unclassified	Ascomycota unclassified	Ascomycota unclassified
	Otu0928	1.5 ± 1.29	1.25 ± 1.89	1.25 ± 0.5	0.5 ± 1	Ascomycota	Sordariomycetes	Sordariales	Chaetomiaceae	Chaetomiaceae unclassified	Chaetomiaceae unclassified
	Otu0929	0 ± 0	4.5 ± 9	0 ± 0	0 ± 0	Ascomycota	Ascomycota unclassified	Ascomycota unclassified	Ascomycota unclassified	Ascomycota unclassified	Ascomycota unclassified
	Otu0930	3 ± 4.24	0.5 ± 1	1 ± 2	0 ± 0	Fungi unclassified	Fungi unclassified	Fungi unclassified	Fungi unclassified	Fungi unclassified	Fungi unclassified
	Otu0931	2.75 ± 5.5	1.5 ± 3	0 ± 0	0.25 ± 0.5	Ascomycota	Eurotiomycetes	Eurotiales	Trichocomaceae	Penicillium	Penicillium bialowiezense
	Otu0932	0.25 ± 0.5	0.5 ± 1	3.25 ± 6.5	0.5 ± 0.58	Fungi unclassified	Fungi unclassified	Fungi unclassified	Fungi unclassified	Fungi unclassified	Fungi unclassified
	Otu0933	1.5 ± 3	1 ± 1.41	0.5 ± 1	1.5 ± 3	Ascomycota	Dothideomycetes	Pleosporales	Didymosphaeriaceae	Didymosphaeria	Didymosphaeria sp
	Otu0934	0 ± 0	0 ± 0	1.25 ± 2.5	3.25 ± 6.5	Zygomycota	Zygomycota class Incertae sedis	Endogonales	Endogonales unclassified	Endogonales unclassified	Endogonales unclassified
	Otu0935	0 ± 0	0.25 ± 0.5	2.25 ± 3.3	2 ± 2.71	Fungi unclassified	Fungi unclassified	Fungi unclassified	Fungi unclassified	Fungi unclassified	Fungi unclassified
	Otu0936	0 ± 0	0 ± 0	4 ± 7.35	0.5 ± 1	Fungi unclassified	Fungi unclassified	Fungi unclassified	Fungi unclassified	Fungi unclassified	Fungi unclassified
	Otu0937	0 ± 0	4.5 ± 5.26	0 ± 0	0 ± 0	Zygomycota	Zygomycota class Incertae sedis	Endogonales	unclassified Endogonales	unclassified Endogonales	Endogonales sp
	Otu0938	0.75 ± 1.5	0 ± 0	3.75 ± 7.5	0 ± 0	Basidiomycota	Tremellomycetes	Tremellales	Tremellales family Incertae sedis	Dioszegia	Dioszegia hungarica
	Otu0939	0 ± 0	4.25 ± 8.5	0 ± 0	0.25 ± 0.5	Fungi unclassified	Fungi unclassified	Fungi unclassified	Fungi unclassified	Fungi unclassified	Fungi unclassified
	Otu0940	0 ± 0	1.5 ± 3	0 ± 0	3 ± 1.63	Fungi unclassified	Fungi unclassified	Fungi unclassified	Fungi unclassified	Fungi unclassified	Fungi unclassified
	Otu0941	1.25 ± 2.5	0.75 ± 1.5	2 ± 2.31	0.5 ± 1	Ascomycota	Eurotiomycetes	Eurotiomycetes unclassified	Eurotiomycetes unclassified	Eurotiomycetes unclassified	Eurotiomycetes unclassified
	Otu0942	0 ± 0	4.5 ± 3.87	0 ± 0	0 ± 0	Fungi unclassified	Fungi unclassified	Fungi unclassified	Fungi unclassified	Fungi unclassified	Fungi unclassified
	Otu0943	1.75 ± 2.06	1.75 ± 3.5	0 ± 0	1 ± 1.41	Glomeromycota	Glomeromycetes	Glomerales	Glomeraceae	Septoglomus	Septoglomus viscosum
	Otu0944	4.5 ± 9	0 ± 0	0 ± 0	0 ± 0	Fungi unclassified	Fungi unclassified	Fungi unclassified	Fungi unclassified	Fungi unclassified	Fungi unclassified
	Otu0945	0 ± 0	4.5 ± 9	0 ± 0	0 ± 0	Ascomycota	Ascomycota unclassified	Ascomycota unclassified	Ascomycota unclassified	Ascomycota unclassified	Ascomycota unclassified
	Otu0946	0 ± 0	4.5 ± 9	0 ± 0	0 ± 0	Glomeromycota	Glomeromycetes	Glomerales	Glomerales unclassified	Glomerales unclassified	Glomerales unclassified
	Otu0947	3.5 ± 7	0.75 ± 1.5	0 ± 0	0 ± 0	Basidiomycota	Agaricomycetes	Agaricales	Psathyrellaceae	Psathyrellaceae unclassified	Psathyrellaceae unclassified
	Otu0948	0 ± 0	0 ± 0	4.25 ± 8.5	0 ± 0	Fungi unclassified	Fungi unclassified	Fungi unclassified	Fungi unclassified	Fungi unclassified	Fungi unclassified
	Otu0949	1.75 ± 3.5	0 ± 0	1.25 ± 1.89	1.25 ± 1.5	Fungi unclassified	Fungi unclassified	Fungi unclassified	Fungi unclassified	Fungi unclassified	Fungi unclassified
	Otu0950	0 ± 0	2.5 ± 5	1.75 ± 3.5	0 ± 0	Ascomycota	Eurotiomycetes	Eurotiales	Trichocomaceae	Paecilomyces	Paecilomyces lilacinus
	Otu0951	3.5 ± 7	0.25 ± 0.5	0.5 ± 1	0 ± 0	Ascomycota	Sordariomycetes	Hypocreales	Hypocreaceae	Hypocreaceae unclassified	Hypocreaceae unclassified
	Otu0952	3.25 ± 4.27	0 ± 0	0.25 ± 0.5	0.75 ± 1.5	Fungi unclassified	Fungi unclassified	Fungi unclassified	Fungi unclassified	Fungi unclassified	Fungi unclassified
	Otu0953	0 ± 0	1.5 ± 3	1.75 ± 1.71	1 ± 1.41	Ascomycota	Ascomycota class Incertae sedis	Ascomycota order Incertae sedis	Ascomycota family Incertae sedis	Scolecobasidium	Scolecobasidium humicola
	Otu0954	1.5 ± 3	0 ± 0	2 ± 4	0.75 ± 0.96	Fungi unclassified	Fungi unclassified	Fungi unclassified	Fungi unclassified	Fungi unclassified	Fungi unclassified
	Otu0955	2 ± 4	0 ± 0	2 ± 2.83	0.25 ± 0.5	Ascomycota	Ascomycota unclassified	Ascomycota unclassified	Ascomycota unclassified	Ascomycota unclassified	Ascomycota unclassified
	Otu0956	0.75 ± 0.96	1 ± 1.15	1 ± 1.41	1.5 ± 1.73	Zygomycota	Zygomycota class Incertae sedis	Mortierellales	Mortierellaceae	Mortierella	Mortierella rishikesha
	Otu0957	0 ± 0	0 ± 0	4.25 ± 5.32	0 ± 0	Ascomycota	Ascomycota unclassified	Ascomycota unclassified	Ascomycota unclassified	Ascomycota unclassified	Ascomycota unclassified
	Otu0958	4 ± 3.37	0 ± 0	0 ± 0	0.25 ± 0.5	Ascomycota	Ascomycota unclassified	Ascomycota unclassified	Ascomycota unclassified	Ascomycota unclassified	Ascomycota unclassified
	Otu0959	0 ± 0	0 ± 0	4.25 ± 8.5	0 ± 0	Ascomycota	Sordariomycetes	Sordariomycetes unclassified	Sordariomycetes unclassified	Sordariomycetes unclassified	Sordariomycetes unclassified
	Otu0960	0 ± 0	4.25 ± 8.5	0 ± 0	0 ± 0	Fungi unclassified	Fungi unclassified	Fungi unclassified	Fungi unclassified	Fungi unclassified	Fungi unclassified
	Otu0961	0 ± 0	3.25 ± 6.5	0.75 ± 1.5	0.25 ± 0.5	Ascomycota	Sordariomycetes	Sordariomycetes unclassified	Sordariomycetes unclassified	Sordariomycetes unclassified	Sordariomycetes unclassified
	Otu0962	0 ± 0	2.75 ± 3.4	0.5 ± 1	1 ± 2	Fungi unclassified	Fungi unclassified	Fungi unclassified	Fungi unclassified	Fungi unclassified	Fungi unclassified
	Otu0963	0.5 ± 1	0 ± 0	3.75 ± 6.24	0 ± 0	Basidiomycota	Agaricomycetes	Geastrales	Geastraceae	unclassified Geastraceae	Geastraceae sp
	Otu0964	1 ± 1.41	1.25 ± 1.89	0 ± 0	2 ± 4	Ascomycota	Eurotiomycetes	Chaetothyriales	Herpotrichiellaceae	Herpotrichiellaceae unclassified	Herpotrichiellaceae unclassified
	Otu0965	0 ± 0	0 ± 0	0 ± 0	4.25 ± 4.92	Ascomycota	Orbiliomycetes	Orbiliales	Orbiliaceae	Orbiliaceae unclassified	Orbiliaceae unclassified
	Otu0966	1.75 ± 1.71	2 ± 2.16	0.5 ± 1	0 ± 0	Fungi unclassified	Fungi unclassified	Fungi unclassified	Fungi unclassified	Fungi unclassified	Fungi unclassified
	Otu0967	0 ± 0	2 ± 2.83	2.25 ± 4.5	0 ± 0	Fungi unclassified	Fungi unclassified	Fungi unclassified	Fungi unclassified	Fungi unclassified	Fungi unclassified
	Otu0968	0 ± 0	0 ± 0	3 ± 6	1.25 ± 2.5	Basidiomycota	Agaricomycetes	Agaricales	Entolomataceae	Entoloma	Entoloma unclassified
	Otu0969	0 ± 0	4.25 ± 8.5	0 ± 0	0 ± 0	Fungi unclassified	Fungi unclassified	Fungi unclassified	Fungi unclassified	Fungi unclassified	Fungi unclassified
	Otu0970	1.75 ± 1.71	0.5 ± 0.58	1.5 ± 1	0.5 ± 0.58	Zygomycota	Zygomycota class Incertae sedis	Mortierellales	Mortierellaceae	Mortierella	Mortierella sp
	Otu0971	3 ± 4.76	0 ± 0	0 ± 0	1.25 ± 1.5	Fungi unclassified	Fungi unclassified	Fungi unclassified	Fungi unclassified	Fungi unclassified	Fungi unclassified
	Otu0972	4.25 ± 8.5	0 ± 0	0 ± 0	0 ± 0	Fungi unclassified	Fungi unclassified	Fungi unclassified	Fungi unclassified	Fungi unclassified	Fungi unclassified
	Otu0973	2 ± 4	0 ± 0	2 ± 4	0 ± 0	Fungi unclassified	Fungi unclassified	Fungi unclassified	Fungi unclassified	Fungi unclassified	Fungi unclassified
	Otu0974	4 ± 4.62	0 ± 0	0 ± 0	0 ± 0	Fungi unclassified	Fungi unclassified	Fungi unclassified	Fungi unclassified	Fungi unclassified	Fungi unclassified
	Otu0975	2.5 ± 3.79	1.5 ± 3	0 ± 0	0 ± 0	Chytridiomycota	Chytridiomycetes	Spizellomycetales	Spizellomycetaceae	Kochiomyces	Kochiomyces sp
	Otu0976	0 ± 0	0.5 ± 1	3 ± 4.24	0.5 ± 1	Ascomycota	Leotiomycetes	Helotiales	Helotiales family Incertae sedis	Tetracladium	Tetracladium unclassified
	Otu0977	0.5 ± 1	0 ± 0	2.25 ± 4.5	1.25 ± 2.5	Fungi unclassified	Fungi unclassified	Fungi unclassified	Fungi unclassified	Fungi unclassified	Fungi unclassified
	Otu0978	0 ± 0	0 ± 0	4 ± 8	0 ± 0	Fungi unclassified	Fungi unclassified	Fungi unclassified	Fungi unclassified	Fungi unclassified	Fungi unclassified
	Otu0979	0.75 ± 0.96	0 ± 0	3.25 ± 6.5	0 ± 0	Basidiomycota	Agaricomycetes	Polyporales	Ganodermataceae	Ganoderma	Ganoderma adspersum
	Otu0980	0 ± 0	0 ± 0	0 ± 0	4 ± 8	Ascomycota	Ascomycota unclassified	Ascomycota unclassified	Ascomycota unclassified	Ascomycota unclassified	Ascomycota unclassified
	Otu0982	2.5 ± 3.79	1 ± 2	0 ± 0	0.5 ± 1	Zygomycota	Zygomycota class Incertae sedis	Mortierellales	Mortierellaceae	Mortierella	Mortierella unclassified
	Otu0983	1.5 ± 3	2.5 ± 5	0 ± 0	0 ± 0	Ascomycota	Eurotiomycetes	Chaetothyriales	Chaetothyriales unclassified	Chaetothyriales unclassified	Chaetothyriales unclassified
	Otu0984	0.5 ± 1	3.5 ± 7	0 ± 0	0 ± 0	Zygomycota	Zygomycota class Incertae sedis	Mortierellales	Mortierellaceae	Mortierella	Mortierella unclassified
	Otu0985	3.5 ± 4.73	0.5 ± 1	0 ± 0	0 ± 0	Fungi unclassified	Fungi unclassified	Fungi unclassified	Fungi unclassified	Fungi unclassified	Fungi unclassified
	Otu0986	1.5 ± 1.91	0.5 ± 1	1.75 ± 3.5	0 ± 0	Fungi unclassified	Fungi unclassified	Fungi unclassified	Fungi unclassified	Fungi unclassified	Fungi unclassified
	Otu0987	3.25 ± 5.85	0 ± 0	0.5 ± 1	0 ± 0	Ascomycota	Ascomycota unclassified	Ascomycota unclassified	Ascomycota unclassified	Ascomycota unclassified	Ascomycota unclassified
	Otu0988	0 ± 0	3.5 ± 7	0.25 ± 0.5	0 ± 0	Chytridiomycota	Chytridiomycetes	Chytridiomycetes unclassified	Chytridiomycetes unclassified	Chytridiomycetes unclassified	Chytridiomycetes unclassified
	Otu0989	0 ± 0	0 ± 0	0 ± 0	3.75 ± 7.5	Zygomycota	Zygomycota class Incertae sedis	Endogonales	Endogonales unclassified	Endogonales unclassified	Endogonales unclassified
	Otu0991	3.75 ± 3.77	0 ± 0	0 ± 0	0 ± 0	Chytridiomycota	Chytridiomycetes	Rhizophydiales	Rhizophydiales unclassified	Rhizophydiales unclassified	Rhizophydiales unclassified
	Otu0992	0 ± 0	3.75 ± 7.5	0 ± 0	0 ± 0	Fungi unclassified	Fungi unclassified	Fungi unclassified	Fungi unclassified	Fungi unclassified	Fungi unclassified
	Otu0993	1 ± 1.15	0.5 ± 0.58	2.25 ± 2.63	0 ± 0	Ascomycota	Ascomycota unclassified	Ascomycota unclassified	Ascomycota unclassified	Ascomycota unclassified	Ascomycota unclassified
	Otu0994	1.25 ± 2.5	1 ± 2	1.25 ± 2.5	0.25 ± 0.5	Fungi unclassified	Fungi unclassified	Fungi unclassified	Fungi unclassified	Fungi unclassified	Fungi unclassified
	Otu0995	0 ± 0	0 ± 0	3.75 ± 7.5	0 ± 0	Basidiomycota	Agaricomycetes	Agaricomycetes unclassified	Agaricomycetes unclassified	Agaricomycetes unclassified	Agaricomycetes unclassified
	Otu0996	1.25 ± 1.26	1.5 ± 2.38	0.5 ± 0.58	0.5 ± 1	Ascomycota	Eurotiomycetes	Onygenales	Onygenaceae	Onygenaceae unclassified	Onygenaceae unclassified
	Otu0997	0.25 ± 0.5	0 ± 0	2.5 ± 5	1 ± 2	Fungi unclassified	Fungi unclassified	Fungi unclassified	Fungi unclassified	Fungi unclassified	Fungi unclassified
	Otu0998	1.5 ± 3	1.75 ± 2.36	0 ± 0	0.5 ± 0.58	Basidiomycota	Agaricomycetes	Agaricomycetes unclassified	Agaricomycetes unclassified	Agaricomycetes unclassified	Agaricomycetes unclassified
	Otu0999	2.75 ± 5.5	0 ± 0	1 ± 2	0 ± 0	Basidiomycota	Agaricomycetes	Agaricales	Strophariaceae	Agrocybe	Agrocybe pediades
	Otu1000	1.5 ± 3	0.25 ± 0.5	1.5 ± 1.29	0.5 ± 1	Ascomycota	Sordariomycetes	Sordariales	Chaetomiaceae	Chaetomiaceae unclassified	Chaetomiaceae unclassified
	Otu1001	0 ± 0	3.75 ± 7.5	0 ± 0	0 ± 0	Fungi unclassified	Fungi unclassified	Fungi unclassified	Fungi unclassified	Fungi unclassified	Fungi unclassified
	Otu1002	2.75 ± 5.5	0.25 ± 0.5	0.75 ± 1.5	0 ± 0	Ascomycota	Eurotiomycetes	Eurotiales	Trichocomaceae	Trichocomaceae unclassified	Trichocomaceae unclassified
	Otu1003	3 ± 6	0 ± 0	0.75 ± 1.5	0 ± 0	Ascomycota	Dothideomycetes	Pleosporales	Pleosporales family Incertae sedis	Phoma	Phoma medicaginis
	Otu1004	0 ± 0	1.5 ± 3	0 ± 0	2.25 ± 4.5	Ascomycota	Sordariomycetes	Hypocreales	Hypocreales unclassified	Hypocreales unclassified	Hypocreales unclassified
	Otu1005	3 ± 3.16	0.5 ± 0.58	0 ± 0	0.25 ± 0.5	Ascomycota	Sordariomycetes	Microascales	Microascaceae	unclassified Microascaceae	Microascaceae sp
	Otu1006	0.5 ± 1	0.25 ± 0.5	2.5 ± 5	0.5 ± 1	Basidiomycota	Tremellomycetes	Tremellales	Tremellales family Incertae sedis	Bulleromyces	Bulleromyces albus
	Otu1007	3.5 ± 7	0.25 ± 0.5	0 ± 0	0 ± 0	Fungi unclassified	Fungi unclassified	Fungi unclassified	Fungi unclassified	Fungi unclassified	Fungi unclassified
	Otu1008	0.25 ± 0.5	0.5 ± 0.58	2 ± 4	1 ± 2	Ascomycota	Sordariomycetes	Hypocreales	Ophiocordycipitaceae	Purpureocillium	Purpureocillium unclassified
	Otu1009	0 ± 0	3.75 ± 4.79	0 ± 0	0 ± 0	Fungi unclassified	Fungi unclassified	Fungi unclassified	Fungi unclassified	Fungi unclassified	Fungi unclassified
	Otu1010	3.25 ± 2.75	0.25 ± 0.5	0 ± 0	0.25 ± 0.5	Fungi unclassified	Fungi unclassified	Fungi unclassified	Fungi unclassified	Fungi unclassified	Fungi unclassified
	Otu1011	1.25 ± 2.5	0.75 ± 1.5	0.25 ± 0.5	1.5 ± 3	Ascomycota	Eurotiomycetes	Eurotiales	Trichocomaceae	Penicillium	Penicillium chrysogenum
	Otu1012	0 ± 0	0.25 ± 0.5	0 ± 0	3.5 ± 7	Ascomycota	Ascomycota unclassified	Ascomycota unclassified	Ascomycota unclassified	Ascomycota unclassified	Ascomycota unclassified
	Otu1013	3.75 ± 7.5	0 ± 0	0 ± 0	0 ± 0	Ascomycota	Dothideomycetes	Pleosporales	Massarinaceae	Saccharicola	Saccharicola sp
	Otu1014	0 ± 0	2.25 ± 3.86	1.5 ± 3	0 ± 0	Ascomycota	Sordariomycetes	Hypocreales	Hypocreales family Incertae sedis	Myrothecium	Myrothecium cinctum
	Otu1015	0.25 ± 0.5	0 ± 0	3.25 ± 4.03	0.25 ± 0.5	Fungi unclassified	Fungi unclassified	Fungi unclassified	Fungi unclassified	Fungi unclassified	Fungi unclassified
	Otu1016	0.5 ± 1	0 ± 0	2.75 ± 5.5	0.5 ± 1	Ascomycota	Eurotiomycetes	Eurotiales	Trichocomaceae	Aspergillus	Aspergillus cibarius
	Otu1017	0.5 ± 1	1.75 ± 3.5	1.25 ± 1.89	0.25 ± 0.5	Fungi unclassified	Fungi unclassified	Fungi unclassified	Fungi unclassified	Fungi unclassified	Fungi unclassified
	Otu1018	0 ± 0	0 ± 0	3.75 ± 7.5	0 ± 0	Ascomycota	Eurotiomycetes	Chaetothyriales	Herpotrichiellaceae	unclassified Herpotrichiellaceae	Herpotrichiellaceae sp
	Otu1019	0.25 ± 0.5	2.25 ± 4.5	0.25 ± 0.5	0.75 ± 0.96	Fungi unclassified	Fungi unclassified	Fungi unclassified	Fungi unclassified	Fungi unclassified	Fungi unclassified
	Otu1020	0.5 ± 1	0 ± 0	2.25 ± 3.3	0.75 ± 1.5	Basidiomycota	Microbotryomycetes	Sporidiobolales	Sporidiobolales family Incertae sedis	Rhodotorula	Rhodotorula vanillica
	Otu1021	0 ± 0	2 ± 2.83	0 ± 0	1.5 ± 3	Ascomycota	Ascomycota unclassified	Ascomycota unclassified	Ascomycota unclassified	Ascomycota unclassified	Ascomycota unclassified
	Otu1022	1 ± 2	0.5 ± 1	1.75 ± 2.87	0.25 ± 0.5	Ascomycota	Ascomycota unclassified	Ascomycota unclassified	Ascomycota unclassified	Ascomycota unclassified	Ascomycota unclassified
	Otu1023	0 ± 0	0 ± 0	3.5 ± 7	0 ± 0	Ascomycota	Dothideomycetes	Dothideomycetes order Incertae sedis	Myxotrichaceae	Myxotrichaceae unclassified	Myxotrichaceae unclassified
	Otu1024	1.75 ± 2.36	0.5 ± 0.58	0 ± 0	1.25 ± 1.89	Ascomycota	Saccharomycetes	Saccharomycetales	Lipomycetaceae	Lipomyces	Lipomyces starkeyi
	Otu1025	0 ± 0	0.25 ± 0.5	3 ± 6	0.25 ± 0.5	Fungi unclassified	Fungi unclassified	Fungi unclassified	Fungi unclassified	Fungi unclassified	Fungi unclassified
	Otu1026	0 ± 0	1.25 ± 1.5	0 ± 0	2.25 ± 3.86	Ascomycota	Sordariomycetes	Hypocreales	Ophiocordycipitaceae	Ophiocordycipitaceae unclassified	Ophiocordycipitaceae unclassified
	Otu1027	3.5 ± 6.35	0 ± 0	0 ± 0	0 ± 0	Fungi unclassified	Fungi unclassified	Fungi unclassified	Fungi unclassified	Fungi unclassified	Fungi unclassified
	Otu1028	1.5 ± 3	0.25 ± 0.5	0 ± 0	1.75 ± 3.5	Ascomycota	Dothideomycetes	Capnodiales	Mycosphaerellaceae	Mycosphaerellaceae unclassified	Mycosphaerellaceae unclassified
	Otu1029	0.5 ± 0.58	1 ± 1.41	1.25 ± 1.89	0.75 ± 0.96	Ascomycota	Eurotiomycetes	Eurotiales	Trichocomaceae	Trichocomaceae unclassified	Trichocomaceae unclassified
	Otu1030	1 ± 0.82	0.75 ± 0.96	0 ± 0	1.75 ± 1.5	Zygomycota	Zygomycota class Incertae sedis	Mortierellales	Mortierellaceae	Mortierella	Mortierella elongata
	Otu1031	1.5 ± 3	0.5 ± 1	0.5 ± 1	1 ± 2	Ascomycota	Dothideomycetes	Pleosporales	Sporormiaceae	Westerdykella	Westerdykella dispersa
	Otu1032	0.5 ± 1	0.5 ± 1	2.5 ± 2.89	0 ± 0	Fungi unclassified	Fungi unclassified	Fungi unclassified	Fungi unclassified	Fungi unclassified	Fungi unclassified
	Otu1033	3.5 ± 7	0 ± 0	0 ± 0	0 ± 0	Ascomycota	Dothideomycetes	Pleosporales	Phaeosphaeriaceae	Phaeosphaeriaceae unclassified	Phaeosphaeriaceae unclassified
	Otu1034	0 ± 0	1.5 ± 1.29	0 ± 0	2 ± 2.71	Glomeromycota	Glomeromycetes	Glomerales	Glomeraceae	Rhizophagus	Rhizophagus unclassified
	Otu1035	1.25 ± 1.26	0 ± 0	1.75 ± 2.36	0.5 ± 0.58	Fungi unclassified	Fungi unclassified	Fungi unclassified	Fungi unclassified	Fungi unclassified	Fungi unclassified
	Otu1036	0 ± 0	0 ± 0	3.5 ± 4.04	0 ± 0	Rozellomycota	unclassified Rozellomycota	unclassified Rozellomycota	unclassified Rozellomycota	unclassified Rozellomycota	Rozellomycota sp
	Otu1037	2.5 ± 5	0.75 ± 1.5	0 ± 0	0.25 ± 0.5	Fungi unclassified	Fungi unclassified	Fungi unclassified	Fungi unclassified	Fungi unclassified	Fungi unclassified
	Otu1038	0 ± 0	1.25 ± 1.5	0 ± 0	2.25 ± 2.06	Fungi unclassified	Fungi unclassified	Fungi unclassified	Fungi unclassified	Fungi unclassified	Fungi unclassified
	Otu1039	2 ± 3.37	0.25 ± 0.5	1 ± 2	0.25 ± 0.5	Fungi unclassified	Fungi unclassified	Fungi unclassified	Fungi unclassified	Fungi unclassified	Fungi unclassified
	Otu1040	3.25 ± 3.77	0.25 ± 0.5	0 ± 0	0 ± 0	Basidiomycota	Tremellomycetes	Tremellomycetes unclassified	Tremellomycetes unclassified	Tremellomycetes unclassified	Tremellomycetes unclassified
	Otu1041	0.25 ± 0.5	0 ± 0	3.25 ± 3.95	0 ± 0	Fungi unclassified	Fungi unclassified	Fungi unclassified	Fungi unclassified	Fungi unclassified	Fungi unclassified
	Otu1043	0.25 ± 0.5	0 ± 0	0 ± 0	3.25 ± 6.5	Ascomycota	Pezizomycetes	Pezizales	Pezizales family Incertae sedis	Cephaliophora	Cephaliophora sp
	Otu1044	0 ± 0	0 ± 0	2 ± 4	1.5 ± 2.38	Fungi unclassified	Fungi unclassified	Fungi unclassified	Fungi unclassified	Fungi unclassified	Fungi unclassified
	Otu1045	2.25 ± 2.63	1 ± 1.41	0 ± 0	0 ± 0	Ascomycota	Dothideomycetes	Dothideomycetes order Incertae sedis	Myxotrichaceae	Malbranchea	Malbranchea sp
	Otu1046	1 ± 2	0 ± 0	1.75 ± 2.36	0.5 ± 1	Basidiomycota	Agaricomycetes	Agaricales	Strophariaceae	Hypholoma	Hypholoma lateritium
	Otu1047	2 ± 4	0 ± 0	0.75 ± 1.5	0.5 ± 1	Fungi unclassified	Fungi unclassified	Fungi unclassified	Fungi unclassified	Fungi unclassified	Fungi unclassified
	Otu1048	0.75 ± 1.5	0 ± 0	2.25 ± 4.5	0.25 ± 0.5	Fungi unclassified	Fungi unclassified	Fungi unclassified	Fungi unclassified	Fungi unclassified	Fungi unclassified
	Otu1049	2 ± 2.16	1 ± 0.82	0.25 ± 0.5	0 ± 0	Zygomycota	Zygomycota class Incertae sedis	Mortierellales	Mortierellaceae	Mortierella	Mortierella minutissima
	Otu1050	3 ± 5.35	0 ± 0	0 ± 0	0.25 ± 0.5	Basidiomycota	Tremellomycetes	Tremellales	Tremellales family Incertae sedis	Cryptococcus	Cryptococcus unclassified
	Otu1051	0 ± 0	3.25 ± 6.5	0 ± 0	0 ± 0	Ascomycota	Ascomycota unclassified	Ascomycota unclassified	Ascomycota unclassified	Ascomycota unclassified	Ascomycota unclassified
	Otu1052	1 ± 0.82	0.25 ± 0.5	1.75 ± 3.5	0.25 ± 0.5	Ascomycota	Sordariomycetes	Sordariales	Sordariales unclassified	Sordariales unclassified	Sordariales unclassified
	Otu1053	0 ± 0	0 ± 0	0 ± 0	3.25 ± 6.5	Basidiomycota	Agaricomycetes	Agaricales	Entolomataceae	Entoloma	Entoloma unclassified
	Otu1054	0 ± 0	0 ± 0	0.25 ± 0.5	3 ± 6	Basidiomycota	Agaricomycetes	Agaricales	Agaricales unclassified	Agaricales unclassified	Agaricales unclassified
	Otu1055	2.25 ± 4.5	0.75 ± 0.96	0 ± 0	0.25 ± 0.5	Fungi unclassified	Fungi unclassified	Fungi unclassified	Fungi unclassified	Fungi unclassified	Fungi unclassified
	Otu1056	1.25 ± 1.89	2 ± 4	0 ± 0	0 ± 0	Fungi unclassified	Fungi unclassified	Fungi unclassified	Fungi unclassified	Fungi unclassified	Fungi unclassified
	Otu1057	0.25 ± 0.5	1.25 ± 0.96	1.75 ± 2.87	0 ± 0	Ascomycota	Eurotiomycetes	Eurotiomycetes unclassified	Eurotiomycetes unclassified	Eurotiomycetes unclassified	Eurotiomycetes unclassified
	Otu1058	0 ± 0	3.25 ± 6.5	0 ± 0	0 ± 0	Fungi unclassified	Fungi unclassified	Fungi unclassified	Fungi unclassified	Fungi unclassified	Fungi unclassified
	Otu1059	0.5 ± 1	0 ± 0	0.5 ± 0.58	2.25 ± 2.87	Fungi unclassified	Fungi unclassified	Fungi unclassified	Fungi unclassified	Fungi unclassified	Fungi unclassified
	Otu1060	1 ± 1.15	0 ± 0	1.75 ± 2.06	0.5 ± 1	Chytridiomycota	Chytridiomycetes	Spizellomycetales	Spizellomycetaceae	Spizellomyces	Spizellomyces pseudodichotomus
	Otu1061	3.25 ± 6.5	0 ± 0	0 ± 0	0 ± 0	Ascomycota	Sordariomycetes	Sordariales	Sordariales unclassified	Sordariales unclassified	Sordariales unclassified
	Otu1062	0.25 ± 0.5	0 ± 0	0 ± 0	3 ± 5.35	Glomeromycota	Glomeromycetes	Glomerales	Glomeraceae	Glomeraceae unclassified	Glomeraceae unclassified
	Otu1063	2 ± 4	1.25 ± 2.5	0 ± 0	0 ± 0	Ascomycota	Ascomycota unclassified	Ascomycota unclassified	Ascomycota unclassified	Ascomycota unclassified	Ascomycota unclassified
	Otu1064	0 ± 0	0 ± 0	3.25 ± 6.5	0 ± 0	Fungi unclassified	Fungi unclassified	Fungi unclassified	Fungi unclassified	Fungi unclassified	Fungi unclassified
	Otu1065	0 ± 0	0.5 ± 1	2.75 ± 5.5	0 ± 0	Zygomycota	Zygomycota class Incertae sedis	Mortierellales	Mortierellaceae	Mortierella	Mortierella unclassified
	Otu1066	1 ± 1.15	0.25 ± 0.5	1.75 ± 2.06	0.25 ± 0.5	Ascomycota	Dothideomycetes	Pleosporales	Pleosporales unclassified	Pleosporales unclassified	Pleosporales unclassified
	Otu1067	0.75 ± 1.5	0 ± 0	1.5 ± 2.38	1 ± 2	Ascomycota	Eurotiomycetes	Onygenales	Onygenaceae	Auxarthron	Auxarthron unclassified
	Otu1068	3.25 ± 6.5	0 ± 0	0 ± 0	0 ± 0	Fungi unclassified	Fungi unclassified	Fungi unclassified	Fungi unclassified	Fungi unclassified	Fungi unclassified
	Otu1069	0 ± 0	0 ± 0	3.25 ± 4.72	0 ± 0	Basidiomycota	Agaricomycetes	Auriculariales	Auriculariales family Incertae sedis	Protomerulius	Protomerulius sp
	Otu1070	1 ± 2	0 ± 0	1.5 ± 3	0.75 ± 1.5	Fungi unclassified	Fungi unclassified	Fungi unclassified	Fungi unclassified	Fungi unclassified	Fungi unclassified
	Otu1071	1.25 ± 1.5	0.25 ± 0.5	0.75 ± 0.5	0.75 ± 0.5	Zygomycota	Zygomycota class Incertae sedis	Mortierellales	Mortierellaceae	Mortierella	Mortierella elongata
	Otu1072	1.75 ± 3.5	0 ± 0	0 ± 0	1.25 ± 2.5	Basidiomycota	Agaricomycetes	Polyporales	Ganodermataceae	Ganoderma	Ganoderma resinaceum
	Otu1073	0.25 ± 0.5	1 ± 1.41	0.5 ± 0.58	1.25 ± 0.96	Fungi unclassified	Fungi unclassified	Fungi unclassified	Fungi unclassified	Fungi unclassified	Fungi unclassified
	Otu1074	2 ± 3.37	1 ± 1.15	0 ± 0	0 ± 0	Ascomycota	Eurotiomycetes	Eurotiales	Trichocomaceae	Penicillium	Penicillium unclassified
	Otu1075	0 ± 0	0 ± 0	2.5 ± 5	0.5 ± 1	Ascomycota	Ascomycota unclassified	Ascomycota unclassified	Ascomycota unclassified	Ascomycota unclassified	Ascomycota unclassified
	Otu1076	0 ± 0	0 ± 0	3 ± 6	0 ± 0	Fungi unclassified	Fungi unclassified	Fungi unclassified	Fungi unclassified	Fungi unclassified	Fungi unclassified
	Otu1077	2.75 ± 4.86	0 ± 0	0.25 ± 0.5	0 ± 0	Fungi unclassified	Fungi unclassified	Fungi unclassified	Fungi unclassified	Fungi unclassified	Fungi unclassified
	Otu1078	3 ± 6	0 ± 0	0 ± 0	0 ± 0	Fungi unclassified	Fungi unclassified	Fungi unclassified	Fungi unclassified	Fungi unclassified	Fungi unclassified
	Otu1079	0.25 ± 0.5	0.25 ± 0.5	0 ± 0	2.5 ± 3.11	Ascomycota	Dothideomycetes	Pleosporales	Pleosporales unclassified	Pleosporales unclassified	Pleosporales unclassified
	Otu1080	0.25 ± 0.5	1.5 ± 3	0 ± 0	1.25 ± 2.5	Fungi unclassified	Fungi unclassified	Fungi unclassified	Fungi unclassified	Fungi unclassified	Fungi unclassified
	Otu1081	3 ± 6	0 ± 0	0 ± 0	0 ± 0	Basidiomycota	Agaricomycetes	Polyporales	Polyporaceae	Polyporaceae unclassified	Polyporaceae unclassified
	Otu1082	3 ± 6	0 ± 0	0 ± 0	0 ± 0	Chytridiomycota	Chytridiomycetes	Rhizophydiales	Rhizophydiales unclassified	Rhizophydiales unclassified	Rhizophydiales unclassified
	Otu1083	0 ± 0	3 ± 6	0 ± 0	0 ± 0	Ascomycota	Ascomycota unclassified	Ascomycota unclassified	Ascomycota unclassified	Ascomycota unclassified	Ascomycota unclassified
	Otu1084	2 ± 4	1 ± 2	0 ± 0	0 ± 0	Zygomycota	Zygomycota class Incertae sedis	Mucorales	Mucoraceae	Mucor	Mucor sp
	Otu1085	0.75 ± 1.5	0.75 ± 1.5	0 ± 0	1.5 ± 1.91	Fungi unclassified	Fungi unclassified	Fungi unclassified	Fungi unclassified	Fungi unclassified	Fungi unclassified
	Otu1086	0 ± 0	3 ± 6	0 ± 0	0 ± 0	Fungi unclassified	Fungi unclassified	Fungi unclassified	Fungi unclassified	Fungi unclassified	Fungi unclassified
	Otu1087	0 ± 0	1.25 ± 1.5	1.75 ± 3.5	0 ± 0	Fungi unclassified	Fungi unclassified	Fungi unclassified	Fungi unclassified	Fungi unclassified	Fungi unclassified
	Otu1088	0.25 ± 0.5	0 ± 0	2.75 ± 3.59	0 ± 0	Fungi unclassified	Fungi unclassified	Fungi unclassified	Fungi unclassified	Fungi unclassified	Fungi unclassified
	Otu1089	1.5 ± 2.38	0 ± 0	1.5 ± 3	0 ± 0	Chytridiomycota	Chytridiomycetes	Chytridiomycetes unclassified	Chytridiomycetes unclassified	Chytridiomycetes unclassified	Chytridiomycetes unclassified
	Otu1090	1.5 ± 2.38	0 ± 0	1.5 ± 2.38	0 ± 0	Ascomycota	Eurotiomycetes	Onygenales	Onygenales unclassified	Onygenales unclassified	Onygenales unclassified
	Otu1091	0.5 ± 1	2.5 ± 5	0 ± 0	0 ± 0	Ascomycota	Ascomycota unclassified	Ascomycota unclassified	Ascomycota unclassified	Ascomycota unclassified	Ascomycota unclassified
	Otu1092	0 ± 0	3 ± 6	0 ± 0	0 ± 0	Basidiomycota	Agaricomycetes	Agaricales	Strophariaceae	Strophariaceae unclassified	Strophariaceae unclassified
	Otu1093	0.5 ± 0.58	0 ± 0	0.75 ± 1.5	1.75 ± 3.5	Ascomycota	Ascomycota unclassified	Ascomycota unclassified	Ascomycota unclassified	Ascomycota unclassified	Ascomycota unclassified
	Otu1094	1.25 ± 0.96	0.5 ± 0.58	1 ± 1.15	0.25 ± 0.5	Ascomycota	Sordariomycetes	Hypocreales	Nectriaceae	Nectriaceae unclassified	Nectriaceae unclassified
	Otu1095	3 ± 6	0 ± 0	0 ± 0	0 ± 0	Chytridiomycota	Chytridiomycetes	Spizellomycetales	Spizellomycetaceae	Spizellomycetaceae unclassified	Spizellomycetaceae unclassified
	Otu1096	0 ± 0	3 ± 6	0 ± 0	0 ± 0	Fungi unclassified	Fungi unclassified	Fungi unclassified	Fungi unclassified	Fungi unclassified	Fungi unclassified
	Otu1097	0.5 ± 1	2.25 ± 3.86	0 ± 0	0 ± 0	Ascomycota	Sordariomycetes	Sordariomycetes unclassified	Sordariomycetes unclassified	Sordariomycetes unclassified	Sordariomycetes unclassified
	Otu1098	0 ± 0	0.25 ± 0.5	0 ± 0	2.5 ± 3.32	Basidiomycota	Agaricomycetes	Agaricales	Agaricales unclassified	Agaricales unclassified	Agaricales unclassified
	Otu1099	1.75 ± 3.5	0 ± 0	0 ± 0	1 ± 2	Chytridiomycota	Chytridiomycetes	Rhizophydiales	Rhizophydiales unclassified	Rhizophydiales unclassified	Rhizophydiales unclassified
	Otu1100	0.75 ± 0.96	0 ± 0	2 ± 4	0 ± 0	Fungi unclassified	Fungi unclassified	Fungi unclassified	Fungi unclassified	Fungi unclassified	Fungi unclassified
	Otu1101	1 ± 2	0.5 ± 0.58	0 ± 0	1.25 ± 2.5	Chytridiomycota	Chytridiomycetes	Spizellomycetales	Spizellomycetaceae	Spizellomycetaceae unclassified	Spizellomycetaceae unclassified
	Otu1102	0.25 ± 0.5	2.5 ± 3	0 ± 0	0 ± 0	Ascomycota	Sordariomycetes	Hypocreales	Hypocreales unclassified	Hypocreales unclassified	Hypocreales unclassified
	Otu1103	2.75 ± 5.5	0 ± 0	0 ± 0	0 ± 0	Zygomycota	Zygomycota class Incertae sedis	Mortierellales	Mortierellaceae	Mortierella	Mortierella wolfii
	Otu1104	2.75 ± 4.27	0 ± 0	0 ± 0	0 ± 0	Ascomycota	Pezizomycetes	Pezizales	Ascobolaceae	unclassified Ascobolaceae	Ascobolaceae sp
	Otu1105	0.75 ± 0.96	0.5 ± 1	0.5 ± 0.58	1 ± 1.41	Ascomycota	Sordariomycetes	Hypocreales	Nectriaceae	Nectriaceae unclassified	Nectriaceae unclassified
	Otu1106	1 ± 2	1.75 ± 2.06	0 ± 0	0 ± 0	Fungi unclassified	Fungi unclassified	Fungi unclassified	Fungi unclassified	Fungi unclassified	Fungi unclassified
	Otu1107	1 ± 0.82	1.25 ± 2.5	0 ± 0	0.5 ± 1	Fungi unclassified	Fungi unclassified	Fungi unclassified	Fungi unclassified	Fungi unclassified	Fungi unclassified
	Otu1108	2.25 ± 1.71	0 ± 0	0.5 ± 1	0 ± 0	Ascomycota	Orbiliomycetes	Orbiliales	Orbiliaceae	unclassified Orbiliaceae	Orbiliaceae sp
	Otu1109	0.25 ± 0.5	1.75 ± 3.5	0.25 ± 0.5	0.5 ± 1	Basidiomycota	Microbotryomycetes	Sporidiobolales	Sporidiobolales family Incertae sedis	Sporobolomyces	Sporobolomyces lactosus
	Otu1110	2 ± 4	0 ± 0	0.75 ± 0.96	0 ± 0	Ascomycota	Dothideomycetes	Pleosporales	Pleosporales family Incertae sedis	Ascochyta	Ascochyta sp
	Otu1111	2.25 ± 2.63	0.5 ± 1	0 ± 0	0 ± 0	Fungi unclassified	Fungi unclassified	Fungi unclassified	Fungi unclassified	Fungi unclassified	Fungi unclassified
	Otu1112	2.5 ± 5	0.25 ± 0.5	0 ± 0	0 ± 0	Fungi unclassified	Fungi unclassified	Fungi unclassified	Fungi unclassified	Fungi unclassified	Fungi unclassified
	Otu1113	0 ± 0	2.75 ± 5.5	0 ± 0	0 ± 0	Zygomycota	Zygomycota class Incertae sedis	Mortierellales	Mortierellaceae	Mortierella	Mortierella hyalina
	Otu1114	0 ± 0	2.75 ± 5.5	0 ± 0	0 ± 0	Ascomycota	Dothideomycetes	Pleosporales	Pleomassariaceae	unclassified Pleomassariaceae	Pleomassariaceae sp
	Otu1115	1.75 ± 3.5	0 ± 0	0 ± 0	1 ± 2	Fungi unclassified	Fungi unclassified	Fungi unclassified	Fungi unclassified	Fungi unclassified	Fungi unclassified
	Otu1116	2 ± 4	0.5 ± 1	0 ± 0	0.25 ± 0.5	Fungi unclassified	Fungi unclassified	Fungi unclassified	Fungi unclassified	Fungi unclassified	Fungi unclassified
	Otu1117	1.5 ± 1.73	0 ± 0	1.25 ± 0.5	0 ± 0	Ascomycota	Sordariomycetes	Sordariomycetes order Incertae sedis	Plectosphaerellaceae	unclassified Plectosphaerellaceae	Plectosphaerellaceae sp
	Otu1118	2.5 ± 5	0.25 ± 0.5	0 ± 0	0 ± 0	Fungi unclassified	Fungi unclassified	Fungi unclassified	Fungi unclassified	Fungi unclassified	Fungi unclassified
	Otu1119	0 ± 0	2.25 ± 1.71	0 ± 0	0.5 ± 1	Basidiomycota	Agaricomycetes	Agaricales	Agaricales unclassified	Agaricales unclassified	Agaricales unclassified
	Otu1120	0 ± 0	0 ± 0	2.75 ± 5.5	0 ± 0	Basidiomycota	Basidiomycota unclassified	Basidiomycota unclassified	Basidiomycota unclassified	Basidiomycota unclassified	Basidiomycota unclassified
	Otu1121	1.5 ± 3	1.25 ± 2.5	0 ± 0	0 ± 0	Basidiomycota	Microbotryomycetes	Sporidiobolales	Sporidiobolales family Incertae sedis	Rhodotorula	Rhodotorula pinicola
	Otu1122	1.75 ± 3.5	0.25 ± 0.5	0.75 ± 1.5	0 ± 0	Fungi unclassified	Fungi unclassified	Fungi unclassified	Fungi unclassified	Fungi unclassified	Fungi unclassified
	Otu1123	0.25 ± 0.5	0 ± 0	1.75 ± 3.5	0.75 ± 0.96	Basidiomycota	Agaricomycetes	Agaricales	Psathyrellaceae	Psathyrella	Psathyrella sp
	Otu1124	1.25 ± 2.5	0 ± 0	0.5 ± 1	1 ± 2	Ascomycota	Ascomycota unclassified	Ascomycota unclassified	Ascomycota unclassified	Ascomycota unclassified	Ascomycota unclassified
	Otu1125	0 ± 0	2.75 ± 4.86	0 ± 0	0 ± 0	Ascomycota	Eurotiomycetes	Chaetothyriales	Herpotrichiellaceae	Cladophialophora	Cladophialophora chaetospira
	Otu1126	0 ± 0	0.5 ± 1	0 ± 0	2.25 ± 4.5	Basidiomycota	Tremellomycetes	Cystofilobasidiales	Cystofilobasidiales family Incertae sedis	Mrakiella	Mrakiella aquatica
	Otu1127	0 ± 0	0 ± 0	2.75 ± 4.27	0 ± 0	Basidiomycota	Agaricomycetes	Agaricales	Agaricaceae	Bovista	Bovista promontorii
	Otu1128	0.5 ± 1	0 ± 0	2 ± 2.16	0 ± 0	Ascomycota	Sordariomycetes	Sordariales	Lasiosphaeriaceae	Podospora	Podospora decipiens
	Otu1129	0.25 ± 0.5	0 ± 0	0.25 ± 0.5	2 ± 2.45	Fungi unclassified	Fungi unclassified	Fungi unclassified	Fungi unclassified	Fungi unclassified	Fungi unclassified
	Otu1130	2.5 ± 5	0 ± 0	0 ± 0	0 ± 0	Fungi unclassified	Fungi unclassified	Fungi unclassified	Fungi unclassified	Fungi unclassified	Fungi unclassified
	Otu1131	0 ± 0	0 ± 0	0.75 ± 1.5	1.75 ± 2.87	Ascomycota	Sordariomycetes	Hypocreales	Hypocreales family Incertae sedis	Acremonium	Acremonium unclassified
	Otu1132	0 ± 0	0 ± 0	0.5 ± 1	2 ± 2.31	Glomeromycota	Glomeromycetes	Glomerales	Glomeraceae	Rhizophagus	Rhizophagus fasciculatus
	Otu1133	0 ± 0	0.25 ± 0.5	0 ± 0	2.25 ± 2.87	Ascomycota	Ascomycota unclassified	Ascomycota unclassified	Ascomycota unclassified	Ascomycota unclassified	Ascomycota unclassified
	Otu1134	0.75 ± 0.96	1 ± 1.41	0.5 ± 0.58	0.25 ± 0.5	Fungi unclassified	Fungi unclassified	Fungi unclassified	Fungi unclassified	Fungi unclassified	Fungi unclassified
	Otu1135	0.5 ± 1	2 ± 2.45	0 ± 0	0 ± 0	Zygomycota	Zygomycota class Incertae sedis	Endogonales	Endogonales unclassified	Endogonales unclassified	Endogonales unclassified
	Otu1136	0.75 ± 1.5	0 ± 0	1.5 ± 1.91	0.25 ± 0.5	Fungi unclassified	Fungi unclassified	Fungi unclassified	Fungi unclassified	Fungi unclassified	Fungi unclassified
	Otu1137	0.25 ± 0.5	0.5 ± 1	1.75 ± 3.5	0 ± 0	Chytridiomycota	Chytridiomycetes	Spizellomycetales	Spizellomycetaceae	Spizellomycetaceae unclassified	Spizellomycetaceae unclassified
	Otu1138	1 ± 2	0 ± 0	1 ± 2	0.5 ± 1	Fungi unclassified	Fungi unclassified	Fungi unclassified	Fungi unclassified	Fungi unclassified	Fungi unclassified
	Otu1139	2.5 ± 5	0 ± 0	0 ± 0	0 ± 0	Fungi unclassified	Fungi unclassified	Fungi unclassified	Fungi unclassified	Fungi unclassified	Fungi unclassified
	Otu1140	0.5 ± 1	1 ± 1.41	1 ± 1.15	0 ± 0	Ascomycota	Sordariomycetes	Hypocreales	Hypocreaceae	Hypocreaceae unclassified	Hypocreaceae unclassified
	Otu1141	0.75 ± 1.5	0 ± 0	1.5 ± 3	0.25 ± 0.5	Ascomycota	Ascomycota unclassified	Ascomycota unclassified	Ascomycota unclassified	Ascomycota unclassified	Ascomycota unclassified
	Otu1142	1 ± 0.82	0.5 ± 0.58	1 ± 0	0 ± 0	Ascomycota	Sordariomycetes	Sordariales	Sordariales unclassified	Sordariales unclassified	Sordariales unclassified
	Otu1143	0.5 ± 0.58	0.5 ± 0.58	1.25 ± 0.96	0.25 ± 0.5	Fungi unclassified	Fungi unclassified	Fungi unclassified	Fungi unclassified	Fungi unclassified	Fungi unclassified
	Otu1144	0 ± 0	0 ± 0	2.5 ± 5	0 ± 0	Ascomycota	Sordariomycetes	Sordariomycetes order Incertae sedis	Sordariomycetes family Incertae sedis	Cryptovalsa	Cryptovalsa ampelina
	Otu1145	0 ± 0	0 ± 0	0 ± 0	2.5 ± 5	Basidiomycota	Agaricomycetes	Agaricales	Entolomataceae	Entoloma	Entoloma unclassified
	Otu1146	0 ± 0	0 ± 0	2.5 ± 5	0 ± 0	Fungi unclassified	Fungi unclassified	Fungi unclassified	Fungi unclassified	Fungi unclassified	Fungi unclassified
	Otu1147	0 ± 0	2.5 ± 5	0 ± 0	0 ± 0	Ascomycota	Ascomycota unclassified	Ascomycota unclassified	Ascomycota unclassified	Ascomycota unclassified	Ascomycota unclassified
	Otu1148	2 ± 3.37	0 ± 0	0.5 ± 1	0 ± 0	Basidiomycota	Agaricomycetes	Agaricales	Strophariaceae	Hypholoma	Hypholoma fasciculare
	Otu1149	2.5 ± 5	0 ± 0	0 ± 0	0 ± 0	Fungi unclassified	Fungi unclassified	Fungi unclassified	Fungi unclassified	Fungi unclassified	Fungi unclassified
	Otu1150	0 ± 0	0 ± 0	0 ± 0	2.5 ± 5	Fungi unclassified	Fungi unclassified	Fungi unclassified	Fungi unclassified	Fungi unclassified	Fungi unclassified
	Otu1151	2.25 ± 1.5	0 ± 0	0.25 ± 0.5	0 ± 0	Zygomycota	Zygomycota class Incertae sedis	Mortierellales	Mortierellaceae	Mortierella	Mortierella unclassified
	Otu1152	0 ± 0	0.25 ± 0.5	2 ± 2.83	0.25 ± 0.5	Fungi unclassified	Fungi unclassified	Fungi unclassified	Fungi unclassified	Fungi unclassified	Fungi unclassified
	Otu1153	1.75 ± 3.5	0 ± 0	0 ± 0	0.75 ± 1.5	Fungi unclassified	Fungi unclassified	Fungi unclassified	Fungi unclassified	Fungi unclassified	Fungi unclassified
	Otu1154	0 ± 0	2 ± 4	0.5 ± 1	0 ± 0	Ascomycota	Leotiomycetes	Helotiales	Helotiales unclassified	Helotiales unclassified	Helotiales unclassified
	Otu1155	0 ± 0	2.5 ± 5	0 ± 0	0 ± 0	Fungi unclassified	Fungi unclassified	Fungi unclassified	Fungi unclassified	Fungi unclassified	Fungi unclassified
	Otu1156	0 ± 0	2.5 ± 5	0 ± 0	0 ± 0	Fungi unclassified	Fungi unclassified	Fungi unclassified	Fungi unclassified	Fungi unclassified	Fungi unclassified
	Otu1157	0.25 ± 0.5	0 ± 0	2 ± 4	0.25 ± 0.5	Basidiomycota	Agaricomycetes	Agaricales	Agaricaceae	Agaricaceae unclassified	Agaricaceae unclassified
	Otu1158	2.5 ± 5	0 ± 0	0 ± 0	0 ± 0	Fungi unclassified	Fungi unclassified	Fungi unclassified	Fungi unclassified	Fungi unclassified	Fungi unclassified
	Otu1159	1.25 ± 2.5	0.25 ± 0.5	0 ± 0	1 ± 2	Ascomycota	Dothideomycetes	Pleosporales	Pleosporaceae	Pleospora	Pleospora herbarum
	Otu1160	0 ± 0	2.5 ± 5	0 ± 0	0 ± 0	Ascomycota	Saccharomycetes	Saccharomycetales	Saccharomycetales family Incertae sedis	Cyberlindnera	Cyberlindnera unclassified
	Otu1161	1.5 ± 3	0.75 ± 0.96	0 ± 0	0.25 ± 0.5	Glomeromycota	Glomeromycetes	Glomerales	Glomeraceae	Glomeraceae unclassified	Glomeraceae unclassified
	Otu1162	0.5 ± 0.58	0.5 ± 1	1 ± 0.82	0.5 ± 0.58	Zygomycota	Zygomycota class Incertae sedis	Mortierellales	Mortierellaceae	Mortierella	Mortierella rishikesha
	Otu1163	0 ± 0	1.5 ± 3	0 ± 0	1 ± 1.41	Ascomycota	Sordariomycetes	Hypocreales	Hypocreales family Incertae sedis	Stachybotrys	Stachybotrys unclassified
	Otu1164	0.25 ± 0.5	0 ± 0	1 ± 2	1.25 ± 2.5	Fungi unclassified	Fungi unclassified	Fungi unclassified	Fungi unclassified	Fungi unclassified	Fungi unclassified
	Otu1165	1 ± 2	0 ± 0	1.5 ± 3	0 ± 0	Ascomycota	Sordariomycetes	Sordariomycetes order Incertae sedis	Sordariomycetes family Incertae sedis	Savoryella	Savoryella paucispora
	Otu1166	1.25 ± 1.89	0.5 ± 0.58	0.5 ± 0.58	0.25 ± 0.5	Basidiomycota	Tremellomycetes	Tremellomycetes unclassified	Tremellomycetes unclassified	Tremellomycetes unclassified	Tremellomycetes unclassified
	Otu1167	2.5 ± 5	0 ± 0	0 ± 0	0 ± 0	Fungi unclassified	Fungi unclassified	Fungi unclassified	Fungi unclassified	Fungi unclassified	Fungi unclassified
	Otu1168	0 ± 0	0.75 ± 1.5	0 ± 0	1.75 ± 0.5	Fungi unclassified	Fungi unclassified	Fungi unclassified	Fungi unclassified	Fungi unclassified	Fungi unclassified
	Otu1169	0.5 ± 1	1.75 ± 3.5	0.25 ± 0.5	0 ± 0	Fungi unclassified	Fungi unclassified	Fungi unclassified	Fungi unclassified	Fungi unclassified	Fungi unclassified
	Otu1170	0.75 ± 1.5	1.5 ± 3	0 ± 0	0 ± 0	Ascomycota	Sordariomycetes	Hypocreales	Hypocreales family Incertae sedis	Acremonium	Acremonium spinosum
	Otu1171	0 ± 0	0 ± 0	2.25 ± 3.86	0 ± 0	Fungi unclassified	Fungi unclassified	Fungi unclassified	Fungi unclassified	Fungi unclassified	Fungi unclassified
	Otu1172	0 ± 0	0 ± 0	2 ± 4	0.25 ± 0.5	Ascomycota	Dothideomycetes	Pleosporales	Pleosporales unclassified	Pleosporales unclassified	Pleosporales unclassified
	Otu1173	0 ± 0	2.25 ± 4.5	0 ± 0	0 ± 0	Fungi unclassified	Fungi unclassified	Fungi unclassified	Fungi unclassified	Fungi unclassified	Fungi unclassified
	Otu1174	0 ± 0	0 ± 0	0.5 ± 1	1.75 ± 2.87	Zygomycota	Zygomycota class Incertae sedis	Endogonales	Endogonales unclassified	Endogonales unclassified	Endogonales unclassified
	Otu1175	0 ± 0	2.25 ± 4.5	0 ± 0	0 ± 0	Ascomycota	Sordariomycetes	Hypocreales	Ophiocordycipitaceae	Hirsutella	Hirsutella aphidis
	Otu1176	0.25 ± 0.5	0 ± 0	0.75 ± 0.96	1.25 ± 0.5	Zygomycota	Zygomycota class Incertae sedis	Mortierellales	Mortierellaceae	Mortierella	Mortierella elongata
	Otu1177	2 ± 4	0.25 ± 0.5	0 ± 0	0 ± 0	Fungi unclassified	Fungi unclassified	Fungi unclassified	Fungi unclassified	Fungi unclassified	Fungi unclassified
	Otu1178	0 ± 0	0 ± 0	2.25 ± 4.5	0 ± 0	Fungi unclassified	Fungi unclassified	Fungi unclassified	Fungi unclassified	Fungi unclassified	Fungi unclassified
	Otu1179	0 ± 0	2.25 ± 2.63	0 ± 0	0 ± 0	Zygomycota	Zygomycota class Incertae sedis	Endogonales	unclassified Endogonales	unclassified Endogonales	Endogonales sp
	Otu1180	0 ± 0	0 ± 0	0.5 ± 0.58	1.75 ± 1.71	Basidiomycota	Agaricomycetes	Agaricales	Psathyrellaceae	Coprinellus	Coprinellus micaceus
	Otu1181	0 ± 0	0 ± 0	0 ± 0	2.25 ± 1.26	Ascomycota	Ascomycota class Incertae sedis	Ascomycota order Incertae sedis	Ascomycota family Incertae sedis	Ascomycota family Incertae sedis unclassified	Ascomycota family Incertae sedis unclassified
	Otu1182	1.5 ± 3	0 ± 0	0 ± 0	0.75 ± 1.5	Basidiomycota	Agaricomycetes	Agaricales	Psathyrellaceae	Coprinellus	Coprinellus disseminatus
	Otu1183	0 ± 0	0 ± 0	1.5 ± 1.91	0.75 ± 1.5	Fungi unclassified	Fungi unclassified	Fungi unclassified	Fungi unclassified	Fungi unclassified	Fungi unclassified
	Otu1184	2.25 ± 4.5	0 ± 0	0 ± 0	0 ± 0	Fungi unclassified	Fungi unclassified	Fungi unclassified	Fungi unclassified	Fungi unclassified	Fungi unclassified
	Otu1185	0.25 ± 0.5	0 ± 0	0 ± 0	2 ± 4	Chytridiomycota	Chytridiomycetes	Spizellomycetales	Spizellomycetaceae	Spizellomycetaceae unclassified	Spizellomycetaceae unclassified
	Otu1186	2.25 ± 2.87	0 ± 0	0 ± 0	0 ± 0	Ascomycota	Ascomycota unclassified	Ascomycota unclassified	Ascomycota unclassified	Ascomycota unclassified	Ascomycota unclassified
	Otu1187	0 ± 0	0 ± 0	2.25 ± 4.5	0 ± 0	Basidiomycota	Agaricomycetes	Agaricomycetes unclassified	Agaricomycetes unclassified	Agaricomycetes unclassified	Agaricomycetes unclassified
	Otu1188	2.25 ± 4.5	0 ± 0	0 ± 0	0 ± 0	Fungi unclassified	Fungi unclassified	Fungi unclassified	Fungi unclassified	Fungi unclassified	Fungi unclassified
	Otu1189	0 ± 0	2.25 ± 3.86	0 ± 0	0 ± 0	Chytridiomycota	Chytridiomycetes	Spizellomycetales	Spizellomycetaceae	Spizellomycetaceae unclassified	Spizellomycetaceae unclassified
	Otu1190	0 ± 0	2.25 ± 4.5	0 ± 0	0 ± 0	Ascomycota	Eurotiomycetes	Chaetothyriales	Chaetothyriales unclassified	Chaetothyriales unclassified	Chaetothyriales unclassified
	Otu1191	0 ± 0	2.25 ± 4.5	0 ± 0	0 ± 0	Fungi unclassified	Fungi unclassified	Fungi unclassified	Fungi unclassified	Fungi unclassified	Fungi unclassified
	Otu1192	0 ± 0	0 ± 0	2.25 ± 3.86	0 ± 0	Ascomycota	Ascomycota unclassified	Ascomycota unclassified	Ascomycota unclassified	Ascomycota unclassified	Ascomycota unclassified
	Otu1193	0.5 ± 0.58	1 ± 0	0.5 ± 1	0.25 ± 0.5	Basidiomycota	Tremellomycetes	Tremellomycetes unclassified	Tremellomycetes unclassified	Tremellomycetes unclassified	Tremellomycetes unclassified
	Otu1194	0.5 ± 1	0 ± 0	1 ± 1.15	0.75 ± 1.5	Fungi unclassified	Fungi unclassified	Fungi unclassified	Fungi unclassified	Fungi unclassified	Fungi unclassified
	Otu1195	0 ± 0	0 ± 0	2.25 ± 4.5	0 ± 0	Zygomycota	Zygomycota class Incertae sedis	Mortierellales	Mortierellaceae	Mortierella	Mortierella unclassified
	Otu1196	0.25 ± 0.5	0 ± 0	2 ± 4	0 ± 0	Fungi unclassified	Fungi unclassified	Fungi unclassified	Fungi unclassified	Fungi unclassified	Fungi unclassified
	Otu1197	2.25 ± 4.5	0 ± 0	0 ± 0	0 ± 0	Fungi unclassified	Fungi unclassified	Fungi unclassified	Fungi unclassified	Fungi unclassified	Fungi unclassified
	Otu1198	0 ± 0	2.25 ± 4.5	0 ± 0	0 ± 0	Fungi unclassified	Fungi unclassified	Fungi unclassified	Fungi unclassified	Fungi unclassified	Fungi unclassified
	Otu1199	0.25 ± 0.5	0.5 ± 0.58	1.25 ± 1.89	0.25 ± 0.5	Fungi unclassified	Fungi unclassified	Fungi unclassified	Fungi unclassified	Fungi unclassified	Fungi unclassified
	Otu1200	1.5 ± 3	0 ± 0	0.75 ± 1.5	0 ± 0	Ascomycota	Sordariomycetes	Sordariales	Cephalothecaceae	Phialemonium	Phialemonium atrogriseum
	Otu1201	0 ± 0	1.25 ± 2.5	1 ± 2	0 ± 0	Fungi unclassified	Fungi unclassified	Fungi unclassified	Fungi unclassified	Fungi unclassified	Fungi unclassified
	Otu1202	0.5 ± 0.58	1 ± 1.41	0.25 ± 0.5	0.5 ± 0.58	Zygomycota	Zygomycota class Incertae sedis	Mortierellales	Mortierellaceae	Mortierella	Mortierella unclassified
	Otu1203	2 ± 2.83	0.25 ± 0.5	0 ± 0	0 ± 0	Chytridiomycota	Chytridiomycetes	Spizellomycetales	Spizellomycetaceae	Spizellomyces	Spizellomyces sp
	Otu1204	1.5 ± 3	0.5 ± 1	0 ± 0	0.25 ± 0.5	Ascomycota	Ascomycota unclassified	Ascomycota unclassified	Ascomycota unclassified	Ascomycota unclassified	Ascomycota unclassified
	Otu1205	0.25 ± 0.5	0.75 ± 0.5	0.5 ± 0.58	0.75 ± 1.5	Zygomycota	Zygomycota class Incertae sedis	Mortierellales	Mortierellaceae	Mortierella	Mortierella unclassified
	Otu1206	0 ± 0	0 ± 0	1.5 ± 3	0.75 ± 0.96	Ascomycota	Sordariomycetes	Hypocreales	Hypocreales family Incertae sedis	Stachybotrys	Stachybotrys eucylindrospora
	Otu1207	2.25 ± 4.5	0 ± 0	0 ± 0	0 ± 0	Ascomycota	Ascomycota unclassified	Ascomycota unclassified	Ascomycota unclassified	Ascomycota unclassified	Ascomycota unclassified
	Otu1208	2.25 ± 4.5	0 ± 0	0 ± 0	0 ± 0	Ascomycota	Ascomycota unclassified	Ascomycota unclassified	Ascomycota unclassified	Ascomycota unclassified	Ascomycota unclassified
	Otu1209	0 ± 0	0.25 ± 0.5	1.75 ± 3.5	0.25 ± 0.5	Basidiomycota	Exobasidiomycetes	unclassified Exobasidiomycetes	unclassified Exobasidiomycetes	unclassified Exobasidiomycetes	Exobasidiomycetes sp
	Otu1210	2.25 ± 4.5	0 ± 0	0 ± 0	0 ± 0	Fungi unclassified	Fungi unclassified	Fungi unclassified	Fungi unclassified	Fungi unclassified	Fungi unclassified
	Otu1211	0.5 ± 1	1.75 ± 3.5	0 ± 0	0 ± 0	Ascomycota	Ascomycota unclassified	Ascomycota unclassified	Ascomycota unclassified	Ascomycota unclassified	Ascomycota unclassified
	Otu1212	1 ± 2	0 ± 0	0 ± 0	1.25 ± 2.5	Ascomycota	Ascomycota unclassified	Ascomycota unclassified	Ascomycota unclassified	Ascomycota unclassified	Ascomycota unclassified
	Otu1213	0.25 ± 0.5	0 ± 0	1.5 ± 1.73	0.5 ± 1	Fungi unclassified	Fungi unclassified	Fungi unclassified	Fungi unclassified	Fungi unclassified	Fungi unclassified
	Otu1214	1.75 ± 2.36	0.5 ± 1	0 ± 0	0 ± 0	Fungi unclassified	Fungi unclassified	Fungi unclassified	Fungi unclassified	Fungi unclassified	Fungi unclassified
	Otu1215	2.25 ± 4.5	0 ± 0	0 ± 0	0 ± 0	Fungi unclassified	Fungi unclassified	Fungi unclassified	Fungi unclassified	Fungi unclassified	Fungi unclassified
	Otu1216	0.25 ± 0.5	0.75 ± 0.96	1.25 ± 1.89	0 ± 0	Ascomycota	Sordariomycetes	Sordariomycetes order Incertae sedis	Sordariomycetes family Incertae sedis	Pleurotheciella	Pleurotheciella rivularia
	Otu1217	1.5 ± 2.38	0.75 ± 1.5	0 ± 0	0 ± 0	Ascomycota	Dothideomycetes	Pleosporales	Pleosporales unclassified	Pleosporales unclassified	Pleosporales unclassified
	Otu1218	1 ± 2	0 ± 0	0.75 ± 0.96	0.5 ± 0.58	Basidiomycota	Tremellomycetes	Cystofilobasidiales	Cystofilobasidiaceae	Guehomyces	Guehomyces pullulans
	Otu1219	0 ± 0	0 ± 0	2.25 ± 4.5	0 ± 0	Ascomycota	Ascomycota class Incertae sedis	Ascomycota order Incertae sedis	Ascomycota family Incertae sedis	Torula	Torula sp
	Otu1220	0.5 ± 1	0 ± 0	0 ± 0	1.75 ± 3.5	Fungi unclassified	Fungi unclassified	Fungi unclassified	Fungi unclassified	Fungi unclassified	Fungi unclassified
	Otu1221	0 ± 0	2.25 ± 4.5	0 ± 0	0 ± 0	Basidiomycota	Agaricomycetes	Sebacinales	unclassified Sebacinales	unclassified Sebacinales	unclassified Sebacinales unclassified
	Otu1222	0 ± 0	2.25 ± 4.5	0 ± 0	0 ± 0	Fungi unclassified	Fungi unclassified	Fungi unclassified	Fungi unclassified	Fungi unclassified	Fungi unclassified
	Otu1223	0.75 ± 1.5	0 ± 0	1.25 ± 0.5	0.25 ± 0.5	Zygomycota	Zygomycota class Incertae sedis	Mortierellales	Mortierellaceae	Mortierella	Mortierella exigua
	Otu1224	0 ± 0	2.25 ± 4.5	0 ± 0	0 ± 0	Ascomycota	Eurotiomycetes	Eurotiales	Trichocomaceae	Penicillium	Penicillium unclassified
	Otu1225	1.25 ± 1.5	0.75 ± 1.5	0 ± 0	0.25 ± 0.5	Fungi unclassified	Fungi unclassified	Fungi unclassified	Fungi unclassified	Fungi unclassified	Fungi unclassified
	Otu1226	0 ± 0	1 ± 0.82	0.5 ± 1	0.5 ± 0.58	Basidiomycota	Tremellomycetes	Cystofilobasidiales	Cystofilobasidiaceae	Guehomyces	Guehomyces pullulans
	Otu1227	2 ± 4	0 ± 0	0 ± 0	0 ± 0	Fungi unclassified	Fungi unclassified	Fungi unclassified	Fungi unclassified	Fungi unclassified	Fungi unclassified
	Otu1228	0.25 ± 0.5	0 ± 0	1.75 ± 3.5	0 ± 0	Ascomycota	Ascomycota unclassified	Ascomycota unclassified	Ascomycota unclassified	Ascomycota unclassified	Ascomycota unclassified
	Otu1229	0.75 ± 1.5	1.25 ± 2.5	0 ± 0	0 ± 0	Basidiomycota	Agaricomycetes	Cantharellales	Ceratobasidiaceae	Ceratobasidiaceae unclassified	Ceratobasidiaceae unclassified
	Otu1230	0.5 ± 0.58	0.75 ± 0.96	0.25 ± 0.5	0.5 ± 0.58	Basidiomycota	Tremellomycetes	Cystofilobasidiales	Cystofilobasidiaceae	Guehomyces	Guehomyces pullulans
	Otu1231	1 ± 0.82	0 ± 0	0.25 ± 0.5	0.75 ± 1.5	Ascomycota	Saccharomycetes	Saccharomycetales	Saccharomycetaceae	Saccharomyces	Saccharomyces unclassified
	Otu1232	0 ± 0	0.75 ± 0.96	0.25 ± 0.5	1 ± 1.41	Basidiomycota	Tremellomycetes	Cystofilobasidiales	Cystofilobasidiaceae	Guehomyces	Guehomyces pullulans
	Otu1233	2 ± 4	0 ± 0	0 ± 0	0 ± 0	Fungi unclassified	Fungi unclassified	Fungi unclassified	Fungi unclassified	Fungi unclassified	Fungi unclassified
	Otu1234	0 ± 0	2 ± 4	0 ± 0	0 ± 0	Fungi unclassified	Fungi unclassified	Fungi unclassified	Fungi unclassified	Fungi unclassified	Fungi unclassified
	Otu1235	0 ± 0	0.25 ± 0.5	1.5 ± 1.73	0.25 ± 0.5	Zygomycota	Zygomycota class Incertae sedis	Mortierellales	Mortierellaceae	Mortierella	Mortierella unclassified
	Otu1236	0 ± 0	0 ± 0	0.5 ± 0.58	1.5 ± 1.91	Fungi unclassified	Fungi unclassified	Fungi unclassified	Fungi unclassified	Fungi unclassified	Fungi unclassified
	Otu1237	0 ± 0	0 ± 0	2 ± 4	0 ± 0	Fungi unclassified	Fungi unclassified	Fungi unclassified	Fungi unclassified	Fungi unclassified	Fungi unclassified
	Otu1238	2 ± 4	0 ± 0	0 ± 0	0 ± 0	Fungi unclassified	Fungi unclassified	Fungi unclassified	Fungi unclassified	Fungi unclassified	Fungi unclassified
	Otu1239	2 ± 4	0 ± 0	0 ± 0	0 ± 0	Fungi unclassified	Fungi unclassified	Fungi unclassified	Fungi unclassified	Fungi unclassified	Fungi unclassified
	Otu1240	0.75 ± 0.5	0.5 ± 1	0.75 ± 0.96	0 ± 0	Ascomycota	Sordariomycetes	Sordariomycetes unclassified	Sordariomycetes unclassified	Sordariomycetes unclassified	Sordariomycetes unclassified
	Otu1241	0 ± 0	1.75 ± 2.22	0 ± 0	0.25 ± 0.5	Fungi unclassified	Fungi unclassified	Fungi unclassified	Fungi unclassified	Fungi unclassified	Fungi unclassified
	Otu1242	0.25 ± 0.5	0 ± 0	1.75 ± 3.5	0 ± 0	Zygomycota	Zygomycota class Incertae sedis	Mortierellales	Mortierellaceae	Mortierella	Mortierella sp
	Otu1243	1.25 ± 2.5	0 ± 0	0.75 ± 0.96	0 ± 0	Fungi unclassified	Fungi unclassified	Fungi unclassified	Fungi unclassified	Fungi unclassified	Fungi unclassified
	Otu1244	0 ± 0	0 ± 0	2 ± 4	0 ± 0	Glomeromycota	Glomeromycetes	Glomerales	Glomeraceae	Glomus	Glomus sp 7 SUN 2011
	Otu1245	0 ± 0	0.25 ± 0.5	0 ± 0	1.75 ± 3.5	Zygomycota	Zygomycota class Incertae sedis	Mortierellales	Mortierellaceae	Mortierella	Mortierella angusta
	Otu1246	0.25 ± 0.5	0 ± 0	0 ± 0	1.75 ± 3.5	Fungi unclassified	Fungi unclassified	Fungi unclassified	Fungi unclassified	Fungi unclassified	Fungi unclassified
	Otu1247	0 ± 0	0 ± 0	2 ± 4	0 ± 0	Fungi unclassified	Fungi unclassified	Fungi unclassified	Fungi unclassified	Fungi unclassified	Fungi unclassified
	Otu1248	0 ± 0	0 ± 0	0 ± 0	2 ± 1.83	Fungi unclassified	Fungi unclassified	Fungi unclassified	Fungi unclassified	Fungi unclassified	Fungi unclassified
	Otu1249	0 ± 0	1.5 ± 1.73	0 ± 0	0.5 ± 0.58	Ascomycota	Sordariomycetes	Hypocreales	Hypocreales family Incertae sedis	Acremonium	Acremonium sp
	Otu1250	0 ± 0	2 ± 4	0 ± 0	0 ± 0	Basidiomycota	Microbotryomycetes	Sporidiobolales	Sporidiobolales family Incertae sedis	Sporidiobolales family Incertae sedis unclassified	Sporidiobolales family Incertae sedis unclassified
	Otu1251	0 ± 0	2 ± 3.37	0 ± 0	0 ± 0	Fungi unclassified	Fungi unclassified	Fungi unclassified	Fungi unclassified	Fungi unclassified	Fungi unclassified
	Otu1252	0.5 ± 0.58	0.25 ± 0.5	0.25 ± 0.5	1 ± 2	Ascomycota	Pezizomycetes	Pezizales	Pezizaceae	Peziza	Peziza subcitrina
	Otu1253	0 ± 0	0 ± 0	0 ± 0	2 ± 4	Fungi unclassified	Fungi unclassified	Fungi unclassified	Fungi unclassified	Fungi unclassified	Fungi unclassified
	Otu1254	0.25 ± 0.5	0.75 ± 0.96	0 ± 0	1 ± 2	Fungi unclassified	Fungi unclassified	Fungi unclassified	Fungi unclassified	Fungi unclassified	Fungi unclassified
	Otu1255	0 ± 0	0.75 ± 0.96	0 ± 0	1.25 ± 2.5	Ascomycota	Ascomycota unclassified	Ascomycota unclassified	Ascomycota unclassified	Ascomycota unclassified	Ascomycota unclassified
	Otu1256	0 ± 0	0 ± 0	2 ± 4	0 ± 0	Ascomycota	Eurotiomycetes	Eurotiales	Trichocomaceae	Talaromyces	Talaromyces unclassified
	Otu1257	2 ± 4	0 ± 0	0 ± 0	0 ± 0	Basidiomycota	Agaricomycetes	Cantharellales	Ceratobasidiaceae	Ceratobasidiaceae unclassified	Ceratobasidiaceae unclassified
	Otu1258	0 ± 0	2 ± 4	0 ± 0	0 ± 0	Fungi unclassified	Fungi unclassified	Fungi unclassified	Fungi unclassified	Fungi unclassified	Fungi unclassified
	Otu1259	0 ± 0	2 ± 4	0 ± 0	0 ± 0	Fungi unclassified	Fungi unclassified	Fungi unclassified	Fungi unclassified	Fungi unclassified	Fungi unclassified
	Otu1260	0 ± 0	0 ± 0	1.75 ± 2.87	0.25 ± 0.5	Ascomycota	Ascomycota class Incertae sedis	Ascomycota order Incertae sedis	Ascomycota family Incertae sedis	Torula	Torula sp
	Otu1261	1.75 ± 3.5	0 ± 0	0 ± 0	0.25 ± 0.5	Fungi unclassified	Fungi unclassified	Fungi unclassified	Fungi unclassified	Fungi unclassified	Fungi unclassified
	Otu1262	2 ± 4	0 ± 0	0 ± 0	0 ± 0	Basidiomycota	Agaricomycetes	Boletales	Suillaceae	Suillus	Suillus bovinus
	Otu1263	0 ± 0	0 ± 0	2 ± 4	0 ± 0	Basidiomycota	Agaricomycetes	Hymenochaetales	Schizoporaceae	Schizoporaceae unclassified	Schizoporaceae unclassified
	Otu1264	2 ± 3.37	0 ± 0	0 ± 0	0 ± 0	Basidiomycota	Tremellomycetes	Tremellales	Tremellales family Incertae sedis	Tremellales family Incertae sedis unclassified	Tremellales family Incertae sedis unclassified
	Otu1265	0.25 ± 0.5	0 ± 0	1.75 ± 3.5	0 ± 0	Chytridiomycota	Chytridiomycetes	Rhizophydiales	Rhizophydiaceae	Rhizophydium	Rhizophydium sp
	Otu1266	0 ± 0	0.25 ± 0.5	1.75 ± 3.5	0 ± 0	Chytridiomycota	Chytridiomycetes	Spizellomycetales	Spizellomycetaceae	Powellomyces	Powellomyces sp
	Otu1267	2 ± 2.16	0 ± 0	0 ± 0	0 ± 0	Fungi unclassified	Fungi unclassified	Fungi unclassified	Fungi unclassified	Fungi unclassified	Fungi unclassified
	Otu1268	0 ± 0	0 ± 0	2 ± 4	0 ± 0	Fungi unclassified	Fungi unclassified	Fungi unclassified	Fungi unclassified	Fungi unclassified	Fungi unclassified
	Otu1269	2 ± 4	0 ± 0	0 ± 0	0 ± 0	Ascomycota	Ascomycota unclassified	Ascomycota unclassified	Ascomycota unclassified	Ascomycota unclassified	Ascomycota unclassified
	Otu1270	1.25 ± 2.5	0.25 ± 0.5	0 ± 0	0.5 ± 1	Ascomycota	Ascomycota unclassified	Ascomycota unclassified	Ascomycota unclassified	Ascomycota unclassified	Ascomycota unclassified
	Otu1271	0 ± 0	0.25 ± 0.5	1.75 ± 3.5	0 ± 0	Fungi unclassified	Fungi unclassified	Fungi unclassified	Fungi unclassified	Fungi unclassified	Fungi unclassified
	Otu1272	2 ± 4	0 ± 0	0 ± 0	0 ± 0	Ascomycota	Dothideomycetes	Capnodiales	Teratosphaeriaceae	Devriesia	Devriesia unclassified
	Otu1273	1.5 ± 2.38	0.5 ± 1	0 ± 0	0 ± 0	Ascomycota	Dothideomycetes	Pleosporales	Pleosporales unclassified	Pleosporales unclassified	Pleosporales unclassified
	Otu1274	0 ± 0	2 ± 3.37	0 ± 0	0 ± 0	Ascomycota	Sordariomycetes	Hypocreales	Hypocreales unclassified	Hypocreales unclassified	Hypocreales unclassified
	Otu1275	1 ± 1.15	0 ± 0	0 ± 0	1 ± 2	Rozellomycota	unclassified Rozellomycota	unclassified Rozellomycota	unclassified Rozellomycota	unclassified Rozellomycota	Rozellomycota sp
	Otu1276	0 ± 0	2 ± 4	0 ± 0	0 ± 0	Ascomycota	Sordariomycetes	Sordariales	Sordariales unclassified	Sordariales unclassified	Sordariales unclassified
	Otu1277	0.75 ± 1.5	1.25 ± 1.89	0 ± 0	0 ± 0	Fungi unclassified	Fungi unclassified	Fungi unclassified	Fungi unclassified	Fungi unclassified	Fungi unclassified
	Otu1278	0 ± 0	0 ± 0	2 ± 4	0 ± 0	Fungi unclassified	Fungi unclassified	Fungi unclassified	Fungi unclassified	Fungi unclassified	Fungi unclassified
	Otu1279	0.25 ± 0.5	0 ± 0	0.75 ± 1.5	1 ± 2	Fungi unclassified	Fungi unclassified	Fungi unclassified	Fungi unclassified	Fungi unclassified	Fungi unclassified
	Otu1280	0 ± 0	0 ± 0	0 ± 0	2 ± 4	Basidiomycota	Agaricomycetes	Agaricales	Mycenaceae	Mycena	Mycena unclassified
	Otu1281	1.75 ± 2.06	0.25 ± 0.5	0 ± 0	0 ± 0	Ascomycota	Sordariomycetes	Sordariomycetes order Incertae sedis	Annulatascaceae	Conlarium	Conlarium duplumascospora
	Otu1282	2 ± 4	0 ± 0	0 ± 0	0 ± 0	Fungi unclassified	Fungi unclassified	Fungi unclassified	Fungi unclassified	Fungi unclassified	Fungi unclassified
	Otu1283	2 ± 4	0 ± 0	0 ± 0	0 ± 0	Fungi unclassified	Fungi unclassified	Fungi unclassified	Fungi unclassified	Fungi unclassified	Fungi unclassified
	Otu1284	1 ± 2	0 ± 0	0 ± 0	1 ± 2	Basidiomycota	Agaricomycetes	Agaricales	Cortinariaceae	Cortinarius	Cortinarius glaucopus
	Otu1286	1.75 ± 3.5	0 ± 0	0 ± 0	0 ± 0	Basidiomycota	Agaricomycetes	Agaricales	Agaricales unclassified	Agaricales unclassified	Agaricales unclassified
	Otu1287	0 ± 0	0 ± 0	1.75 ± 2.87	0 ± 0	Fungi unclassified	Fungi unclassified	Fungi unclassified	Fungi unclassified	Fungi unclassified	Fungi unclassified
	Otu1288	0 ± 0	0 ± 0	1.75 ± 1.5	0 ± 0	Fungi unclassified	Fungi unclassified	Fungi unclassified	Fungi unclassified	Fungi unclassified	Fungi unclassified
	Otu1289	0 ± 0	1.75 ± 3.5	0 ± 0	0 ± 0	Basidiomycota	Agaricomycetes	Agaricales	Inocybaceae	Inocybe	Inocybe haemacta
	Otu1290	1.75 ± 3.5	0 ± 0	0 ± 0	0 ± 0	Fungi unclassified	Fungi unclassified	Fungi unclassified	Fungi unclassified	Fungi unclassified	Fungi unclassified
	Otu1291	1.5 ± 3	0.25 ± 0.5	0 ± 0	0 ± 0	Ascomycota	Saccharomycetes	Saccharomycetales	Saccharomycetales family Incertae sedis	Saccharomycetales family Incertae sedis unclassified	Saccharomycetales family Incertae sedis unclassified
	Otu1292	0 ± 0	0 ± 0	1.5 ± 3	0.25 ± 0.5	Fungi unclassified	Fungi unclassified	Fungi unclassified	Fungi unclassified	Fungi unclassified	Fungi unclassified
	Otu1293	0 ± 0	0 ± 0	1.75 ± 3.5	0 ± 0	Ascomycota	Saccharomycetes	Saccharomycetales	Saccharomycetales family Incertae sedis	Candida	Candida unclassified
	Otu1294	0.75 ± 1.5	0.25 ± 0.5	0.5 ± 0.58	0.25 ± 0.5	Fungi unclassified	Fungi unclassified	Fungi unclassified	Fungi unclassified	Fungi unclassified	Fungi unclassified
	Otu1295	0 ± 0	1.75 ± 3.5	0 ± 0	0 ± 0	Ascomycota	Ascomycota unclassified	Ascomycota unclassified	Ascomycota unclassified	Ascomycota unclassified	Ascomycota unclassified
	Otu1296	1 ± 1.15	0.75 ± 0.96	0 ± 0	0 ± 0	Ascomycota	Sordariomycetes	Sordariales	Sordariales unclassified	Sordariales unclassified	Sordariales unclassified
	Otu1297	0 ± 0	0.25 ± 0.5	0.25 ± 0.5	1.25 ± 0.5	Fungi unclassified	Fungi unclassified	Fungi unclassified	Fungi unclassified	Fungi unclassified	Fungi unclassified
	Otu1298	1.75 ± 3.5	0 ± 0	0 ± 0	0 ± 0	Fungi unclassified	Fungi unclassified	Fungi unclassified	Fungi unclassified	Fungi unclassified	Fungi unclassified
	Otu1299	0 ± 0	0.75 ± 1.5	1 ± 2	0 ± 0	Basidiomycota	Agaricomycetes	Agaricales	Inocybaceae	Crepidotus	Crepidotus applanatus
	Otu1300	0.75 ± 1.5	0.5 ± 1	0.5 ± 1	0 ± 0	Ascomycota	Leotiomycetes	Helotiales	Helotiales unclassified	Helotiales unclassified	Helotiales unclassified
	Otu1301	1 ± 2	0.75 ± 1.5	0 ± 0	0 ± 0	Ascomycota	Sordariomycetes	Diaporthales	Togniniaceae	Phaeoacremonium	Phaeoacremonium tuscanum
	Otu1302	0 ± 0	1.75 ± 3.5	0 ± 0	0 ± 0	Basidiomycota	Tremellomycetes	Cystofilobasidiales	Cystofilobasidiaceae	Udeniomyces	Udeniomyces pyricola
	Otu1303	0 ± 0	1.75 ± 3.5	0 ± 0	0 ± 0	Basidiomycota	Agaricomycetes	Agaricales	Psathyrellaceae	Psathyrella	Psathyrella unclassified
	Otu1304	0 ± 0	0.75 ± 1.5	0 ± 0	1 ± 1.15	Ascomycota	Ascomycota unclassified	Ascomycota unclassified	Ascomycota unclassified	Ascomycota unclassified	Ascomycota unclassified
	Otu1305	0 ± 0	1.75 ± 3.5	0 ± 0	0 ± 0	Zygomycota	Zygomycota class Incertae sedis	Mortierellales	Mortierellaceae	Mortierella	Mortierella exigua
	Otu1306	1.5 ± 3	0 ± 0	0 ± 0	0.25 ± 0.5	Fungi unclassified	Fungi unclassified	Fungi unclassified	Fungi unclassified	Fungi unclassified	Fungi unclassified
	Otu1307	1.5 ± 1.91	0.25 ± 0.5	0 ± 0	0 ± 0	Fungi unclassified	Fungi unclassified	Fungi unclassified	Fungi unclassified	Fungi unclassified	Fungi unclassified
	Otu1308	1.75 ± 3.5	0 ± 0	0 ± 0	0 ± 0	Ascomycota	Leotiomycetes	Helotiales	Helotiaceae	Neobulgaria	Neobulgaria sp 6743 R2
	Otu1309	0.5 ± 1	0 ± 0	0.75 ± 0.96	0.5 ± 1	Ascomycota	Sordariomycetes	Hypocreales	Nectriaceae	Nectriaceae unclassified	Nectriaceae unclassified
	Otu1310	0.25 ± 0.5	1 ± 0.82	0.5 ± 0.58	0 ± 0	Basidiomycota	Tremellomycetes	Cystofilobasidiales	Cystofilobasidiaceae	Guehomyces	Guehomyces pullulans
	Otu1311	1.75 ± 2.87	0 ± 0	0 ± 0	0 ± 0	Fungi unclassified	Fungi unclassified	Fungi unclassified	Fungi unclassified	Fungi unclassified	Fungi unclassified
	Otu1312	1 ± 1.15	0.75 ± 1.5	0 ± 0	0 ± 0	Basidiomycota	Agaricomycetes	Russulales	Bondarzewiaceae	Heterobasidion	Heterobasidion parviporum
	Otu1313	0 ± 0	1.75 ± 2.06	0 ± 0	0 ± 0	Fungi unclassified	Fungi unclassified	Fungi unclassified	Fungi unclassified	Fungi unclassified	Fungi unclassified
	Otu1314	1 ± 1.41	0.25 ± 0.5	0.25 ± 0.5	0.25 ± 0.5	Ascomycota	Sordariomycetes	Sordariomycetes order Incertae sedis	Plectosphaerellaceae	unclassified Plectosphaerellaceae	Plectosphaerellaceae sp
	Otu1315	0 ± 0	0 ± 0	0 ± 0	1.75 ± 3.5	Glomeromycota	Glomeromycetes	Glomerales	Glomeraceae	Glomus	Glomus sp 8 SUN 2011
	Otu1316	1.75 ± 3.5	0 ± 0	0 ± 0	0 ± 0	Chytridiomycota	Chytridiomycetes	Rhizophydiales	Kappamycetaceae	Kappamyces	Kappamyces sp JEL 001
	Otu1317	1 ± 2	0 ± 0	0 ± 0	0.75 ± 1.5	Basidiomycota	Agaricomycetes	Agaricomycetes unclassified	Agaricomycetes unclassified	Agaricomycetes unclassified	Agaricomycetes unclassified
	Otu1318	1.75 ± 3.5	0 ± 0	0 ± 0	0 ± 0	Fungi unclassified	Fungi unclassified	Fungi unclassified	Fungi unclassified	Fungi unclassified	Fungi unclassified
	Otu1319	0.25 ± 0.5	0 ± 0	0.5 ± 1	1 ± 2	Basidiomycota	Agaricomycetes	Geastrales	Geastraceae	Geastrum	Geastrum fimbriatum
	Otu1320	1.75 ± 2.87	0 ± 0	0 ± 0	0 ± 0	Ascomycota	Eurotiomycetes	Eurotiomycetes unclassified	Eurotiomycetes unclassified	Eurotiomycetes unclassified	Eurotiomycetes unclassified
	Otu1321	1.75 ± 2.87	0 ± 0	0 ± 0	0 ± 0	Fungi unclassified	Fungi unclassified	Fungi unclassified	Fungi unclassified	Fungi unclassified	Fungi unclassified
	Otu1322	0.25 ± 0.5	0.25 ± 0.5	1.25 ± 2.5	0 ± 0	Ascomycota	Sordariomycetes	Hypocreales	Nectriaceae	Fusarium	Fusarium tricinctum
	Otu1323	0 ± 0	0 ± 0	1.25 ± 0.96	0.5 ± 0.58	Fungi unclassified	Fungi unclassified	Fungi unclassified	Fungi unclassified	Fungi unclassified	Fungi unclassified
	Otu1324	0.75 ± 1.5	0 ± 0	0 ± 0	1 ± 2	Fungi unclassified	Fungi unclassified	Fungi unclassified	Fungi unclassified	Fungi unclassified	Fungi unclassified
	Otu1325	0 ± 0	1.75 ± 3.5	0 ± 0	0 ± 0	Basidiomycota	Agaricomycetes	Thelephorales	Thelephoraceae	Tomentella	Tomentella unclassified
	Otu1326	0 ± 0	0 ± 0	1 ± 2	0.75 ± 0.96	Fungi unclassified	Fungi unclassified	Fungi unclassified	Fungi unclassified	Fungi unclassified	Fungi unclassified
	Otu1327	0.5 ± 0.58	0.75 ± 0.96	0 ± 0	0.5 ± 0.58	Zygomycota	Zygomycota class Incertae sedis	Mortierellales	Mortierellaceae	Mortierella	Mortierella unclassified
	Otu1328	0 ± 0	0 ± 0	1.75 ± 3.5	0 ± 0	Fungi unclassified	Fungi unclassified	Fungi unclassified	Fungi unclassified	Fungi unclassified	Fungi unclassified
	Otu1329	0 ± 0	1.75 ± 3.5	0 ± 0	0 ± 0	Glomeromycota	Glomeromycetes	Glomerales	Claroideoglomeraceae	unclassified Claroideoglomeraceae	uncultured Claroideoglomus
	Otu1330	1.25 ± 1.89	0.5 ± 0.58	0 ± 0	0 ± 0	Fungi unclassified	Fungi unclassified	Fungi unclassified	Fungi unclassified	Fungi unclassified	Fungi unclassified
	Otu1331	1.75 ± 2.36	0 ± 0	0 ± 0	0 ± 0	Fungi unclassified	Fungi unclassified	Fungi unclassified	Fungi unclassified	Fungi unclassified	Fungi unclassified
	Otu1332	0.5 ± 1	0.25 ± 0.5	1 ± 2	0 ± 0	Fungi unclassified	Fungi unclassified	Fungi unclassified	Fungi unclassified	Fungi unclassified	Fungi unclassified
	Otu1333	0 ± 0	1.5 ± 3	0 ± 0	0.25 ± 0.5	Basidiomycota	Agaricomycetes	Agaricomycetes unclassified	Agaricomycetes unclassified	Agaricomycetes unclassified	Agaricomycetes unclassified
	Otu1334	0.75 ± 1.5	1 ± 2	0 ± 0	0 ± 0	Ascomycota	Sordariomycetes	Sordariales	Sordariales unclassified	Sordariales unclassified	Sordariales unclassified
	Otu1335	1.75 ± 3.5	0 ± 0	0 ± 0	0 ± 0	Ascomycota	Pezizomycetes	Pezizales	Sarcosomataceae	Plectania	Plectania melastoma
	Otu1336	1.75 ± 3.5	0 ± 0	0 ± 0	0 ± 0	Fungi unclassified	Fungi unclassified	Fungi unclassified	Fungi unclassified	Fungi unclassified	Fungi unclassified
	Otu1337	1.75 ± 3.5	0 ± 0	0 ± 0	0 ± 0	Basidiomycota	Agaricomycetes	Boletales	Hygrophoropsidaceae	Leucogyrophana	Leucogyrophana mollusca
	Otu1338	0 ± 0	1.75 ± 2.06	0 ± 0	0 ± 0	Ascomycota	Ascomycota unclassified	Ascomycota unclassified	Ascomycota unclassified	Ascomycota unclassified	Ascomycota unclassified
	Otu1339	0 ± 0	0.25 ± 0.5	1.5 ± 3	0 ± 0	Ascomycota	Sordariomycetes	Hypocreales	Hypocreales unclassified	Hypocreales unclassified	Hypocreales unclassified
	Otu1340	0 ± 0	0.25 ± 0.5	0.5 ± 0.58	1 ± 2	Basidiomycota	Agaricomycetes	Agaricales	Agaricaceae	Lycoperdon	Lycoperdon pyriforme
	Otu1341	0 ± 0	1.75 ± 2.06	0 ± 0	0 ± 0	Ascomycota	Ascomycota unclassified	Ascomycota unclassified	Ascomycota unclassified	Ascomycota unclassified	Ascomycota unclassified
	Otu1342	0 ± 0	0.5 ± 1	1.25 ± 2.5	0 ± 0	Fungi unclassified	Fungi unclassified	Fungi unclassified	Fungi unclassified	Fungi unclassified	Fungi unclassified
	Otu1343	0 ± 0	0 ± 0	1.75 ± 3.5	0 ± 0	Fungi unclassified	Fungi unclassified	Fungi unclassified	Fungi unclassified	Fungi unclassified	Fungi unclassified
	Otu1344	0.25 ± 0.5	1.5 ± 3	0 ± 0	0 ± 0	Fungi unclassified	Fungi unclassified	Fungi unclassified	Fungi unclassified	Fungi unclassified	Fungi unclassified
	Otu1345	1.75 ± 3.5	0 ± 0	0 ± 0	0 ± 0	Fungi unclassified	Fungi unclassified	Fungi unclassified	Fungi unclassified	Fungi unclassified	Fungi unclassified
	Otu1346	0 ± 0	0.75 ± 1.5	0 ± 0	1 ± 2	Fungi unclassified	Fungi unclassified	Fungi unclassified	Fungi unclassified	Fungi unclassified	Fungi unclassified
	Otu1347	0 ± 0	1.75 ± 2.36	0 ± 0	0 ± 0	Ascomycota	Ascomycota unclassified	Ascomycota unclassified	Ascomycota unclassified	Ascomycota unclassified	Ascomycota unclassified
	Otu1348	1.75 ± 3.5	0 ± 0	0 ± 0	0 ± 0	Basidiomycota	Agaricomycetes	Agaricales	Bolbitiaceae	Conocybe	Conocybe watlingi
	Otu1349	0.5 ± 0.58	0.25 ± 0.5	0.5 ± 1	0.5 ± 0.58	Zygomycota	Zygomycota class Incertae sedis	Mortierellales	Mortierellaceae	Mortierella	Mortierella unclassified
	Otu1350	0 ± 0	0.5 ± 1	0 ± 0	1.25 ± 1.89	Basidiomycota	Tremellomycetes	Filobasidiales	Filobasidiaceae	Cryptococcus	Cryptococcus wieringae
	Otu1351	0 ± 0	0 ± 0	1 ± 2	0.75 ± 0.96	Fungi unclassified	Fungi unclassified	Fungi unclassified	Fungi unclassified	Fungi unclassified	Fungi unclassified
	Otu1352	0 ± 0	0 ± 0	1.25 ± 2.5	0.5 ± 1	Fungi unclassified	Fungi unclassified	Fungi unclassified	Fungi unclassified	Fungi unclassified	Fungi unclassified
	Otu1353	0.5 ± 1	1.25 ± 2.5	0 ± 0	0 ± 0	Fungi unclassified	Fungi unclassified	Fungi unclassified	Fungi unclassified	Fungi unclassified	Fungi unclassified
	Otu1354	0.5 ± 1	1.25 ± 2.5	0 ± 0	0 ± 0	Ascomycota	Leotiomycetes	Erysiphales	Erysiphaceae	Erysiphe	Erysiphe sp
	Otu1355	1.5 ± 3	0 ± 0	0 ± 0	0.25 ± 0.5	Fungi unclassified	Fungi unclassified	Fungi unclassified	Fungi unclassified	Fungi unclassified	Fungi unclassified
	Otu1356	1.75 ± 3.5	0 ± 0	0 ± 0	0 ± 0	Ascomycota	Ascomycota unclassified	Ascomycota unclassified	Ascomycota unclassified	Ascomycota unclassified	Ascomycota unclassified
	Otu1357	0.5 ± 1	0 ± 0	0.5 ± 1	0.75 ± 0.96	Fungi unclassified	Fungi unclassified	Fungi unclassified	Fungi unclassified	Fungi unclassified	Fungi unclassified
	Otu1358	0 ± 0	1.75 ± 3.5	0 ± 0	0 ± 0	Ascomycota	Sordariomycetes	Microascales	Ceratocystidaceae	Thielaviopsis	Thielaviopsis sp
	Otu1359	0 ± 0	1.75 ± 3.5	0 ± 0	0 ± 0	Fungi unclassified	Fungi unclassified	Fungi unclassified	Fungi unclassified	Fungi unclassified	Fungi unclassified
	Otu1360	1.75 ± 3.5	0 ± 0	0 ± 0	0 ± 0	Fungi unclassified	Fungi unclassified	Fungi unclassified	Fungi unclassified	Fungi unclassified	Fungi unclassified
	Otu1361	1.75 ± 3.5	0 ± 0	0 ± 0	0 ± 0	Basidiomycota	Agaricomycetes	Agaricales	Psathyrellaceae	Psathyrella	Psathyrella cernua
	Otu1362	0 ± 0	0 ± 0	0.25 ± 0.5	1.5 ± 2.38	Ascomycota	Dothideomycetes	Pleosporales	Cucurbitariaceae	Cucurbitariaceae unclassified	Cucurbitariaceae unclassified
	Otu1363	0.75 ± 1.5	0.25 ± 0.5	0.75 ± 0.96	0 ± 0	Fungi unclassified	Fungi unclassified	Fungi unclassified	Fungi unclassified	Fungi unclassified	Fungi unclassified
	Otu1364	0 ± 0	1.75 ± 3.5	0 ± 0	0 ± 0	Ascomycota	Sordariomycetes	Sordariomycetes unclassified	Sordariomycetes unclassified	Sordariomycetes unclassified	Sordariomycetes unclassified
	Otu1365	0 ± 0	0 ± 0	1.75 ± 3.5	0 ± 0	Basidiomycota	Agaricomycetes	Thelephorales	Thelephoraceae	Tomentella	Tomentella unclassified
	Otu1366	1.75 ± 3.5	0 ± 0	0 ± 0	0 ± 0	Fungi unclassified	Fungi unclassified	Fungi unclassified	Fungi unclassified	Fungi unclassified	Fungi unclassified
	Otu1367	0 ± 0	1 ± 1.41	0.5 ± 1	0.25 ± 0.5	Fungi unclassified	Fungi unclassified	Fungi unclassified	Fungi unclassified	Fungi unclassified	Fungi unclassified
	Otu1368	1.25 ± 1.89	0.5 ± 1	0 ± 0	0 ± 0	Fungi unclassified	Fungi unclassified	Fungi unclassified	Fungi unclassified	Fungi unclassified	Fungi unclassified
	Otu1369	1.75 ± 3.5	0 ± 0	0 ± 0	0 ± 0	Ascomycota	Sordariomycetes	Hypocreales	Hypocreales unclassified	Hypocreales unclassified	Hypocreales unclassified
	Otu1370	0 ± 0	0.25 ± 0.5	0 ± 0	1.5 ± 1.73	Fungi unclassified	Fungi unclassified	Fungi unclassified	Fungi unclassified	Fungi unclassified	Fungi unclassified
	Otu1371	0.25 ± 0.5	0 ± 0	1 ± 0.82	0.5 ± 0.58	Ascomycota	Pezizomycetes	Pezizales	Pyronemataceae	Pseudaleuria	Pseudaleuria sp
	Otu1372	0 ± 0	0 ± 0	0.25 ± 0.5	1.5 ± 1.91	Fungi unclassified	Fungi unclassified	Fungi unclassified	Fungi unclassified	Fungi unclassified	Fungi unclassified
	Otu1373	1 ± 2	0.75 ± 1.5	0 ± 0	0 ± 0	Basidiomycota	Agaricomycetes	Boletales	Tapinellaceae	Tapinella	Tapinella atrotomentosa
	Otu1374	0.5 ± 1	0 ± 0	0.5 ± 1	0.75 ± 1.5	Basidiomycota	Agaricomycetes	Agaricales	Tricholomataceae	Tricholomataceae unclassified	Tricholomataceae unclassified
	Otu1375	1.5 ± 3	0 ± 0	0 ± 0	0 ± 0	Basidiomycota	Tremellomycetes	Tremellales	Tremellales family Incertae sedis	Hannaella	Hannaella unclassified
	Otu1376	0.75 ± 1.5	0 ± 0	0.75 ± 0.96	0 ± 0	Ascomycota	Ascomycota unclassified	Ascomycota unclassified	Ascomycota unclassified	Ascomycota unclassified	Ascomycota unclassified
	Otu1377	1.25 ± 1.26	0 ± 0	0.25 ± 0.5	0 ± 0	Zygomycota	Zygomycota class Incertae sedis	Mortierellales	Mortierellaceae	Mortierella	Mortierella minutissima
	Otu1378	0.25 ± 0.5	0 ± 0	1.25 ± 1.5	0 ± 0	Ascomycota	Ascomycota unclassified	Ascomycota unclassified	Ascomycota unclassified	Ascomycota unclassified	Ascomycota unclassified
	Otu1379	1.5 ± 2.38	0 ± 0	0 ± 0	0 ± 0	Zygomycota	Zygomycota class Incertae sedis	Mortierellales	Mortierellaceae	Mortierella	Mortierella minutissima
	Otu1380	1.25 ± 2.5	0.25 ± 0.5	0 ± 0	0 ± 0	Zygomycota	Zygomycota class Incertae sedis	Mortierellales	Mortierellaceae	Mortierella	Mortierella unclassified
	Otu1381	0.25 ± 0.5	0 ± 0	0 ± 0	1.25 ± 2.5	Zygomycota	Zygomycota class Incertae sedis	Mortierellales	Mortierellaceae	Mortierella	Mortierella unclassified
	Otu1382	0.75 ± 0.96	0 ± 0	0.25 ± 0.5	0.5 ± 0.58	Basidiomycota	Ustilaginomycetes	Urocystidales	Glomosporiaceae	Thecaphora	Thecaphora unclassified
	Otu1383	0 ± 0	0 ± 0	1.5 ± 3	0 ± 0	Ascomycota	Sordariomycetes	Sordariomycetes unclassified	Sordariomycetes unclassified	Sordariomycetes unclassified	Sordariomycetes unclassified
	Otu1384	0.25 ± 0.5	0.75 ± 0.96	0.25 ± 0.5	0.25 ± 0.5	Zygomycota	Zygomycota class Incertae sedis	Mortierellales	Mortierellaceae	Mortierella	Mortierella rishikesha
	Otu1385	1.25 ± 0.5	0 ± 0	0.25 ± 0.5	0 ± 0	Ascomycota	Sordariomycetes	Sordariales	Sordariales unclassified	Sordariales unclassified	Sordariales unclassified
	Otu1386	1.5 ± 3	0 ± 0	0 ± 0	0 ± 0	Fungi unclassified	Fungi unclassified	Fungi unclassified	Fungi unclassified	Fungi unclassified	Fungi unclassified
	Otu1387	0 ± 0	1.5 ± 3	0 ± 0	0 ± 0	Ascomycota	Dothideomycetes	Pleosporales	Pleosporales unclassified	Pleosporales unclassified	Pleosporales unclassified
	Otu1388	1.5 ± 1.91	0 ± 0	0 ± 0	0 ± 0	Fungi unclassified	Fungi unclassified	Fungi unclassified	Fungi unclassified	Fungi unclassified	Fungi unclassified
	Otu1389	0 ± 0	0 ± 0	1.5 ± 3	0 ± 0	Fungi unclassified	Fungi unclassified	Fungi unclassified	Fungi unclassified	Fungi unclassified	Fungi unclassified
	Otu1390	0 ± 0	0 ± 0	0 ± 0	1.5 ± 1.73	Ascomycota	Leotiomycetes	Helotiales	Helotiales family Incertae sedis	Spirosphaera	Spirosphaera cupreorufescens
	Otu1391	0.25 ± 0.5	1.25 ± 2.5	0 ± 0	0 ± 0	Fungi unclassified	Fungi unclassified	Fungi unclassified	Fungi unclassified	Fungi unclassified	Fungi unclassified
	Otu1392	0.75 ± 1.5	0 ± 0	0.25 ± 0.5	0.5 ± 1	Fungi unclassified	Fungi unclassified	Fungi unclassified	Fungi unclassified	Fungi unclassified	Fungi unclassified
	Otu1393	0 ± 0	1.5 ± 3	0 ± 0	0 ± 0	Zygomycota	Zygomycota class Incertae sedis	Mortierellales	Mortierellaceae	Mortierella	Mortierella unclassified
	Otu1394	1.5 ± 3	0 ± 0	0 ± 0	0 ± 0	Fungi unclassified	Fungi unclassified	Fungi unclassified	Fungi unclassified	Fungi unclassified	Fungi unclassified
	Otu1395	0.25 ± 0.5	0.75 ± 0.96	0 ± 0	0.5 ± 0.58	Fungi unclassified	Fungi unclassified	Fungi unclassified	Fungi unclassified	Fungi unclassified	Fungi unclassified
	Otu1396	0 ± 0	0 ± 0	0 ± 0	1.5 ± 3	Ascomycota	Pezizomycetes	Pezizales	Pyronemataceae	Scutellinia	Scutellinia olivascens
	Otu1397	0 ± 0	1.5 ± 3	0 ± 0	0 ± 0	Ascomycota	Dothideomycetes	Pleosporales	Pleosporales unclassified	Pleosporales unclassified	Pleosporales unclassified
	Otu1398	1.5 ± 3	0 ± 0	0 ± 0	0 ± 0	Chytridiomycota	Chytridiomycetes	Rhizophydiales	Kappamycetaceae	Kappamyces	Kappamyces sp JEL 001
	Otu1399	0 ± 0	0.75 ± 1.5	0 ± 0	0.75 ± 0.96	Zygomycota	Zygomycota class Incertae sedis	Mortierellales	Mortierellaceae	Mortierella	Mortierella unclassified
	Otu1400	0 ± 0	0.25 ± 0.5	1.25 ± 2.5	0 ± 0	Zygomycota	Zygomycota class Incertae sedis	Mortierellales	Mortierellaceae	Mortierella	Mortierella unclassified
	Otu1401	0 ± 0	1.5 ± 3	0 ± 0	0 ± 0	Fungi unclassified	Fungi unclassified	Fungi unclassified	Fungi unclassified	Fungi unclassified	Fungi unclassified
	Otu1402	0 ± 0	1.5 ± 1.73	0 ± 0	0 ± 0	Basidiomycota	Microbotryomycetes	Sporidiobolales	Sporidiobolales family Incertae sedis	Sporobolomyces	Sporobolomyces unclassified
	Otu1403	0 ± 0	1.5 ± 3	0 ± 0	0 ± 0	Ascomycota	Ascomycota unclassified	Ascomycota unclassified	Ascomycota unclassified	Ascomycota unclassified	Ascomycota unclassified
	Otu1404	0 ± 0	0 ± 0	1.25 ± 2.5	0.25 ± 0.5	Fungi unclassified	Fungi unclassified	Fungi unclassified	Fungi unclassified	Fungi unclassified	Fungi unclassified
	Otu1405	0 ± 0	1.5 ± 3	0 ± 0	0 ± 0	Ascomycota	Sordariomycetes	Hypocreales	Clavicipitaceae	Pochonia	Pochonia bulbillosa
	Otu1406	0.25 ± 0.5	0.25 ± 0.5	0 ± 0	1 ± 0.82	Zygomycota	Zygomycota class Incertae sedis	Mortierellales	Mortierellaceae	Mortierella	Mortierella unclassified
	Otu1407	0 ± 0	0 ± 0	1.5 ± 2.38	0 ± 0	Fungi unclassified	Fungi unclassified	Fungi unclassified	Fungi unclassified	Fungi unclassified	Fungi unclassified
	Otu1408	0 ± 0	1.5 ± 3	0 ± 0	0 ± 0	Fungi unclassified	Fungi unclassified	Fungi unclassified	Fungi unclassified	Fungi unclassified	Fungi unclassified
	Otu1409	1.25 ± 0.96	0 ± 0	0.25 ± 0.5	0 ± 0	Fungi unclassified	Fungi unclassified	Fungi unclassified	Fungi unclassified	Fungi unclassified	Fungi unclassified
	Otu1410	0 ± 0	0.25 ± 0.5	0.25 ± 0.5	1 ± 1.41	Ascomycota	Sordariomycetes	Hypocreales	Hypocreales unclassified	Hypocreales unclassified	Hypocreales unclassified
	Otu1411	0 ± 0	0 ± 0	1 ± 2	0.5 ± 0.58	Ascomycota	Sordariomycetes	Hypocreales	Nectriaceae	Nectriaceae unclassified	Nectriaceae unclassified
	Otu1412	0 ± 0	0 ± 0	1.5 ± 3	0 ± 0	Ascomycota	Ascomycota unclassified	Ascomycota unclassified	Ascomycota unclassified	Ascomycota unclassified	Ascomycota unclassified
	Otu1413	1 ± 1.15	0 ± 0	0.25 ± 0.5	0.25 ± 0.5	Ascomycota	Sordariomycetes	Sordariales	Lasiosphaeriaceae	Lasiosphaeriaceae unclassified	Lasiosphaeriaceae unclassified
	Otu1414	0 ± 0	0 ± 0	0.75 ± 1.5	0.75 ± 0.96	Fungi unclassified	Fungi unclassified	Fungi unclassified	Fungi unclassified	Fungi unclassified	Fungi unclassified
	Otu1416	0 ± 0	1.5 ± 3	0 ± 0	0 ± 0	Fungi unclassified	Fungi unclassified	Fungi unclassified	Fungi unclassified	Fungi unclassified	Fungi unclassified
	Otu1417	1 ± 1.41	0 ± 0	0.5 ± 1	0 ± 0	Ascomycota	Sordariomycetes	Diaporthales	Diaporthales unclassified	Diaporthales unclassified	Diaporthales unclassified
	Otu1418	0.75 ± 0.5	0.25 ± 0.5	0.5 ± 1	0 ± 0	Ascomycota	Sordariomycetes	Hypocreales	Nectriaceae	Gibberella	Gibberella intricans
	Otu1419	1.5 ± 3	0 ± 0	0 ± 0	0 ± 0	Ascomycota	Sordariomycetes	Sordariomycetes unclassified	Sordariomycetes unclassified	Sordariomycetes unclassified	Sordariomycetes unclassified
	Otu1420	1.5 ± 3	0 ± 0	0 ± 0	0 ± 0	Ascomycota	Saccharomycetes	Saccharomycetales	Saccharomycetales family Incertae sedis	Wickerhamomyces	Wickerhamomyces anomalus
	Otu1421	0 ± 0	0 ± 0	1.5 ± 3	0 ± 0	Fungi unclassified	Fungi unclassified	Fungi unclassified	Fungi unclassified	Fungi unclassified	Fungi unclassified
	Otu1422	0.5 ± 1	0.25 ± 0.5	0 ± 0	0.75 ± 1.5	Chytridiomycota	Chytridiomycetes	Chytridiomycetes unclassified	Chytridiomycetes unclassified	Chytridiomycetes unclassified	Chytridiomycetes unclassified
	Otu1423	0 ± 0	0 ± 0	1.5 ± 3	0 ± 0	Fungi unclassified	Fungi unclassified	Fungi unclassified	Fungi unclassified	Fungi unclassified	Fungi unclassified
	Otu1424	0 ± 0	0.5 ± 1	0 ± 0	1 ± 2	Ascomycota	Eurotiomycetes	Chaetothyriales	Chaetothyriaceae	Cyphellophora	Cyphellophora sp
	Otu1425	0 ± 0	1.5 ± 1.73	0 ± 0	0 ± 0	Fungi unclassified	Fungi unclassified	Fungi unclassified	Fungi unclassified	Fungi unclassified	Fungi unclassified
	Otu1426	1 ± 2	0.25 ± 0.5	0.25 ± 0.5	0 ± 0	Ascomycota	Dothideomycetes	Pleosporales	Pleosporales family Incertae sedis	Dictyosporium	Dictyosporium strelitziae
	Otu1427	1.25 ± 2.5	0.25 ± 0.5	0 ± 0	0 ± 0	Ascomycota	Sordariomycetes	Microascales	Microascaceae	Petriella	Petriella setifera
	Otu1428	1.5 ± 1.29	0 ± 0	0 ± 0	0 ± 0	Basidiomycota	Ustilaginomycetes	Urocystidales	Glomosporiaceae	Thecaphora	Thecaphora unclassified
	Otu1429	0 ± 0	1.5 ± 3	0 ± 0	0 ± 0	Fungi unclassified	Fungi unclassified	Fungi unclassified	Fungi unclassified	Fungi unclassified	Fungi unclassified
	Otu1430	1 ± 1.41	0.25 ± 0.5	0.25 ± 0.5	0 ± 0	Fungi unclassified	Fungi unclassified	Fungi unclassified	Fungi unclassified	Fungi unclassified	Fungi unclassified
	Otu1431	0.5 ± 1	0 ± 0	0.5 ± 1	0.5 ± 0.58	Ascomycota	Sordariomycetes	Sordariales	Chaetomiaceae	Chaetomiaceae unclassified	Chaetomiaceae unclassified
	Otu1432	0 ± 0	1.5 ± 1.73	0 ± 0	0 ± 0	Zygomycota	Zygomycota class Incertae sedis	Endogonales	Endogonales unclassified	Endogonales unclassified	Endogonales unclassified
	Otu1433	0 ± 0	1.5 ± 3	0 ± 0	0 ± 0	Basidiomycota	Pucciniomycetes	Platygloeales	Eocronartiaceae	Eocronartium	Eocronartium sp
	Otu1434	1 ± 2	0 ± 0	0.5 ± 1	0 ± 0	Basidiomycota	Agaricomycetes	Agaricales	Strophariaceae	Gymnopilus	Gymnopilus penetrans
	Otu1436	0 ± 0	0 ± 0	1.5 ± 3	0 ± 0	Fungi unclassified	Fungi unclassified	Fungi unclassified	Fungi unclassified	Fungi unclassified	Fungi unclassified
	Otu1437	0.75 ± 0.96	0.25 ± 0.5	0.25 ± 0.5	0.25 ± 0.5	Ascomycota	Sordariomycetes	Hypocreales	Nectriaceae	Nectriaceae unclassified	Nectriaceae unclassified
	Otu1438	0 ± 0	0 ± 0	1.5 ± 3	0 ± 0	Chytridiomycota	Chytridiomycetes	Spizellomycetales	Spizellomycetaceae	Spizellomyces	Spizellomyces dolichospermus
	Otu1439	0 ± 0	1 ± 2	0 ± 0	0.5 ± 1	Basidiomycota	Agaricomycetes	Thelephorales	Thelephoraceae	Tomentella	Tomentella sublilacina
	Otu1440	1.5 ± 1.91	0 ± 0	0 ± 0	0 ± 0	Fungi unclassified	Fungi unclassified	Fungi unclassified	Fungi unclassified	Fungi unclassified	Fungi unclassified
	Otu1441	1.5 ± 3	0 ± 0	0 ± 0	0 ± 0	Fungi unclassified	Fungi unclassified	Fungi unclassified	Fungi unclassified	Fungi unclassified	Fungi unclassified
	Otu1442	0 ± 0	0.5 ± 0.58	0 ± 0	1 ± 1.41	Fungi unclassified	Fungi unclassified	Fungi unclassified	Fungi unclassified	Fungi unclassified	Fungi unclassified
	Otu1443	1.5 ± 3	0 ± 0	0 ± 0	0 ± 0	Fungi unclassified	Fungi unclassified	Fungi unclassified	Fungi unclassified	Fungi unclassified	Fungi unclassified
	Otu1444	0 ± 0	1 ± 2	0 ± 0	0.5 ± 0.58	Glomeromycota	Glomeromycetes	Glomerales	Glomeraceae	Glomus	Glomus indicum
	Otu1445	0.25 ± 0.5	0 ± 0	0.5 ± 1	0.75 ± 1.5	Fungi unclassified	Fungi unclassified	Fungi unclassified	Fungi unclassified	Fungi unclassified	Fungi unclassified
	Otu1446	1.5 ± 3	0 ± 0	0 ± 0	0 ± 0	Ascomycota	Ascomycota unclassified	Ascomycota unclassified	Ascomycota unclassified	Ascomycota unclassified	Ascomycota unclassified
	Otu1447	0 ± 0	0 ± 0	0.5 ± 1	1 ± 2	Ascomycota	Sordariomycetes	Xylariales	Xylariaceae	Biscogniauxia	Biscogniauxia unclassified
	Otu1448	0 ± 0	0 ± 0	1.5 ± 3	0 ± 0	Chytridiomycota	Chytridiomycetes	Rhizophydiales	Rhizophydiales unclassified	Rhizophydiales unclassified	Rhizophydiales unclassified
	Otu1449	0.25 ± 0.5	0.75 ± 1.5	0 ± 0	0.5 ± 1	Fungi unclassified	Fungi unclassified	Fungi unclassified	Fungi unclassified	Fungi unclassified	Fungi unclassified
	Otu1450	0 ± 0	1.5 ± 3	0 ± 0	0 ± 0	Fungi unclassified	Fungi unclassified	Fungi unclassified	Fungi unclassified	Fungi unclassified	Fungi unclassified
	Otu1451	1.5 ± 2.38	0 ± 0	0 ± 0	0 ± 0	Basidiomycota	Agaricomycetes	Agaricales	Psathyrellaceae	Coprinopsis	Coprinopsis unclassified
	Otu1452	1.5 ± 3	0 ± 0	0 ± 0	0 ± 0	Fungi unclassified	Fungi unclassified	Fungi unclassified	Fungi unclassified	Fungi unclassified	Fungi unclassified
	Otu1453	1 ± 2	0.25 ± 0.5	0 ± 0	0 ± 0	Basidiomycota	Agaricomycetes	Auriculariales	Auriculariales family Incertae sedis	Exidia	Exidia sp
	Otu1454	0.25 ± 0.5	0.75 ± 0.96	0 ± 0	0.25 ± 0.5	Zygomycota	Zygomycota class Incertae sedis	Mortierellales	Mortierellaceae	Mortierella	Mortierella unclassified
	Otu1455	0 ± 0	1.25 ± 2.5	0 ± 0	0 ± 0	Basidiomycota	Tremellomycetes	Tremellales	Tremellales family Incertae sedis	Dioszegia	Dioszegia unclassified
	Otu1456	0.75 ± 0.5	0 ± 0	0.5 ± 0.58	0 ± 0	Ascomycota	Sordariomycetes	Hypocreales	Hypocreales family Incertae sedis	Acremonium	Acremonium dichromosporum
	Otu1457	0 ± 0	0 ± 0	0 ± 0	1.25 ± 2.5	Fungi unclassified	Fungi unclassified	Fungi unclassified	Fungi unclassified	Fungi unclassified	Fungi unclassified
	Otu1458	1.25 ± 1.5	0 ± 0	0 ± 0	0 ± 0	Fungi unclassified	Fungi unclassified	Fungi unclassified	Fungi unclassified	Fungi unclassified	Fungi unclassified
	Otu1459	0 ± 0	1.25 ± 2.5	0 ± 0	0 ± 0	Fungi unclassified	Fungi unclassified	Fungi unclassified	Fungi unclassified	Fungi unclassified	Fungi unclassified
	Otu1460	0.25 ± 0.5	0.5 ± 1	0 ± 0	0.5 ± 1	Basidiomycota	Ustilaginomycetes	Urocystidales	Urocystidaceae	Urocystis	Urocystis agropyri
	Otu1461	0 ± 0	0 ± 0	0 ± 0	1.25 ± 2.5	Basidiomycota	Agaricomycetes	Agaricales	Psathyrellaceae	Parasola	Parasola unclassified
	Otu1462	0.75 ± 1.5	0 ± 0	0.25 ± 0.5	0.25 ± 0.5	Fungi unclassified	Fungi unclassified	Fungi unclassified	Fungi unclassified	Fungi unclassified	Fungi unclassified
	Otu1463	0 ± 0	0 ± 0	1.25 ± 2.5	0 ± 0	Chytridiomycota	Chytridiomycetes	Rhizophydiales	Rhizophydiales unclassified	Rhizophydiales unclassified	Rhizophydiales unclassified
	Otu1464	0 ± 0	1.25 ± 2.5	0 ± 0	0 ± 0	Fungi unclassified	Fungi unclassified	Fungi unclassified	Fungi unclassified	Fungi unclassified	Fungi unclassified
	Otu1465	0 ± 0	0 ± 0	1.25 ± 2.5	0 ± 0	Fungi unclassified	Fungi unclassified	Fungi unclassified	Fungi unclassified	Fungi unclassified	Fungi unclassified
	Otu1466	0 ± 0	0 ± 0	1.25 ± 2.5	0 ± 0	Ascomycota	Sordariomycetes	Xylariales	Diatrypaceae	Diatrype	Diatrype stigma
	Otu1467	1.25 ± 2.5	0 ± 0	0 ± 0	0 ± 0	Ascomycota	Ascomycota unclassified	Ascomycota unclassified	Ascomycota unclassified	Ascomycota unclassified	Ascomycota unclassified
	Otu1468	1 ± 1.41	0.25 ± 0.5	0 ± 0	0 ± 0	Ascomycota	Eurotiomycetes	Eurotiales	Trichocomaceae	Aspergillus	Aspergillus fumigatus
	Otu1469	0.25 ± 0.5	0.25 ± 0.5	0.75 ± 0.96	0 ± 0	Zygomycota	Zygomycota class Incertae sedis	Mortierellales	Mortierellaceae	Mortierella	Mortierella unclassified
	Otu1470	0.75 ± 1.5	0 ± 0	0 ± 0	0.5 ± 1	Ascomycota	Sordariomycetes	Microascales	Microascaceae	unclassified Microascaceae	Microascaceae sp
	Otu1471	1.25 ± 2.5	0 ± 0	0 ± 0	0 ± 0	Zygomycota	Zygomycota class Incertae sedis	Mucorales	Mucorales unclassified	Mucorales unclassified	Mucorales unclassified
	Otu1472	0 ± 0	0.75 ± 0.96	0.5 ± 1	0 ± 0	Ascomycota	Eurotiomycetes	Eurotiales	Eurotiales family Incertae sedis	Thermomyces	Thermomyces lanuginosus
	Otu1473	0 ± 0	0.75 ± 1.5	0.5 ± 0.58	0 ± 0	Zygomycota	Zygomycota class Incertae sedis	Mortierellales	Mortierellaceae	Mortierella	Mortierella unclassified
	Otu1474	1.25 ± 2.5	0 ± 0	0 ± 0	0 ± 0	Fungi unclassified	Fungi unclassified	Fungi unclassified	Fungi unclassified	Fungi unclassified	Fungi unclassified
	Otu1475	0.25 ± 0.5	0 ± 0	0.5 ± 1	0.5 ± 0.58	Fungi unclassified	Fungi unclassified	Fungi unclassified	Fungi unclassified	Fungi unclassified	Fungi unclassified
	Otu1476	1.25 ± 2.5	0 ± 0	0 ± 0	0 ± 0	Basidiomycota	Agaricomycetes	Corticiales	unclassified Corticiales	unclassified Corticiales	Corticiales sp
	Otu1477	0 ± 0	1.25 ± 2.5	0 ± 0	0 ± 0	Basidiomycota	Agaricomycetes	Agaricales	Psathyrellaceae	Coprinopsis	Coprinopsis phlyctidospora
	Otu1478	0 ± 0	0 ± 0	1.25 ± 2.5	0 ± 0	Ascomycota	Dothideomycetes	Pleosporales	Leptosphaeriaceae	Coniothyrium	Coniothyrium sidae
	Otu1479	0 ± 0	1.25 ± 2.5	0 ± 0	0 ± 0	Basidiomycota	Agaricomycetes	Agaricales	Bolbitiaceae	Conocybe	Conocybe unclassified
	Otu1480	0 ± 0	0.75 ± 1.5	0.5 ± 1	0 ± 0	Basidiomycota	Agaricomycetes	Agaricales	Psathyrellaceae	Coprinopsis	Coprinopsis atramentaria
	Otu1481	0 ± 0	0 ± 0	1.25 ± 2.5	0 ± 0	Fungi unclassified	Fungi unclassified	Fungi unclassified	Fungi unclassified	Fungi unclassified	Fungi unclassified
	Otu1482	0 ± 0	0 ± 0	1.25 ± 2.5	0 ± 0	Fungi unclassified	Fungi unclassified	Fungi unclassified	Fungi unclassified	Fungi unclassified	Fungi unclassified
	Otu1483	0.25 ± 0.5	0.5 ± 0.58	0.25 ± 0.5	0.25 ± 0.5	Basidiomycota	Ustilaginomycetes	Urocystidales	Glomosporiaceae	Thecaphora	Thecaphora unclassified
	Otu1484	0 ± 0	0 ± 0	1.25 ± 2.5	0 ± 0	Basidiomycota	Agaricomycetes	Agaricales	Bolbitiaceae	Conocybe	Conocybe unclassified
	Otu1485	0 ± 0	1.25 ± 2.5	0 ± 0	0 ± 0	Fungi unclassified	Fungi unclassified	Fungi unclassified	Fungi unclassified	Fungi unclassified	Fungi unclassified
	Otu1486	0 ± 0	0 ± 0	0 ± 0	1.25 ± 2.5	Basidiomycota	Basidiomycota unclassified	Basidiomycota unclassified	Basidiomycota unclassified	Basidiomycota unclassified	Basidiomycota unclassified
	Otu1487	0.75 ± 0.96	0 ± 0	0.25 ± 0.5	0.25 ± 0.5	Ascomycota	Dothideomycetes	Pleosporales	Pleosporaceae	Alternaria	Alternaria porri
	Otu1488	0 ± 0	0 ± 0	1.25 ± 2.5	0 ± 0	Fungi unclassified	Fungi unclassified	Fungi unclassified	Fungi unclassified	Fungi unclassified	Fungi unclassified
	Otu1489	1.25 ± 2.5	0 ± 0	0 ± 0	0 ± 0	Ascomycota	Sordariomycetes	Sordariales	Chaetomiaceae	Chaetomium	Chaetomium unclassified
	Otu1490	0 ± 0	1.25 ± 2.5	0 ± 0	0 ± 0	Ascomycota	Orbiliomycetes	Orbiliales	Orbiliaceae	Dactylellina	Dactylellina drechsleri
	Otu1491	0 ± 0	0 ± 0	1.25 ± 2.5	0 ± 0	Basidiomycota	Agaricomycetes	Agaricales	Strophariaceae	Pholiota	Pholiota lenta
	Otu1492	1.25 ± 2.5	0 ± 0	0 ± 0	0 ± 0	Basidiomycota	Basidiomycota class Incertae sedis	Malasseziales	unclassified Malasseziales	unclassified Malasseziales	Malasseziales sp
	Otu1493	1.25 ± 2.5	0 ± 0	0 ± 0	0 ± 0	Ascomycota	Eurotiomycetes	Verrucariales	Verrucariaceae	Verrucariaceae unclassified	Verrucariaceae unclassified
	Otu1494	0.75 ± 1.5	0.5 ± 1	0 ± 0	0 ± 0	Fungi unclassified	Fungi unclassified	Fungi unclassified	Fungi unclassified	Fungi unclassified	Fungi unclassified
	Otu1495	0.5 ± 1	0 ± 0	0.5 ± 0.58	0.25 ± 0.5	Ascomycota	Sordariomycetes	Sordariomycetes unclassified	Sordariomycetes unclassified	Sordariomycetes unclassified	Sordariomycetes unclassified
	Otu1496	0 ± 0	1.25 ± 2.5	0 ± 0	0 ± 0	Zygomycota	Zygomycota class Incertae sedis	Mucorales	Mucoraceae	Zygorhynchus	Zygorhynchus heterogamus
	Otu1497	0 ± 0	1.25 ± 2.5	0 ± 0	0 ± 0	Basidiomycota	Agaricomycetes	Cantharellales	Ceratobasidiaceae	Ceratobasidium	Ceratobasidium sp
	Otu1498	0.5 ± 0.58	0.5 ± 0.58	0.25 ± 0.5	0 ± 0	Basidiomycota	Tremellomycetes	Tremellomycetes unclassified	Tremellomycetes unclassified	Tremellomycetes unclassified	Tremellomycetes unclassified
	Otu1499	0 ± 0	0.5 ± 1	0.75 ± 0.96	0 ± 0	Ascomycota	Sordariomycetes	Hypocreales	Nectriaceae	Fusarium	Fusarium tricinctum
	Otu1500	0 ± 0	0.25 ± 0.5	0.75 ± 1.5	0.25 ± 0.5	Basidiomycota	Tremellomycetes	Cystofilobasidiales	Cystofilobasidiales unclassified	Cystofilobasidiales unclassified	Cystofilobasidiales unclassified
	Otu1501	0 ± 0	0 ± 0	0 ± 0	1.25 ± 2.5	Ascomycota	Ascomycota class Incertae sedis	Ascomycota order Incertae sedis	Ascomycota family Incertae sedis	Ascomycota family Incertae sedis unclassified	Ascomycota family Incertae sedis unclassified
	Otu1502	1.25 ± 2.5	0 ± 0	0 ± 0	0 ± 0	Fungi unclassified	Fungi unclassified	Fungi unclassified	Fungi unclassified	Fungi unclassified	Fungi unclassified
	Otu1503	1.25 ± 2.5	0 ± 0	0 ± 0	0 ± 0	Fungi unclassified	Fungi unclassified	Fungi unclassified	Fungi unclassified	Fungi unclassified	Fungi unclassified
	Otu1504	0.5 ± 1	0 ± 0	0 ± 0	0.75 ± 1.5	Fungi unclassified	Fungi unclassified	Fungi unclassified	Fungi unclassified	Fungi unclassified	Fungi unclassified
	Otu1505	0 ± 0	0 ± 0	1.25 ± 2.5	0 ± 0	Ascomycota	Ascomycota unclassified	Ascomycota unclassified	Ascomycota unclassified	Ascomycota unclassified	Ascomycota unclassified
	Otu1506	0 ± 0	1.25 ± 2.5	0 ± 0	0 ± 0	Ascomycota	Leotiomycetes	Helotiales	Helotiales family Incertae sedis	Scytalidium	Scytalidium sp TMS 2011
	Otu1507	1.25 ± 1.89	0 ± 0	0 ± 0	0 ± 0	Fungi unclassified	Fungi unclassified	Fungi unclassified	Fungi unclassified	Fungi unclassified	Fungi unclassified
	Otu1508	0.75 ± 0.96	0 ± 0	0.5 ± 1	0 ± 0	Fungi unclassified	Fungi unclassified	Fungi unclassified	Fungi unclassified	Fungi unclassified	Fungi unclassified
	Otu1509	1.25 ± 2.5	0 ± 0	0 ± 0	0 ± 0	Ascomycota	Sordariomycetes	Sordariomycetes unclassified	Sordariomycetes unclassified	Sordariomycetes unclassified	Sordariomycetes unclassified
	Otu1510	1.25 ± 2.5	0 ± 0	0 ± 0	0 ± 0	Basidiomycota	Agaricomycetes	Agaricales	Agaricales unclassified	Agaricales unclassified	Agaricales unclassified
	Otu1511	0 ± 0	0 ± 0	0 ± 0	1.25 ± 2.5	Fungi unclassified	Fungi unclassified	Fungi unclassified	Fungi unclassified	Fungi unclassified	Fungi unclassified
	Otu1512	1.25 ± 2.5	0 ± 0	0 ± 0	0 ± 0	Fungi unclassified	Fungi unclassified	Fungi unclassified	Fungi unclassified	Fungi unclassified	Fungi unclassified
	Otu1513	0 ± 0	0.25 ± 0.5	0.25 ± 0.5	0.75 ± 1.5	Ascomycota	Sordariomycetes	Coniochaetales	Coniochaetaceae	Coniochaetaceae unclassified	Coniochaetaceae unclassified
	Otu1514	0 ± 0	1.25 ± 2.5	0 ± 0	0 ± 0	Fungi unclassified	Fungi unclassified	Fungi unclassified	Fungi unclassified	Fungi unclassified	Fungi unclassified
	Otu1515	0 ± 0	0 ± 0	1 ± 2	0.25 ± 0.5	Fungi unclassified	Fungi unclassified	Fungi unclassified	Fungi unclassified	Fungi unclassified	Fungi unclassified
	Otu1516	1 ± 2	0 ± 0	0.25 ± 0.5	0 ± 0	Fungi unclassified	Fungi unclassified	Fungi unclassified	Fungi unclassified	Fungi unclassified	Fungi unclassified
	Otu1517	0.5 ± 0.58	0.5 ± 0.58	0 ± 0	0.25 ± 0.5	Basidiomycota	Ustilaginomycetes	Ustilaginales	Ustilaginaceae	Ustilago	Ustilago filiformis
	Otu1518	0 ± 0	0 ± 0	1.25 ± 2.5	0 ± 0	Chytridiomycota	Chytridiomycetes	Rhizophydiales	Rhizophydiales unclassified	Rhizophydiales unclassified	Rhizophydiales unclassified
	Otu1519	0 ± 0	0 ± 0	0.75 ± 1.5	0.5 ± 0.58	Fungi unclassified	Fungi unclassified	Fungi unclassified	Fungi unclassified	Fungi unclassified	Fungi unclassified
	Otu1520	0 ± 0	0 ± 0	1 ± 2	0.25 ± 0.5	Ascomycota	Leotiomycetes	Helotiales	Helotiales unclassified	Helotiales unclassified	Helotiales unclassified
	Otu1521	0 ± 0	1 ± 2	0 ± 0	0.25 ± 0.5	Ascomycota	Ascomycota unclassified	Ascomycota unclassified	Ascomycota unclassified	Ascomycota unclassified	Ascomycota unclassified
	Otu1522	0 ± 0	0.5 ± 0.58	0.75 ± 0.5	0 ± 0	Fungi unclassified	Fungi unclassified	Fungi unclassified	Fungi unclassified	Fungi unclassified	Fungi unclassified
	Otu1523	1.25 ± 1.89	0 ± 0	0 ± 0	0 ± 0	Fungi unclassified	Fungi unclassified	Fungi unclassified	Fungi unclassified	Fungi unclassified	Fungi unclassified
	Otu1524	0.25 ± 0.5	0 ± 0	0.5 ± 0.58	0.5 ± 0.58	Ascomycota	Eurotiomycetes	Chaetothyriales	Herpotrichiellaceae	Exophiala	Exophiala equina
	Otu1525	1.25 ± 2.5	0 ± 0	0 ± 0	0 ± 0	Fungi unclassified	Fungi unclassified	Fungi unclassified	Fungi unclassified	Fungi unclassified	Fungi unclassified
	Otu1526	0.5 ± 1	0.25 ± 0.5	0.25 ± 0.5	0.25 ± 0.5	Ascomycota	Sordariomycetes	Sordariales	Chaetomiaceae	Chaetomiaceae unclassified	Chaetomiaceae unclassified
	Otu1527	0.25 ± 0.5	0.5 ± 1	0.5 ± 0.58	0 ± 0	Zygomycota	Zygomycota class Incertae sedis	Mortierellales	Mortierellaceae	Mortierella	Mortierella unclassified
	Otu1528	0 ± 0	1.25 ± 2.5	0 ± 0	0 ± 0	Ascomycota	Ascomycota unclassified	Ascomycota unclassified	Ascomycota unclassified	Ascomycota unclassified	Ascomycota unclassified
	Otu1529	1.25 ± 1.89	0 ± 0	0 ± 0	0 ± 0	Ascomycota	Sordariomycetes	Xylariales	Xylariales unclassified	Xylariales unclassified	Xylariales unclassified
	Otu1530	0 ± 0	0 ± 0	1.25 ± 2.5	0 ± 0	Ascomycota	Ascomycota unclassified	Ascomycota unclassified	Ascomycota unclassified	Ascomycota unclassified	Ascomycota unclassified
	Otu1531	0.5 ± 1	0 ± 0	0.5 ± 1	0.25 ± 0.5	Fungi unclassified	Fungi unclassified	Fungi unclassified	Fungi unclassified	Fungi unclassified	Fungi unclassified
	Otu1532	1.25 ± 2.5	0 ± 0	0 ± 0	0 ± 0	Ascomycota	Dothideomycetes	Pleosporales	Lophiostomataceae	Lophiostoma	Lophiostoma sp DMW2181
	Otu1533	0.5 ± 0.58	0.25 ± 0.5	0.25 ± 0.5	0.25 ± 0.5	Zygomycota	Zygomycota class Incertae sedis	Mortierellales	Mortierellaceae	Mortierella	Mortierella minutissima
	Otu1534	0 ± 0	0 ± 0	0 ± 0	1.25 ± 2.5	Fungi unclassified	Fungi unclassified	Fungi unclassified	Fungi unclassified	Fungi unclassified	Fungi unclassified
	Otu1535	1.25 ± 2.5	0 ± 0	0 ± 0	0 ± 0	Fungi unclassified	Fungi unclassified	Fungi unclassified	Fungi unclassified	Fungi unclassified	Fungi unclassified
	Otu1536	0.5 ± 1	0 ± 0	0 ± 0	0.75 ± 1.5	Ascomycota	Sordariomycetes	Hypocreales	Nectriaceae	Cylindrocarpon	Cylindrocarpon decumbens
	Otu1537	0 ± 0	0.75 ± 1.5	0 ± 0	0.5 ± 1	Chytridiomycota	Chytridiomycetes	Spizellomycetales	Spizellomycetaceae	Spizellomycetaceae unclassified	Spizellomycetaceae unclassified
	Otu1538	0 ± 0	0 ± 0	0 ± 0	1.25 ± 2.5	Ascomycota	Dothideomycetes	Dothideomycetes order Incertae sedis	Myxotrichaceae	Oidiodendron	Oidiodendron unclassified
	Otu1539	1.25 ± 2.5	0 ± 0	0 ± 0	0 ± 0	Fungi unclassified	Fungi unclassified	Fungi unclassified	Fungi unclassified	Fungi unclassified	Fungi unclassified
	Otu1540	1.25 ± 1.89	0 ± 0	0 ± 0	0 ± 0	Ascomycota	Sordariomycetes	Microascales	Microascaceae	Wardomyces	Wardomyces inflatus
	Otu1541	0.5 ± 1	0 ± 0	0.5 ± 0.58	0.25 ± 0.5	Ascomycota	Sordariomycetes	Hypocreales	Nectriaceae	Nectriaceae unclassified	Nectriaceae unclassified
	Otu1542	1 ± 2	0 ± 0	0.25 ± 0.5	0 ± 0	Ascomycota	Eurotiomycetes	Eurotiomycetes unclassified	Eurotiomycetes unclassified	Eurotiomycetes unclassified	Eurotiomycetes unclassified
	Otu1543	1.25 ± 2.5	0 ± 0	0 ± 0	0 ± 0	Fungi unclassified	Fungi unclassified	Fungi unclassified	Fungi unclassified	Fungi unclassified	Fungi unclassified
	Otu1544	0.25 ± 0.5	0 ± 0	1 ± 2	0 ± 0	Fungi unclassified	Fungi unclassified	Fungi unclassified	Fungi unclassified	Fungi unclassified	Fungi unclassified
	Otu1545	1.25 ± 2.5	0 ± 0	0 ± 0	0 ± 0	Fungi unclassified	Fungi unclassified	Fungi unclassified	Fungi unclassified	Fungi unclassified	Fungi unclassified
	Otu1546	0 ± 0	0 ± 0	0 ± 0	1.25 ± 2.5	Chytridiomycota	Chytridiomycetes	Spizellomycetales	Spizellomycetaceae	Spizellomycetaceae unclassified	Spizellomycetaceae unclassified
	Otu1547	0 ± 0	0.25 ± 0.5	0 ± 0	1 ± 2	Chytridiomycota	Chytridiomycetes	Spizellomycetales	Spizellomycetaceae	Powellomyces	Powellomyces sp
	Otu1548	0 ± 0	0.75 ± 1.5	0.5 ± 1	0 ± 0	Ascomycota	Dothideomycetes	Pleosporales	Pleosporales unclassified	Pleosporales unclassified	Pleosporales unclassified
	Otu1549	0 ± 0	0 ± 0	1.25 ± 1.5	0 ± 0	Basidiomycota	Agaricomycetes	Agaricales	Bolbitiaceae	Bolbitius	Bolbitius unclassified
	Otu1550	0 ± 0	0 ± 0	0.5 ± 0.58	0.75 ± 0.96	Fungi unclassified	Fungi unclassified	Fungi unclassified	Fungi unclassified	Fungi unclassified	Fungi unclassified
	Otu1551	0.75 ± 0.96	0.25 ± 0.5	0.25 ± 0.5	0 ± 0	Zygomycota	Zygomycota class Incertae sedis	Mortierellales	Mortierellaceae	Mortierella	Mortierella unclassified
	Otu1552	0 ± 0	1 ± 1.41	0 ± 0	0.25 ± 0.5	Ascomycota	Ascomycota unclassified	Ascomycota unclassified	Ascomycota unclassified	Ascomycota unclassified	Ascomycota unclassified
	Otu1553	1.25 ± 2.5	0 ± 0	0 ± 0	0 ± 0	Fungi unclassified	Fungi unclassified	Fungi unclassified	Fungi unclassified	Fungi unclassified	Fungi unclassified
	Otu1554	0 ± 0	0.25 ± 0.5	0 ± 0	1 ± 0	Fungi unclassified	Fungi unclassified	Fungi unclassified	Fungi unclassified	Fungi unclassified	Fungi unclassified
	Otu1555	0 ± 0	0 ± 0	0.25 ± 0.5	1 ± 1.15	Fungi unclassified	Fungi unclassified	Fungi unclassified	Fungi unclassified	Fungi unclassified	Fungi unclassified
	Otu1556	0 ± 0	0 ± 0	0 ± 0	1.25 ± 2.5	Basidiomycota	Agaricomycetes	Russulales	Stephanosporaceae	Stephanosporaceae unclassified	Stephanosporaceae unclassified
	Otu1557	0.25 ± 0.5	0 ± 0	1 ± 2	0 ± 0	Basidiomycota	Agaricomycetes	Agaricales	Agaricaceae	Cyathus	Cyathus olla
	Otu1559	0 ± 0	1 ± 1.41	0 ± 0	0.25 ± 0.5	Ascomycota	Leotiomycetes	Leotiomycetes unclassified	Leotiomycetes unclassified	Leotiomycetes unclassified	Leotiomycetes unclassified
	Otu1560	1.25 ± 1.5	0 ± 0	0 ± 0	0 ± 0	Fungi unclassified	Fungi unclassified	Fungi unclassified	Fungi unclassified	Fungi unclassified	Fungi unclassified
	Otu1561	0.25 ± 0.5	0 ± 0	0 ± 0	1 ± 2	Basidiomycota	Agaricomycetes	Agaricales	Agaricales unclassified	Agaricales unclassified	Agaricales unclassified
	Otu1562	0 ± 0	1.25 ± 2.5	0 ± 0	0 ± 0	Ascomycota	Ascomycota unclassified	Ascomycota unclassified	Ascomycota unclassified	Ascomycota unclassified	Ascomycota unclassified
	Otu1563	0 ± 0	0.75 ± 0.96	0 ± 0	0.25 ± 0.5	Ascomycota	Sordariomycetes	Hypocreales	Nectriaceae	Cylindrocarpon	Cylindrocarpon ianthothele var ianthothele
	Otu1564	1 ± 2	0 ± 0	0 ± 0	0 ± 0	Ascomycota	Eurotiomycetes	Eurotiales	Trichocomaceae	Penicillium	Penicillium penicillioides
	Otu1565	0 ± 0	0 ± 0	1 ± 2	0 ± 0	Basidiomycota	Basidiomycota unclassified	Basidiomycota unclassified	Basidiomycota unclassified	Basidiomycota unclassified	Basidiomycota unclassified
	Otu1566	1 ± 1.41	0 ± 0	0 ± 0	0 ± 0	Fungi unclassified	Fungi unclassified	Fungi unclassified	Fungi unclassified	Fungi unclassified	Fungi unclassified
	Otu1567	0 ± 0	0 ± 0	0.75 ± 1.5	0.25 ± 0.5	Ascomycota	Sordariomycetes	Microascales	Microascaceae	Graphium	Graphium unclassified
	Otu1568	0 ± 0	1 ± 2	0 ± 0	0 ± 0	Ascomycota	Eurotiomycetes	Chaetothyriales	Herpotrichiellaceae	Exophiala	Exophiala alcalophila
	Otu1569	0.25 ± 0.5	0 ± 0	0.5 ± 1	0.25 ± 0.5	Fungi unclassified	Fungi unclassified	Fungi unclassified	Fungi unclassified	Fungi unclassified	Fungi unclassified
	Otu1570	0.25 ± 0.5	0 ± 0	0.25 ± 0.5	0.5 ± 1	Fungi unclassified	Fungi unclassified	Fungi unclassified	Fungi unclassified	Fungi unclassified	Fungi unclassified
	Otu1571	0 ± 0	0 ± 0	1 ± 2	0 ± 0	Fungi unclassified	Fungi unclassified	Fungi unclassified	Fungi unclassified	Fungi unclassified	Fungi unclassified
	Otu1572	0 ± 0	0 ± 0	0 ± 0	1 ± 2	Basidiomycota	Microbotryomycetes	Leucosporidiales	Leucosporidiaceae	Leucosporidiaceae unclassified	Leucosporidiaceae unclassified
	Otu1573	0.5 ± 1	0.25 ± 0.5	0.25 ± 0.5	0 ± 0	Ascomycota	Sordariomycetes	Sordariomycetes unclassified	Sordariomycetes unclassified	Sordariomycetes unclassified	Sordariomycetes unclassified
	Otu1574	0 ± 0	1 ± 2	0 ± 0	0 ± 0	Fungi unclassified	Fungi unclassified	Fungi unclassified	Fungi unclassified	Fungi unclassified	Fungi unclassified
	Otu1575	0 ± 0	0 ± 0	1 ± 2	0 ± 0	Ascomycota	Leotiomycetes	Leotiomycetes unclassified	Leotiomycetes unclassified	Leotiomycetes unclassified	Leotiomycetes unclassified
	Otu1576	0 ± 0	0.25 ± 0.5	0.25 ± 0.5	0.5 ± 1	Fungi unclassified	Fungi unclassified	Fungi unclassified	Fungi unclassified	Fungi unclassified	Fungi unclassified
	Otu1577	0 ± 0	1 ± 2	0 ± 0	0 ± 0	Fungi unclassified	Fungi unclassified	Fungi unclassified	Fungi unclassified	Fungi unclassified	Fungi unclassified
	Otu1578	0 ± 0	1 ± 2	0 ± 0	0 ± 0	Ascomycota	Leotiomycetes	Helotiales	Helotiales family Incertae sedis	Xylogone	Xylogone sp
	Otu1579	0 ± 0	0 ± 0	1 ± 1.41	0 ± 0	Chytridiomycota	Chytridiomycetes	Rhizophydiales	Kappamycetaceae	Kappamyces	Kappamyces sp JEL 001
	Otu1580	0.5 ± 1	0 ± 0	0 ± 0	0.5 ± 1	Ascomycota	Eurotiomycetes	Chaetothyriales	Herpotrichiellaceae	Exophiala	Exophiala sp CPC 12171
	Otu1581	0 ± 0	0.25 ± 0.5	0 ± 0	0.75 ± 1.5	Glomeromycota	Glomeromycetes	Glomerales	Glomeraceae	Septoglomus	Septoglomus viscosum
	Otu1582	0.75 ± 1.5	0 ± 0	0.25 ± 0.5	0 ± 0	Fungi unclassified	Fungi unclassified	Fungi unclassified	Fungi unclassified	Fungi unclassified	Fungi unclassified
	Otu1583	0 ± 0	1 ± 1.41	0 ± 0	0 ± 0	Fungi unclassified	Fungi unclassified	Fungi unclassified	Fungi unclassified	Fungi unclassified	Fungi unclassified
	Otu1584	0.25 ± 0.5	0 ± 0	0.25 ± 0.5	0.5 ± 0.58	Zygomycota	Zygomycota class Incertae sedis	Mortierellales	Mortierellaceae	Mortierella	Mortierella rishikesha
	Otu1585	0.75 ± 0.96	0 ± 0	0 ± 0	0.25 ± 0.5	Zygomycota	Zygomycota class Incertae sedis	Mortierellales	Mortierellaceae	Mortierella	Mortierella elongata
	Otu1586	0 ± 0	0 ± 0	0 ± 0	1 ± 2	Ascomycota	Ascomycota unclassified	Ascomycota unclassified	Ascomycota unclassified	Ascomycota unclassified	Ascomycota unclassified
	Otu1587	1 ± 2	0 ± 0	0 ± 0	0 ± 0	Ascomycota	Eurotiomycetes	Onygenales	Ajellomycetaceae	Ajellomycetaceae unclassified	Ajellomycetaceae unclassified
	Otu1588	0.5 ± 1	0 ± 0	0.25 ± 0.5	0.25 ± 0.5	Zygomycota	Zygomycota class Incertae sedis	Mortierellales	Mortierellaceae	Mortierella	Mortierella elongata
	Otu1589	0.25 ± 0.5	0 ± 0	0.75 ± 1.5	0 ± 0	Fungi unclassified	Fungi unclassified	Fungi unclassified	Fungi unclassified	Fungi unclassified	Fungi unclassified
	Otu1590	0 ± 0	0.5 ± 1	0 ± 0	0.5 ± 0.58	Fungi unclassified	Fungi unclassified	Fungi unclassified	Fungi unclassified	Fungi unclassified	Fungi unclassified
	Otu1591	1 ± 2	0 ± 0	0 ± 0	0 ± 0	Fungi unclassified	Fungi unclassified	Fungi unclassified	Fungi unclassified	Fungi unclassified	Fungi unclassified
	Otu1592	1 ± 2	0 ± 0	0 ± 0	0 ± 0	Fungi unclassified	Fungi unclassified	Fungi unclassified	Fungi unclassified	Fungi unclassified	Fungi unclassified
	Otu1593	0.25 ± 0.5	0 ± 0	0.5 ± 0.58	0.25 ± 0.5	Zygomycota	Zygomycota class Incertae sedis	Mortierellales	Mortierellaceae	Mortierella	Mortierella exigua
	Otu1594	1 ± 2	0 ± 0	0 ± 0	0 ± 0	Basidiomycota	Agaricomycetes	Atheliales	Atheliaceae	Amphinema	Amphinema unclassified
	Otu1595	0 ± 0	1 ± 2	0 ± 0	0 ± 0	Fungi unclassified	Fungi unclassified	Fungi unclassified	Fungi unclassified	Fungi unclassified	Fungi unclassified
	Otu1596	0 ± 0	0.25 ± 0.5	0 ± 0	0.75 ± 1.5	Ascomycota	Dothideomycetes	Capnodiales	Capnodiaceae	Capnodium	Capnodium sp
	Otu1597	0 ± 0	1 ± 2	0 ± 0	0 ± 0	Ascomycota	Dothideomycetes	Pleosporales	Pleosporales unclassified	Pleosporales unclassified	Pleosporales unclassified
	Otu1598	0 ± 0	1 ± 2	0 ± 0	0 ± 0	Rozellomycota	unclassified Rozellomycota	unclassified Rozellomycota	unclassified Rozellomycota	unclassified Rozellomycota	Rozellomycota sp
	Otu1599	1 ± 2	0 ± 0	0 ± 0	0 ± 0	Ascomycota	Saccharomycetes	Saccharomycetales	Pichiaceae	Pichia	Pichia fermentans
	Otu1600	0.25 ± 0.5	0.25 ± 0.5	0.25 ± 0.5	0.25 ± 0.5	Ascomycota	Ascomycota unclassified	Ascomycota unclassified	Ascomycota unclassified	Ascomycota unclassified	Ascomycota unclassified
	Otu1601	0 ± 0	0 ± 0	1 ± 2	0 ± 0	Fungi unclassified	Fungi unclassified	Fungi unclassified	Fungi unclassified	Fungi unclassified	Fungi unclassified
	Otu1602	0 ± 0	0 ± 0	1 ± 2	0 ± 0	Ascomycota	Dothideomycetes	Pleosporales	Pleosporales unclassified	Pleosporales unclassified	Pleosporales unclassified
	Otu1603	0 ± 0	0 ± 0	0 ± 0	1 ± 2	Ascomycota	Pezizomycetes	Pezizales	Pezizales family Incertae sedis	Pulvinula	Pulvinula sp
	Otu1604	0.25 ± 0.5	0 ± 0	0.5 ± 0.58	0.25 ± 0.5	Fungi unclassified	Fungi unclassified	Fungi unclassified	Fungi unclassified	Fungi unclassified	Fungi unclassified
	Otu1605	0 ± 0	0 ± 0	0 ± 0	1 ± 1.41	Fungi unclassified	Fungi unclassified	Fungi unclassified	Fungi unclassified	Fungi unclassified	Fungi unclassified
	Otu1606	0 ± 0	0 ± 0	1 ± 2	0 ± 0	Chytridiomycota	Chytridiomycetes	Spizellomycetales	Spizellomycetaceae	Spizellomyces	Spizellomyces unclassified
	Otu1607	1 ± 2	0 ± 0	0 ± 0	0 ± 0	Fungi unclassified	Fungi unclassified	Fungi unclassified	Fungi unclassified	Fungi unclassified	Fungi unclassified
	Otu1608	0.25 ± 0.5	0 ± 0	0.75 ± 1.5	0 ± 0	Fungi unclassified	Fungi unclassified	Fungi unclassified	Fungi unclassified	Fungi unclassified	Fungi unclassified
	Otu1609	0 ± 0	0 ± 0	1 ± 2	0 ± 0	Ascomycota	Sordariomycetes	Hypocreales	Hypocreales family Incertae sedis	Myrothecium	Myrothecium tongaense
	Otu1610	0.75 ± 1.5	0.25 ± 0.5	0 ± 0	0 ± 0	Fungi unclassified	Fungi unclassified	Fungi unclassified	Fungi unclassified	Fungi unclassified	Fungi unclassified
	Otu1611	0.5 ± 1	0.5 ± 1	0 ± 0	0 ± 0	Fungi unclassified	Fungi unclassified	Fungi unclassified	Fungi unclassified	Fungi unclassified	Fungi unclassified
	Otu1612	0 ± 0	1 ± 2	0 ± 0	0 ± 0	Fungi unclassified	Fungi unclassified	Fungi unclassified	Fungi unclassified	Fungi unclassified	Fungi unclassified
	Otu1613	0 ± 0	1 ± 2	0 ± 0	0 ± 0	Ascomycota	Sordariomycetes	Sordariales	Sordariales unclassified	Sordariales unclassified	Sordariales unclassified
	Otu1614	0 ± 0	0.25 ± 0.5	0 ± 0	0.75 ± 1.5	Ascomycota	Sordariomycetes	Sordariomycetes unclassified	Sordariomycetes unclassified	Sordariomycetes unclassified	Sordariomycetes unclassified
	Otu1615	0 ± 0	0 ± 0	1 ± 2	0 ± 0	Ascomycota	Sordariomycetes	Sordariales	Sordariales unclassified	Sordariales unclassified	Sordariales unclassified
	Otu1616	0 ± 0	0 ± 0	1 ± 2	0 ± 0	Basidiomycota	Agaricomycetes	Boletales	Suillaceae	Suillus	Suillus grevillei
	Otu1617	0 ± 0	0 ± 0	1 ± 2	0 ± 0	Fungi unclassified	Fungi unclassified	Fungi unclassified	Fungi unclassified	Fungi unclassified	Fungi unclassified
	Otu1618	0 ± 0	1 ± 2	0 ± 0	0 ± 0	Fungi unclassified	Fungi unclassified	Fungi unclassified	Fungi unclassified	Fungi unclassified	Fungi unclassified
	Otu1619	1 ± 2	0 ± 0	0 ± 0	0 ± 0	Fungi unclassified	Fungi unclassified	Fungi unclassified	Fungi unclassified	Fungi unclassified	Fungi unclassified
	Otu1620	1 ± 2	0 ± 0	0 ± 0	0 ± 0	Ascomycota	Dothideomycetes	Pleosporales	Pleosporales family Incertae sedis	Pleosporales family Incertae sedis unclassified	Pleosporales family Incertae sedis unclassified
	Otu1621	0 ± 0	0 ± 0	1 ± 2	0 ± 0	Fungi unclassified	Fungi unclassified	Fungi unclassified	Fungi unclassified	Fungi unclassified	Fungi unclassified
	Otu1622	0 ± 0	0.25 ± 0.5	0.25 ± 0.5	0.5 ± 1	Zygomycota	Zygomycota class Incertae sedis	Basidiobolales	Basidiobolaceae	Basidiobolus	Basidiobolus magnus
	Otu1623	0 ± 0	1 ± 2	0 ± 0	0 ± 0	Fungi unclassified	Fungi unclassified	Fungi unclassified	Fungi unclassified	Fungi unclassified	Fungi unclassified
	Otu1624	0 ± 0	0 ± 0	1 ± 2	0 ± 0	Basidiomycota	Agaricomycetes	Agaricales	Tricholomataceae	Arrhenia	Arrhenia lobata
	Otu1625	0 ± 0	0 ± 0	1 ± 2	0 ± 0	Ascomycota	Orbiliomycetes	Orbiliales	Orbiliaceae	Drechslerella	Drechslerella sp ZY 2011a
	Otu1626	0 ± 0	0.5 ± 1	0 ± 0	0.5 ± 1	Fungi unclassified	Fungi unclassified	Fungi unclassified	Fungi unclassified	Fungi unclassified	Fungi unclassified
	Otu1627	0 ± 0	0 ± 0	0 ± 0	1 ± 1.41	Fungi unclassified	Fungi unclassified	Fungi unclassified	Fungi unclassified	Fungi unclassified	Fungi unclassified
	Otu1628	1 ± 2	0 ± 0	0 ± 0	0 ± 0	Ascomycota	Sordariomycetes	Hypocreales	Hypocreales unclassified	Hypocreales unclassified	Hypocreales unclassified
	Otu1629	0 ± 0	0.5 ± 0.58	0.5 ± 0.58	0 ± 0	Basidiomycota	Tremellomycetes	Cystofilobasidiales	Cystofilobasidiaceae	Guehomyces	Guehomyces pullulans
	Otu1630	0 ± 0	1 ± 1.41	0 ± 0	0 ± 0	Zygomycota	Zygomycota class Incertae sedis	Endogonales	Endogonales unclassified	Endogonales unclassified	Endogonales unclassified
	Otu1631	0 ± 0	1 ± 2	0 ± 0	0 ± 0	Glomeromycota	Glomeromycetes	Glomerales	Claroideoglomeraceae	Claroideoglomus	Claroideoglomus claroideum
	Otu1632	0 ± 0	1 ± 2	0 ± 0	0 ± 0	Zygomycota	Zygomycota class Incertae sedis	Mortierellales	Mortierellaceae	Mortierella	Mortierella hyalina
	Otu1633	0 ± 0	0 ± 0	0 ± 0	1 ± 2	Fungi unclassified	Fungi unclassified	Fungi unclassified	Fungi unclassified	Fungi unclassified	Fungi unclassified
	Otu1634	0.75 ± 1.5	0 ± 0	0.25 ± 0.5	0 ± 0	Ascomycota	Ascomycota unclassified	Ascomycota unclassified	Ascomycota unclassified	Ascomycota unclassified	Ascomycota unclassified
	Otu1635	0 ± 0	1 ± 2	0 ± 0	0 ± 0	Basidiomycota	Agaricomycetes	Agaricomycetes unclassified	Agaricomycetes unclassified	Agaricomycetes unclassified	Agaricomycetes unclassified
	Otu1636	0.5 ± 0.58	0 ± 0	0.5 ± 1	0 ± 0	Ascomycota	Sordariomycetes	Hypocreales	Nectriaceae	Gibberella	Gibberella intricans
	Otu1637	0.25 ± 0.5	0 ± 0	0 ± 0	0.75 ± 1.5	Basidiomycota	Agaricomycetes	Agaricales	Tricholomataceae	Lepista	Lepista glaucocana
	Otu1638	0 ± 0	0 ± 0	0 ± 0	1 ± 2	Ascomycota	Sordariomycetes	Xylariales	Xylariaceae	Hypoxylon	Hypoxylon perforatum
	Otu1639	1 ± 2	0 ± 0	0 ± 0	0 ± 0	Ascomycota	Eurotiomycetes	Eurotiales	Trichocomaceae	Penicillium	Penicillium megasporum
	Otu1640	1 ± 2	0 ± 0	0 ± 0	0 ± 0	Basidiomycota	Tremellomycetes	Tremellales	Tremellales family Incertae sedis	Cryptococcus	Cryptococcus aerius
	Otu1641	1 ± 2	0 ± 0	0 ± 0	0 ± 0	Fungi unclassified	Fungi unclassified	Fungi unclassified	Fungi unclassified	Fungi unclassified	Fungi unclassified
	Otu1642	0.25 ± 0.5	0.5 ± 0.58	0.25 ± 0.5	0 ± 0	Zygomycota	Zygomycota class Incertae sedis	Mortierellales	Mortierellaceae	Mortierella	Mortierella unclassified
	Otu1643	0.75 ± 1.5	0.25 ± 0.5	0 ± 0	0 ± 0	Zygomycota	Zygomycota class Incertae sedis	Mortierellales	Mortierellaceae	Mortierella	Mortierella sp
	Otu1644	0 ± 0	1 ± 2	0 ± 0	0 ± 0	Ascomycota	Ascomycota class Incertae sedis	Ascomycota order Incertae sedis	Ascomycota family Incertae sedis	Cordana	Cordana ellipsoidea
	Otu1645	0.5 ± 1	0.5 ± 1	0 ± 0	0 ± 0	Chytridiomycota	Chytridiomycetes	Rhizophydiales	Rhizophydiales unclassified	Rhizophydiales unclassified	Rhizophydiales unclassified
	Otu1646	0 ± 0	0 ± 0	0 ± 0	1 ± 2	Fungi unclassified	Fungi unclassified	Fungi unclassified	Fungi unclassified	Fungi unclassified	Fungi unclassified
	Otu1647	1 ± 2	0 ± 0	0 ± 0	0 ± 0	Fungi unclassified	Fungi unclassified	Fungi unclassified	Fungi unclassified	Fungi unclassified	Fungi unclassified
	Otu1648	0.25 ± 0.5	0.75 ± 1.5	0 ± 0	0 ± 0	Fungi unclassified	Fungi unclassified	Fungi unclassified	Fungi unclassified	Fungi unclassified	Fungi unclassified
	Otu1649	0 ± 0	0 ± 0	0 ± 0	1 ± 2	Ascomycota	Sordariomycetes	Hypocreales	Cordycipitaceae	Lecanicillium	Lecanicillium fungicola var. aleophilum
	Otu1650	1 ± 1.41	0 ± 0	0 ± 0	0 ± 0	Fungi unclassified	Fungi unclassified	Fungi unclassified	Fungi unclassified	Fungi unclassified	Fungi unclassified
	Otu1651	0 ± 0	0.25 ± 0.5	0 ± 0	0.75 ± 1.5	Fungi unclassified	Fungi unclassified	Fungi unclassified	Fungi unclassified	Fungi unclassified	Fungi unclassified
	Otu1652	0 ± 0	0 ± 0	0 ± 0	1 ± 2	Fungi unclassified	Fungi unclassified	Fungi unclassified	Fungi unclassified	Fungi unclassified	Fungi unclassified
	Otu1653	0.25 ± 0.5	0 ± 0	0.75 ± 0.96	0 ± 0	Ascomycota	Sordariomycetes	Sordariales	Sordariales unclassified	Sordariales unclassified	Sordariales unclassified
	Otu1654	0.25 ± 0.5	0 ± 0	0.5 ± 0.58	0.25 ± 0.5	Ascomycota	Dothideomycetes	Pleosporales	Pleosporales family Incertae sedis	Pleosporales family Incertae sedis unclassified	Pleosporales family Incertae sedis unclassified
	Otu1655	0 ± 0	0 ± 0	0 ± 0	1 ± 2	Fungi unclassified	Fungi unclassified	Fungi unclassified	Fungi unclassified	Fungi unclassified	Fungi unclassified
	Otu1656	0 ± 0	1 ± 2	0 ± 0	0 ± 0	Fungi unclassified	Fungi unclassified	Fungi unclassified	Fungi unclassified	Fungi unclassified	Fungi unclassified
	Otu1657	1 ± 2	0 ± 0	0 ± 0	0 ± 0	Fungi unclassified	Fungi unclassified	Fungi unclassified	Fungi unclassified	Fungi unclassified	Fungi unclassified
	Otu1658	1 ± 2	0 ± 0	0 ± 0	0 ± 0	Fungi unclassified	Fungi unclassified	Fungi unclassified	Fungi unclassified	Fungi unclassified	Fungi unclassified
	Otu1659	1 ± 2	0 ± 0	0 ± 0	0 ± 0	Fungi unclassified	Fungi unclassified	Fungi unclassified	Fungi unclassified	Fungi unclassified	Fungi unclassified
	Otu1660	1 ± 2	0 ± 0	0 ± 0	0 ± 0	Ascomycota	Sordariomycetes	Microascales	Halosphaeriaceae	Clavatospora	Clavatospora longibrachiata
	Otu1661	0 ± 0	0 ± 0	0 ± 0	1 ± 2	Basidiomycota	Agaricomycetes	Cantharellales	Ceratobasidiaceae	Ceratobasidiaceae unclassified	Ceratobasidiaceae unclassified
	Otu1662	1 ± 2	0 ± 0	0 ± 0	0 ± 0	Fungi unclassified	Fungi unclassified	Fungi unclassified	Fungi unclassified	Fungi unclassified	Fungi unclassified
	Otu1663	1 ± 2	0 ± 0	0 ± 0	0 ± 0	Basidiomycota	Agaricomycetes	Polyporales	Meruliaceae	Bjerkandera	Bjerkandera unclassified
	Otu1664	1 ± 2	0 ± 0	0 ± 0	0 ± 0	Fungi unclassified	Fungi unclassified	Fungi unclassified	Fungi unclassified	Fungi unclassified	Fungi unclassified
	Otu1665	0 ± 0	1 ± 2	0 ± 0	0 ± 0	Fungi unclassified	Fungi unclassified	Fungi unclassified	Fungi unclassified	Fungi unclassified	Fungi unclassified
	Otu1666	0.5 ± 0.58	0 ± 0	0.25 ± 0.5	0.25 ± 0.5	Zygomycota	Zygomycota class Incertae sedis	Mortierellales	Mortierellaceae	Mortierella	Mortierella sp
	Otu1667	0.5 ± 1	0 ± 0	0.5 ± 0.58	0 ± 0	Zygomycota	Zygomycota class Incertae sedis	Mortierellales	Mortierellaceae	Mortierella	Mortierella minutissima
	Otu1668	0 ± 0	0.5 ± 1	0 ± 0	0.5 ± 1	Fungi unclassified	Fungi unclassified	Fungi unclassified	Fungi unclassified	Fungi unclassified	Fungi unclassified
	Otu1669	0 ± 0	0 ± 0	0 ± 0	1 ± 1.15	Fungi unclassified	Fungi unclassified	Fungi unclassified	Fungi unclassified	Fungi unclassified	Fungi unclassified
	Otu1670	1 ± 2	0 ± 0	0 ± 0	0 ± 0	Fungi unclassified	Fungi unclassified	Fungi unclassified	Fungi unclassified	Fungi unclassified	Fungi unclassified
	Otu1671	0 ± 0	0 ± 0	1 ± 2	0 ± 0	Fungi unclassified	Fungi unclassified	Fungi unclassified	Fungi unclassified	Fungi unclassified	Fungi unclassified
	Otu1672	0 ± 0	0.5 ± 1	0 ± 0	0.5 ± 1	Glomeromycota	Glomeromycetes	Glomerales	Glomeraceae	Glomus	Glomus indicum
	Otu1673	1 ± 2	0 ± 0	0 ± 0	0 ± 0	Fungi unclassified	Fungi unclassified	Fungi unclassified	Fungi unclassified	Fungi unclassified	Fungi unclassified
	Otu1674	0 ± 0	0.25 ± 0.5	0.5 ± 1	0.25 ± 0.5	Fungi unclassified	Fungi unclassified	Fungi unclassified	Fungi unclassified	Fungi unclassified	Fungi unclassified
	Otu1675	1 ± 2	0 ± 0	0 ± 0	0 ± 0	Fungi unclassified	Fungi unclassified	Fungi unclassified	Fungi unclassified	Fungi unclassified	Fungi unclassified
	Otu1676	0 ± 0	1 ± 1.15	0 ± 0	0 ± 0	Ascomycota	Leotiomycetes	Leotiomycetes order Incertae sedis	Leotiomycetes family Incertae sedis	Leohumicola	Leohumicola unclassified
	Otu1677	0 ± 0	0 ± 0	1 ± 2	0 ± 0	Fungi unclassified	Fungi unclassified	Fungi unclassified	Fungi unclassified	Fungi unclassified	Fungi unclassified
	Otu1678	0 ± 0	0 ± 0	1 ± 2	0 ± 0	Ascomycota	Ascomycota unclassified	Ascomycota unclassified	Ascomycota unclassified	Ascomycota unclassified	Ascomycota unclassified
	Otu1679	1 ± 2	0 ± 0	0 ± 0	0 ± 0	Ascomycota	Sordariomycetes	Hypocreales	Nectriaceae	Nectriaceae unclassified	Nectriaceae unclassified
	Otu1680	0.75 ± 1.5	0 ± 0	0.25 ± 0.5	0 ± 0	Chytridiomycota	Chytridiomycetes	unclassified Chytridiomycetes	unclassified Chytridiomycetes	unclassified Chytridiomycetes	Chytridiomycetes sp
	Otu1681	0 ± 0	0.5 ± 1	0 ± 0	0.5 ± 1	Fungi unclassified	Fungi unclassified	Fungi unclassified	Fungi unclassified	Fungi unclassified	Fungi unclassified
	Otu1682	0 ± 0	0 ± 0	0 ± 0	1 ± 2	Basidiomycota	Agaricomycetes	Agaricales	Bolbitiaceae	Bolbitiaceae unclassified	Bolbitiaceae unclassified
	Otu1683	1 ± 2	0 ± 0	0 ± 0	0 ± 0	Fungi unclassified	Fungi unclassified	Fungi unclassified	Fungi unclassified	Fungi unclassified	Fungi unclassified
	Otu1684	1 ± 2	0 ± 0	0 ± 0	0 ± 0	Fungi unclassified	Fungi unclassified	Fungi unclassified	Fungi unclassified	Fungi unclassified	Fungi unclassified
	Otu1685	0 ± 0	0 ± 0	1 ± 2	0 ± 0	Fungi unclassified	Fungi unclassified	Fungi unclassified	Fungi unclassified	Fungi unclassified	Fungi unclassified
	Otu1686	1 ± 2	0 ± 0	0 ± 0	0 ± 0	Fungi unclassified	Fungi unclassified	Fungi unclassified	Fungi unclassified	Fungi unclassified	Fungi unclassified
	Otu1687	0 ± 0	0.75 ± 1.5	0.25 ± 0.5	0 ± 0	Fungi unclassified	Fungi unclassified	Fungi unclassified	Fungi unclassified	Fungi unclassified	Fungi unclassified
	Otu1688	0.5 ± 1	0 ± 0	0.5 ± 1	0 ± 0	Fungi unclassified	Fungi unclassified	Fungi unclassified	Fungi unclassified	Fungi unclassified	Fungi unclassified
	Otu1689	0.75 ± 1.5	0 ± 0	0 ± 0	0.25 ± 0.5	Fungi unclassified	Fungi unclassified	Fungi unclassified	Fungi unclassified	Fungi unclassified	Fungi unclassified
	Otu1690	0 ± 0	0 ± 0	1 ± 2	0 ± 0	Ascomycota	Ascomycota unclassified	Ascomycota unclassified	Ascomycota unclassified	Ascomycota unclassified	Ascomycota unclassified
	Otu1691	0 ± 0	0 ± 0	1 ± 2	0 ± 0	Ascomycota	Sordariomycetes	Sordariomycetes unclassified	Sordariomycetes unclassified	Sordariomycetes unclassified	Sordariomycetes unclassified
	Otu1692	0 ± 0	0 ± 0	1 ± 2	0 ± 0	Ascomycota	Ascomycota unclassified	Ascomycota unclassified	Ascomycota unclassified	Ascomycota unclassified	Ascomycota unclassified
	Otu1693	0 ± 0	1 ± 2	0 ± 0	0 ± 0	Chytridiomycota	Chytridiomycetes	Spizellomycetales	Spizellomycetaceae	Spizellomyces	Spizellomyces unclassified
	Otu1694	0.25 ± 0.5	0.25 ± 0.5	0 ± 0	0.5 ± 1	Ascomycota	Ascomycota unclassified	Ascomycota unclassified	Ascomycota unclassified	Ascomycota unclassified	Ascomycota unclassified
	Otu1695	0 ± 0	0 ± 0	1 ± 2	0 ± 0	Fungi unclassified	Fungi unclassified	Fungi unclassified	Fungi unclassified	Fungi unclassified	Fungi unclassified
	Otu1696	1 ± 2	0 ± 0	0 ± 0	0 ± 0	Zygomycota	Zygomycota class Incertae sedis	Mortierellales	Mortierellaceae	Mortierellaceae unclassified	Mortierellaceae unclassified
	Otu1697	0 ± 0	0 ± 0	1 ± 2	0 ± 0	Basidiomycota	Agaricomycetes	Corticiales	Corticiaceae	Corticium	Lyomyces sp 8 MPM 2012
	Otu1698	0 ± 0	0 ± 0	0 ± 0	1 ± 2	Fungi unclassified	Fungi unclassified	Fungi unclassified	Fungi unclassified	Fungi unclassified	Fungi unclassified
	Otu1699	0 ± 0	0 ± 0	1 ± 2	0 ± 0	Fungi unclassified	Fungi unclassified	Fungi unclassified	Fungi unclassified	Fungi unclassified	Fungi unclassified
	Otu1700	0.75 ± 1.5	0 ± 0	0.25 ± 0.5	0 ± 0	Ascomycota	Sordariomycetes	Diaporthales	Valsaceae	Valsaceae unclassified	Valsaceae unclassified
	Otu1701	0 ± 0	0 ± 0	0 ± 0	1 ± 1.15	Fungi unclassified	Fungi unclassified	Fungi unclassified	Fungi unclassified	Fungi unclassified	Fungi unclassified
	Otu1702	0.5 ± 1	0.5 ± 1	0 ± 0	0 ± 0	Basidiomycota	Basidiomycota unclassified	Basidiomycota unclassified	Basidiomycota unclassified	Basidiomycota unclassified	Basidiomycota unclassified
	Otu1703	0 ± 0	0 ± 0	1 ± 2	0 ± 0	Basidiomycota	Agaricomycetes	Agaricales	Agaricaceae	Agaricus	Agaricus unclassified
	Otu1704	0 ± 0	0 ± 0	0 ± 0	1 ± 2	Basidiomycota	Agaricomycetes	Agaricales	Pluteaceae	Pluteus	Pluteus longistriatus
	Otu1705	1 ± 1.41	0 ± 0	0 ± 0	0 ± 0	Fungi unclassified	Fungi unclassified	Fungi unclassified	Fungi unclassified	Fungi unclassified	Fungi unclassified
	Otu1706	0 ± 0	0 ± 0	0.75 ± 1.5	0 ± 0	Ascomycota	Eurotiomycetes	Onygenales	Onygenaceae	Onygenaceae unclassified	Onygenaceae unclassified
	Otu1707	0 ± 0	0.75 ± 1.5	0 ± 0	0 ± 0	Zygomycota	Zygomycota class Incertae sedis	Endogonales	Endogonales unclassified	Endogonales unclassified	Endogonales unclassified
	Otu1708	0 ± 0	0 ± 0	0.75 ± 0.96	0 ± 0	Ascomycota	Sordariomycetes	Xylariales	Xylariales family Incertae sedis	Monographella	Monographella cucumerina
	Otu1709	0 ± 0	0 ± 0	0.75 ± 1.5	0 ± 0	Fungi unclassified	Fungi unclassified	Fungi unclassified	Fungi unclassified	Fungi unclassified	Fungi unclassified
	Otu1710	0.25 ± 0.5	0.25 ± 0.5	0.25 ± 0.5	0 ± 0	Ascomycota	Sordariomycetes	Sordariales	Lasiosphaeriaceae	Zopfiella	Zopfiella marina
	Otu1711	0 ± 0	0 ± 0	0.75 ± 1.5	0 ± 0	Basidiomycota	Agaricomycetes	Thelephorales	Thelephoraceae	Tomentella	Tomentella unclassified
	Otu1712	0.5 ± 0.58	0 ± 0	0 ± 0	0.25 ± 0.5	Fungi unclassified	Fungi unclassified	Fungi unclassified	Fungi unclassified	Fungi unclassified	Fungi unclassified
	Otu1713	0.25 ± 0.5	0.25 ± 0.5	0.25 ± 0.5	0 ± 0	Chytridiomycota	Chytridiomycetes	Spizellomycetales	Spizellomycetaceae	Spizellomyces	Spizellomyces pseudodichotomus
	Otu1714	0 ± 0	0.75 ± 1.5	0 ± 0	0 ± 0	Basidiomycota	Agaricomycetes	Agaricales	Agaricales unclassified	Agaricales unclassified	Agaricales unclassified
	Otu1715	0.75 ± 0.96	0 ± 0	0 ± 0	0 ± 0	Zygomycota	Zygomycota class Incertae sedis	Mortierellales	Mortierellaceae	Mortierella	Mortierella unclassified
	Otu1716	0 ± 0	0.75 ± 1.5	0 ± 0	0 ± 0	Basidiomycota	Agaricomycetes	Russulales	Russulales unclassified	Russulales unclassified	Russulales unclassified
	Otu1717	0 ± 0	0.75 ± 1.5	0 ± 0	0 ± 0	Zygomycota	Zygomycota class Incertae sedis	Mortierellales	Mortierellaceae	Mortierella	Mortierella hyalina
	Otu1718	0 ± 0	0 ± 0	0.75 ± 1.5	0 ± 0	Fungi unclassified	Fungi unclassified	Fungi unclassified	Fungi unclassified	Fungi unclassified	Fungi unclassified
	Otu1719	0.25 ± 0.5	0.25 ± 0.5	0.25 ± 0.5	0 ± 0	Fungi unclassified	Fungi unclassified	Fungi unclassified	Fungi unclassified	Fungi unclassified	Fungi unclassified
	Otu1720	0.75 ± 1.5	0 ± 0	0 ± 0	0 ± 0	Ascomycota	Dothideomycetes	Capnodiales	Teratosphaeriaceae	Teratosphaeriaceae unclassified	Teratosphaeriaceae unclassified
	Otu1721	0.5 ± 0.58	0.25 ± 0.5	0 ± 0	0 ± 0	Ascomycota	Dothideomycetes	Pleosporales	Sporormiaceae	Preussia	Preussia flanaganii
	Otu1722	0.25 ± 0.5	0.25 ± 0.5	0.25 ± 0.5	0 ± 0	Zygomycota	Zygomycota class Incertae sedis	Mortierellales	Mortierellaceae	Mortierella	Mortierella unclassified
	Otu1723	0 ± 0	0 ± 0	0 ± 0	0.75 ± 1.5	Ascomycota	Dothideomycetes	Pleosporales	Pleosporales unclassified	Pleosporales unclassified	Pleosporales unclassified
	Otu1724	0.5 ± 1	0 ± 0	0 ± 0	0.25 ± 0.5	Fungi unclassified	Fungi unclassified	Fungi unclassified	Fungi unclassified	Fungi unclassified	Fungi unclassified
	Otu1725	0 ± 0	0 ± 0	0.75 ± 1.5	0 ± 0	Fungi unclassified	Fungi unclassified	Fungi unclassified	Fungi unclassified	Fungi unclassified	Fungi unclassified
	Otu1726	0 ± 0	0 ± 0	0.75 ± 1.5	0 ± 0	Fungi unclassified	Fungi unclassified	Fungi unclassified	Fungi unclassified	Fungi unclassified	Fungi unclassified
	Otu1727	0 ± 0	0.5 ± 0.58	0 ± 0	0.25 ± 0.5	Ascomycota	Dothideomycetes	Pleosporales	Pleosporales unclassified	Pleosporales unclassified	Pleosporales unclassified
	Otu1728	0 ± 0	0 ± 0	0.75 ± 1.5	0 ± 0	Fungi unclassified	Fungi unclassified	Fungi unclassified	Fungi unclassified	Fungi unclassified	Fungi unclassified
	Otu1729	0 ± 0	0.75 ± 1.5	0 ± 0	0 ± 0	Basidiomycota	Agaricomycetes	Auriculariales	Auriculariales unclassified	Auriculariales unclassified	Auriculariales unclassified
	Otu1730	0 ± 0	0.25 ± 0.5	0.5 ± 1	0 ± 0	Ascomycota	Sordariomycetes	Hypocreales	Nectriaceae	Nectriaceae unclassified	Nectriaceae unclassified
	Otu1731	0 ± 0	0.75 ± 1.5	0 ± 0	0 ± 0	Zygomycota	Zygomycota class Incertae sedis	Mortierellales	Mortierellaceae	Mortierella	Mortierella unclassified
	Otu1732	0 ± 0	0.75 ± 0.5	0 ± 0	0 ± 0	Basidiomycota	Tremellomycetes	Cystofilobasidiales	Cystofilobasidiaceae	Guehomyces	Guehomyces pullulans
	Otu1733	0 ± 0	0.75 ± 1.5	0 ± 0	0 ± 0	Zygomycota	Zygomycota class Incertae sedis	Mortierellales	Mortierellaceae	Mortierella	Mortierella ambigua
	Otu1734	0 ± 0	0 ± 0	0.75 ± 1.5	0 ± 0	Basidiomycota	Agaricomycetes	Agaricales	Pluteaceae	Pluteus	Pluteus atromarginatus
	Otu1735	0 ± 0	0.75 ± 1.5	0 ± 0	0 ± 0	Fungi unclassified	Fungi unclassified	Fungi unclassified	Fungi unclassified	Fungi unclassified	Fungi unclassified
	Otu1736	0.75 ± 1.5	0 ± 0	0 ± 0	0 ± 0	Basidiomycota	Agaricomycetes	Agaricales	Strophariaceae	Agrocybe	Agrocybe aegerita
	Otu1737	0.75 ± 1.5	0 ± 0	0 ± 0	0 ± 0	Fungi unclassified	Fungi unclassified	Fungi unclassified	Fungi unclassified	Fungi unclassified	Fungi unclassified
	Otu1738	0 ± 0	0.75 ± 1.5	0 ± 0	0 ± 0	Fungi unclassified	Fungi unclassified	Fungi unclassified	Fungi unclassified	Fungi unclassified	Fungi unclassified
	Otu1739	0.5 ± 0.58	0.25 ± 0.5	0 ± 0	0 ± 0	Zygomycota	Zygomycota class Incertae sedis	Mortierellales	Mortierellaceae	Mortierellaceae unclassified	Mortierellaceae unclassified
	Otu1740	0.25 ± 0.5	0.5 ± 1	0 ± 0	0 ± 0	Chytridiomycota	Chytridiomycetes	Rhizophydiales	Rhizophydiales unclassified	Rhizophydiales unclassified	Rhizophydiales unclassified
	Otu1741	0.75 ± 1.5	0 ± 0	0 ± 0	0 ± 0	Basidiomycota	Agaricomycetes	Polyporales	Polyporaceae	Fomes	Fomes fomentarius
	Otu1742	0.75 ± 0.96	0 ± 0	0 ± 0	0 ± 0	Basidiomycota	Ustilaginomycetes	Urocystidales	Glomosporiaceae	Thecaphora	Thecaphora unclassified
	Otu1743	0 ± 0	0.25 ± 0.5	0.5 ± 1	0 ± 0	Zygomycota	Zygomycota class Incertae sedis	Mortierellales	Mortierellaceae	Mortierella	Mortierella unclassified
	Otu1744	0 ± 0	0.75 ± 1.5	0 ± 0	0 ± 0	Fungi unclassified	Fungi unclassified	Fungi unclassified	Fungi unclassified	Fungi unclassified	Fungi unclassified
	Otu1745	0 ± 0	0 ± 0	0.75 ± 0.96	0 ± 0	Fungi unclassified	Fungi unclassified	Fungi unclassified	Fungi unclassified	Fungi unclassified	Fungi unclassified
	Otu1746	0.5 ± 1	0 ± 0	0 ± 0	0.25 ± 0.5	Ascomycota	Dothideomycetes	Pleosporales	Pleosporales unclassified	Pleosporales unclassified	Pleosporales unclassified
	Otu1747	0.75 ± 0.96	0 ± 0	0 ± 0	0 ± 0	Ascomycota	Dothideomycetes	Pleosporales	Pleosporales unclassified	Pleosporales unclassified	Pleosporales unclassified
	Otu1748	0 ± 0	0.25 ± 0.5	0.5 ± 1	0 ± 0	Fungi unclassified	Fungi unclassified	Fungi unclassified	Fungi unclassified	Fungi unclassified	Fungi unclassified
	Otu1749	0.75 ± 1.5	0 ± 0	0 ± 0	0 ± 0	Basidiomycota	Agaricomycetes	Agaricales	Entolomataceae	Entoloma	Entoloma unclassified
	Otu1750	0.25 ± 0.5	0 ± 0	0.25 ± 0.5	0.25 ± 0.5	Basidiomycota	Tremellomycetes	Filobasidiales	Filobasidiaceae	Cryptococcus	Cryptococcus terricola
	Otu1751	0 ± 0	0 ± 0	0.5 ± 1	0.25 ± 0.5	Ascomycota	Sordariomycetes	Sordariales	Sordariales unclassified	Sordariales unclassified	Sordariales unclassified
	Otu1752	0.75 ± 1.5	0 ± 0	0 ± 0	0 ± 0	Fungi unclassified	Fungi unclassified	Fungi unclassified	Fungi unclassified	Fungi unclassified	Fungi unclassified
	Otu1753	0 ± 0	0 ± 0	0.25 ± 0.5	0.5 ± 0.58	Zygomycota	Zygomycota class Incertae sedis	Mortierellales	Mortierellaceae	Mortierella	Mortierella elongata
	Otu1754	0 ± 0	0.5 ± 0.58	0.25 ± 0.5	0 ± 0	Zygomycota	Zygomycota class Incertae sedis	Mortierellales	Mortierellaceae	Mortierella	Mortierella minutissima
	Otu1755	0.25 ± 0.5	0.5 ± 1	0 ± 0	0 ± 0	Basidiomycota	Tremellomycetes	Tremellales	Tremellales family Incertae sedis	Cryptococcus	Cryptococcus aerius
	Otu1756	0 ± 0	0 ± 0	0.75 ± 1.5	0 ± 0	Basidiomycota	Agaricomycetes	Hymenochaetales	Schizoporaceae	Hyphodontia	Hyphodontia unclassified
	Otu1757	0 ± 0	0 ± 0	0.75 ± 1.5	0 ± 0	Fungi unclassified	Fungi unclassified	Fungi unclassified	Fungi unclassified	Fungi unclassified	Fungi unclassified
	Otu1758	0 ± 0	0.75 ± 1.5	0 ± 0	0 ± 0	Basidiomycota	Agaricomycetes	Agaricales	Bolbitiaceae	Conocybe	Conocybe aff ochrostriata NL 0830
	Otu1759	0.25 ± 0.5	0 ± 0	0.5 ± 1	0 ± 0	Fungi unclassified	Fungi unclassified	Fungi unclassified	Fungi unclassified	Fungi unclassified	Fungi unclassified
	Otu1760	0.75 ± 1.5	0 ± 0	0 ± 0	0 ± 0	Fungi unclassified	Fungi unclassified	Fungi unclassified	Fungi unclassified	Fungi unclassified	Fungi unclassified
	Otu1761	0.75 ± 1.5	0 ± 0	0 ± 0	0 ± 0	Fungi unclassified	Fungi unclassified	Fungi unclassified	Fungi unclassified	Fungi unclassified	Fungi unclassified
	Otu1762	0 ± 0	0.75 ± 1.5	0 ± 0	0 ± 0	Fungi unclassified	Fungi unclassified	Fungi unclassified	Fungi unclassified	Fungi unclassified	Fungi unclassified
	Otu1763	0 ± 0	0 ± 0	0 ± 0	0.75 ± 1.5	Fungi unclassified	Fungi unclassified	Fungi unclassified	Fungi unclassified	Fungi unclassified	Fungi unclassified
	Otu1764	0 ± 0	0 ± 0	0 ± 0	0.75 ± 1.5	Zygomycota	Zygomycota class Incertae sedis	Mortierellales	Mortierellaceae	Mortierella	Mortierella unclassified
	Otu1765	0.25 ± 0.5	0 ± 0	0 ± 0	0.5 ± 1	Fungi unclassified	Fungi unclassified	Fungi unclassified	Fungi unclassified	Fungi unclassified	Fungi unclassified
	Otu1766	0.75 ± 1.5	0 ± 0	0 ± 0	0 ± 0	Basidiomycota	Agaricomycetes	Agaricales	Entolomataceae	Entoloma	Entoloma unclassified
	Otu1767	0 ± 0	0.25 ± 0.5	0 ± 0	0.5 ± 1	Basidiomycota	Tremellomycetes	Cystofilobasidiales	Cystofilobasidiaceae	Guehomyces	Guehomyces pullulans
	Otu1768	0 ± 0	0.5 ± 0.58	0.25 ± 0.5	0 ± 0	Ascomycota	Sordariomycetes	Sordariomycetes unclassified	Sordariomycetes unclassified	Sordariomycetes unclassified	Sordariomycetes unclassified
	Otu1769	0 ± 0	0.5 ± 1	0.25 ± 0.5	0 ± 0	Fungi unclassified	Fungi unclassified	Fungi unclassified	Fungi unclassified	Fungi unclassified	Fungi unclassified
	Otu1770	0 ± 0	0 ± 0	0 ± 0	0.75 ± 1.5	Fungi unclassified	Fungi unclassified	Fungi unclassified	Fungi unclassified	Fungi unclassified	Fungi unclassified
	Otu1771	0 ± 0	0 ± 0	0.75 ± 1.5	0 ± 0	Ascomycota	Eurotiomycetes	Eurotiomycetes unclassified	Eurotiomycetes unclassified	Eurotiomycetes unclassified	Eurotiomycetes unclassified
	Otu1772	0.75 ± 1.5	0 ± 0	0 ± 0	0 ± 0	Basidiomycota	Agaricomycetes	Agaricales	Strophariaceae	Stropharia	Stropharia coronilla
	Otu1773	0 ± 0	0.5 ± 1	0 ± 0	0.25 ± 0.5	Ascomycota	Ascomycota unclassified	Ascomycota unclassified	Ascomycota unclassified	Ascomycota unclassified	Ascomycota unclassified
	Otu1774	0 ± 0	0.75 ± 1.5	0 ± 0	0 ± 0	Fungi unclassified	Fungi unclassified	Fungi unclassified	Fungi unclassified	Fungi unclassified	Fungi unclassified
	Otu1775	0.25 ± 0.5	0.5 ± 1	0 ± 0	0 ± 0	Fungi unclassified	Fungi unclassified	Fungi unclassified	Fungi unclassified	Fungi unclassified	Fungi unclassified
	Otu1776	0.25 ± 0.5	0 ± 0	0.5 ± 1	0 ± 0	Fungi unclassified	Fungi unclassified	Fungi unclassified	Fungi unclassified	Fungi unclassified	Fungi unclassified
	Otu1777	0.75 ± 1.5	0 ± 0	0 ± 0	0 ± 0	Fungi unclassified	Fungi unclassified	Fungi unclassified	Fungi unclassified	Fungi unclassified	Fungi unclassified
	Otu1778	0.75 ± 1.5	0 ± 0	0 ± 0	0 ± 0	Ascomycota	Ascomycota unclassified	Ascomycota unclassified	Ascomycota unclassified	Ascomycota unclassified	Ascomycota unclassified
	Otu1779	0 ± 0	0 ± 0	0.25 ± 0.5	0.5 ± 1	Fungi unclassified	Fungi unclassified	Fungi unclassified	Fungi unclassified	Fungi unclassified	Fungi unclassified
	Otu1780	0 ± 0	0 ± 0	0.25 ± 0.5	0.5 ± 1	Ascomycota	Sordariomycetes	Hypocreales	Nectriaceae	Fusarium	Fusarium unclassified
	Otu1781	0 ± 0	0 ± 0	0 ± 0	0.75 ± 1.5	Fungi unclassified	Fungi unclassified	Fungi unclassified	Fungi unclassified	Fungi unclassified	Fungi unclassified
	Otu1782	0 ± 0	0.75 ± 1.5	0 ± 0	0 ± 0	Fungi unclassified	Fungi unclassified	Fungi unclassified	Fungi unclassified	Fungi unclassified	Fungi unclassified
	Otu1783	0 ± 0	0 ± 0	0.75 ± 1.5	0 ± 0	Ascomycota	Sordariomycetes	Hypocreales	Nectriaceae	Fusarium	Fusarium tricinctum
	Otu1784	0 ± 0	0.75 ± 1.5	0 ± 0	0 ± 0	Fungi unclassified	Fungi unclassified	Fungi unclassified	Fungi unclassified	Fungi unclassified	Fungi unclassified
	Otu1785	0 ± 0	0.75 ± 1.5	0 ± 0	0 ± 0	Fungi unclassified	Fungi unclassified	Fungi unclassified	Fungi unclassified	Fungi unclassified	Fungi unclassified
	Otu1786	0 ± 0	0 ± 0	0.75 ± 1.5	0 ± 0	Fungi phylum Incertae sedis	Fungi class Incertae sedis	Fungi order Incertae sedis	Fungi family Incertae sedis	Aporospora	Aporospora terricola
	Otu1787	0 ± 0	0.75 ± 1.5	0 ± 0	0 ± 0	Ascomycota	Ascomycota class Incertae sedis	Ascomycota order Incertae sedis	Ascomycota family Incertae sedis	unclassified Ascomycota	Ascomycota sp
	Otu1788	0 ± 0	0 ± 0	0.75 ± 1.5	0 ± 0	Basidiomycota	Agaricomycetes	Agaricales	Psathyrellaceae	Coprinopsis	Coprinopsis echinospora
	Otu1789	0.75 ± 1.5	0 ± 0	0 ± 0	0 ± 0	Fungi unclassified	Fungi unclassified	Fungi unclassified	Fungi unclassified	Fungi unclassified	Fungi unclassified
	Otu1790	0 ± 0	0.75 ± 1.5	0 ± 0	0 ± 0	Basidiomycota	Agaricomycetes	Corticiales	Corticiaceae	Corticium	Lyomyces sambuci
	Otu1791	0.75 ± 1.5	0 ± 0	0 ± 0	0 ± 0	Fungi unclassified	Fungi unclassified	Fungi unclassified	Fungi unclassified	Fungi unclassified	Fungi unclassified
	Otu1792	0 ± 0	0 ± 0	0.75 ± 1.5	0 ± 0	Fungi unclassified	Fungi unclassified	Fungi unclassified	Fungi unclassified	Fungi unclassified	Fungi unclassified
	Otu1793	0.25 ± 0.5	0 ± 0	0.25 ± 0.5	0.25 ± 0.5	Fungi unclassified	Fungi unclassified	Fungi unclassified	Fungi unclassified	Fungi unclassified	Fungi unclassified
	Otu1794	0 ± 0	0.75 ± 1.5	0 ± 0	0 ± 0	Fungi unclassified	Fungi unclassified	Fungi unclassified	Fungi unclassified	Fungi unclassified	Fungi unclassified
	Otu1795	0.75 ± 1.5	0 ± 0	0 ± 0	0 ± 0	Fungi unclassified	Fungi unclassified	Fungi unclassified	Fungi unclassified	Fungi unclassified	Fungi unclassified
	Otu1796	0 ± 0	0 ± 0	0.75 ± 1.5	0 ± 0	Ascomycota	Sordariomycetes	Xylariales	Xylariaceae	Xylariaceae unclassified	Xylariaceae unclassified
	Otu1797	0 ± 0	0.75 ± 1.5	0 ± 0	0 ± 0	Ascomycota	Ascomycota unclassified	Ascomycota unclassified	Ascomycota unclassified	Ascomycota unclassified	Ascomycota unclassified
	Otu1798	0.25 ± 0.5	0.25 ± 0.5	0 ± 0	0.25 ± 0.5	Ascomycota	Eurotiomycetes	Chaetothyriales	Herpotrichiellaceae	Phialophora	Phialophora hyalina
	Otu1799	0.75 ± 0.96	0 ± 0	0 ± 0	0 ± 0	Fungi unclassified	Fungi unclassified	Fungi unclassified	Fungi unclassified	Fungi unclassified	Fungi unclassified
	Otu1800	0.5 ± 1	0.25 ± 0.5	0 ± 0	0 ± 0	Fungi unclassified	Fungi unclassified	Fungi unclassified	Fungi unclassified	Fungi unclassified	Fungi unclassified
	Otu1802	0 ± 0	0 ± 0	0.75 ± 1.5	0 ± 0	Fungi unclassified	Fungi unclassified	Fungi unclassified	Fungi unclassified	Fungi unclassified	Fungi unclassified
	Otu1803	0 ± 0	0 ± 0	0 ± 0	0.75 ± 0.96	Basidiomycota	Microbotryomycetes	Leucosporidiales	Leucosporidiaceae	Leucosporidium	Leucosporidium golubevii
	Otu1804	0.75 ± 1.5	0 ± 0	0 ± 0	0 ± 0	Basidiomycota	Agaricomycetes	Agaricales	Bolbitiaceae	Conocybe	Conocybe fiorii
	Otu1805	0 ± 0	0.75 ± 1.5	0 ± 0	0 ± 0	Fungi unclassified	Fungi unclassified	Fungi unclassified	Fungi unclassified	Fungi unclassified	Fungi unclassified
	Otu1806	0.75 ± 1.5	0 ± 0	0 ± 0	0 ± 0	Chytridiomycota	Chytridiomycetes	Rhizophydiales	Kappamycetaceae	Kappamyces	Kappamyces sp JEL 001
	Otu1807	0.5 ± 0.58	0 ± 0	0 ± 0	0.25 ± 0.5	Ascomycota	Sordariomycetes	Sordariomycetes unclassified	Sordariomycetes unclassified	Sordariomycetes unclassified	Sordariomycetes unclassified
	Otu1808	0 ± 0	0.75 ± 1.5	0 ± 0	0 ± 0	Fungi unclassified	Fungi unclassified	Fungi unclassified	Fungi unclassified	Fungi unclassified	Fungi unclassified
	Otu1809	0.25 ± 0.5	0 ± 0	0 ± 0	0.5 ± 1	Ascomycota	Sordariomycetes	Hypocreales	Clavicipitaceae	Pochonia	Pochonia sp NBRC 104298
	Otu1810	0.75 ± 1.5	0 ± 0	0 ± 0	0 ± 0	Ascomycota	Sordariomycetes	Melanosporales	Ceratostomataceae	Harzia	Harzia acremonioides
	Otu1811	0.5 ± 1	0 ± 0	0 ± 0	0.25 ± 0.5	Fungi unclassified	Fungi unclassified	Fungi unclassified	Fungi unclassified	Fungi unclassified	Fungi unclassified
	Otu1812	0.5 ± 1	0.25 ± 0.5	0 ± 0	0 ± 0	Ascomycota	Sordariomycetes	Sordariomycetes unclassified	Sordariomycetes unclassified	Sordariomycetes unclassified	Sordariomycetes unclassified
	Otu1813	0 ± 0	0.75 ± 1.5	0 ± 0	0 ± 0	Basidiomycota	Agaricomycetes	Hymenochaetales	Hymenochaetaceae	Phellinus	Phellinus ferruginosus
	Otu1814	0 ± 0	0 ± 0	0.75 ± 1.5	0 ± 0	Fungi unclassified	Fungi unclassified	Fungi unclassified	Fungi unclassified	Fungi unclassified	Fungi unclassified
	Otu1815	0.5 ± 1	0 ± 0	0 ± 0	0.25 ± 0.5	Fungi unclassified	Fungi unclassified	Fungi unclassified	Fungi unclassified	Fungi unclassified	Fungi unclassified
	Otu1816	0 ± 0	0.75 ± 1.5	0 ± 0	0 ± 0	Fungi unclassified	Fungi unclassified	Fungi unclassified	Fungi unclassified	Fungi unclassified	Fungi unclassified
	Otu1817	0 ± 0	0.25 ± 0.5	0.5 ± 1	0 ± 0	Ascomycota	Leotiomycetes	Helotiales	Helotiales family Incertae sedis	Scytalidium	Scytalidium sp
	Otu1818	0.75 ± 1.5	0 ± 0	0 ± 0	0 ± 0	Chytridiomycota	Chytridiomycetes	Rhizophydiales	Rhizophydiales unclassified	Rhizophydiales unclassified	Rhizophydiales unclassified
	Otu1819	0 ± 0	0.75 ± 1.5	0 ± 0	0 ± 0	Ascomycota	Eurotiomycetes	Chaetothyriales	Chaetothyriales unclassified	Chaetothyriales unclassified	Chaetothyriales unclassified
	Otu1820	0 ± 0	0.75 ± 0.96	0 ± 0	0 ± 0	Zygomycota	Zygomycota class Incertae sedis	Mortierellales	Mortierellaceae	Mortierella	Mortierella sp
	Otu1821	0 ± 0	0.75 ± 1.5	0 ± 0	0 ± 0	Fungi unclassified	Fungi unclassified	Fungi unclassified	Fungi unclassified	Fungi unclassified	Fungi unclassified
	Otu1822	0 ± 0	0.75 ± 1.5	0 ± 0	0 ± 0	Ascomycota	Dothideomycetes	Pleosporales	Pleosporales unclassified	Pleosporales unclassified	Pleosporales unclassified
	Otu1823	0 ± 0	0 ± 0	0.75 ± 1.5	0 ± 0	Ascomycota	Dothideomycetes	Dothideomycetes unclassified	Dothideomycetes unclassified	Dothideomycetes unclassified	Dothideomycetes unclassified
	Otu1824	0 ± 0	0.75 ± 1.5	0 ± 0	0 ± 0	Ascomycota	Eurotiomycetes	Eurotiomycetes unclassified	Eurotiomycetes unclassified	Eurotiomycetes unclassified	Eurotiomycetes unclassified
	Otu1825	0 ± 0	0.25 ± 0.5	0 ± 0	0.5 ± 1	Basidiomycota	Agaricomycetes	Agaricales	Entolomataceae	Clitopilus	Clitopilus scyphoides
	Otu1826	0.25 ± 0.5	0.5 ± 1	0 ± 0	0 ± 0	Basidiomycota	Agaricomycetes	Agaricales	Psathyrellaceae	Coprinellus	Coprinellus unclassified
	Otu1827	0.25 ± 0.5	0.5 ± 1	0 ± 0	0 ± 0	Ascomycota	Sordariomycetes	Microascales	Halosphaeriaceae	Clavatospora	Clavatospora longibrachiata
	Otu1828	0.5 ± 0.58	0.25 ± 0.5	0 ± 0	0 ± 0	Zygomycota	Zygomycota class Incertae sedis	Mortierellales	Mortierellaceae	Mortierella	Mortierella rishikesha
	Otu1829	0 ± 0	0 ± 0	0 ± 0	0.75 ± 1.5	Ascomycota	Ascomycota unclassified	Ascomycota unclassified	Ascomycota unclassified	Ascomycota unclassified	Ascomycota unclassified
	Otu1830	0 ± 0	0.75 ± 1.5	0 ± 0	0 ± 0	Zygomycota	Zygomycota class Incertae sedis	Endogonales	unclassified Endogonales	unclassified Endogonales	Endogonales sp
	Otu1831	0.75 ± 1.5	0 ± 0	0 ± 0	0 ± 0	Ascomycota	Dothideomycetes	Pleosporales	Pleosporales unclassified	Pleosporales unclassified	Pleosporales unclassified
	Otu1832	0.25 ± 0.5	0.5 ± 1	0 ± 0	0 ± 0	Ascomycota	Sordariomycetes	Sordariomycetes order Incertae sedis	Apiosporaceae	Arthrinium	Arthrinium unclassified
	Otu1833	0.75 ± 1.5	0 ± 0	0 ± 0	0 ± 0	Ascomycota	Ascomycota unclassified	Ascomycota unclassified	Ascomycota unclassified	Ascomycota unclassified	Ascomycota unclassified
	Otu1834	0 ± 0	0.75 ± 1.5	0 ± 0	0 ± 0	Zygomycota	Zygomycota class Incertae sedis	Mortierellales	Mortierellaceae	Mortierella	Mortierella unclassified
	Otu1835	0 ± 0	0.75 ± 1.5	0 ± 0	0 ± 0	Fungi unclassified	Fungi unclassified	Fungi unclassified	Fungi unclassified	Fungi unclassified	Fungi unclassified
	Otu1836	0 ± 0	0 ± 0	0 ± 0	0.75 ± 1.5	Fungi unclassified	Fungi unclassified	Fungi unclassified	Fungi unclassified	Fungi unclassified	Fungi unclassified
	Otu1837	0 ± 0	0.25 ± 0.5	0.5 ± 1	0 ± 0	Fungi unclassified	Fungi unclassified	Fungi unclassified	Fungi unclassified	Fungi unclassified	Fungi unclassified
	Otu1838	0.75 ± 1.5	0 ± 0	0 ± 0	0 ± 0	Ascomycota	Pezizomycetes	Pezizales	Pezizales unclassified	Pezizales unclassified	Pezizales unclassified
	Otu1839	0.75 ± 1.5	0 ± 0	0 ± 0	0 ± 0	Ascomycota	Sordariomycetes	Sordariales	Lasiosphaeriaceae	Lasiosphaeriaceae unclassified	Lasiosphaeriaceae unclassified
	Otu1840	0.25 ± 0.5	0.5 ± 1	0 ± 0	0 ± 0	Ascomycota	Sordariomycetes	Hypocreales	Nectriaceae	Nectria	Nectria ventricosa
	Otu1841	0 ± 0	0 ± 0	0 ± 0	0.75 ± 1.5	Ascomycota	Sordariomycetes	Sordariomycetes unclassified	Sordariomycetes unclassified	Sordariomycetes unclassified	Sordariomycetes unclassified
	Otu1842	0 ± 0	0 ± 0	0 ± 0	0.75 ± 1.5	Ascomycota	Sordariomycetes	Microascales	Halosphaeriaceae	unclassified Halosphaeriaceae	Halosphaeriaceae sp
	Otu1843	0.5 ± 1	0.25 ± 0.5	0 ± 0	0 ± 0	Chytridiomycota	Chytridiomycetes	Spizellomycetales	Spizellomycetaceae	Spizellomycetaceae unclassified	Spizellomycetaceae unclassified
	Otu1844	0 ± 0	0.75 ± 0.5	0 ± 0	0 ± 0	Basidiomycota	Tremellomycetes	Filobasidiales	Filobasidiaceae	Cryptococcus	Cryptococcus terricola
	Otu1845	0 ± 0	0.25 ± 0.5	0 ± 0	0.5 ± 1	Ascomycota	Ascomycota unclassified	Ascomycota unclassified	Ascomycota unclassified	Ascomycota unclassified	Ascomycota unclassified
	Otu1846	0 ± 0	0 ± 0	0 ± 0	0.75 ± 1.5	Fungi unclassified	Fungi unclassified	Fungi unclassified	Fungi unclassified	Fungi unclassified	Fungi unclassified
	Otu1847	0 ± 0	0.75 ± 1.5	0 ± 0	0 ± 0	Fungi unclassified	Fungi unclassified	Fungi unclassified	Fungi unclassified	Fungi unclassified	Fungi unclassified
	Otu1848	0 ± 0	0 ± 0	0.75 ± 1.5	0 ± 0	Fungi unclassified	Fungi unclassified	Fungi unclassified	Fungi unclassified	Fungi unclassified	Fungi unclassified
	Otu1849	0 ± 0	0 ± 0	0.25 ± 0.5	0.5 ± 1	Ascomycota	Sordariomycetes	Hypocreales	Nectriaceae	Calonectria	Calonectria unclassified
	Otu1850	0 ± 0	0 ± 0	0.5 ± 1	0.25 ± 0.5	Basidiomycota	Agaricomycetes	Polyporales	Meruliaceae	Steccherinum	Steccherinum sp MLB 2010
	Otu1851	0 ± 0	0.75 ± 0.96	0 ± 0	0 ± 0	Ascomycota	Sordariomycetes	Hypocreales	Clavicipitaceae	Pochonia	Pochonia bulbillosa
	Otu1852	0.25 ± 0.5	0.5 ± 1	0 ± 0	0 ± 0	Fungi unclassified	Fungi unclassified	Fungi unclassified	Fungi unclassified	Fungi unclassified	Fungi unclassified
	Otu1853	0 ± 0	0.75 ± 1.5	0 ± 0	0 ± 0	Fungi unclassified	Fungi unclassified	Fungi unclassified	Fungi unclassified	Fungi unclassified	Fungi unclassified
	Otu1854	0 ± 0	0 ± 0	0.75 ± 1.5	0 ± 0	Ascomycota	Dothideomycetes	Pleosporales	Pleosporales family Incertae sedis	Pleosporales family Incertae sedis unclassified	Pleosporales family Incertae sedis unclassified
	Otu1855	0.25 ± 0.5	0 ± 0	0.25 ± 0.5	0.25 ± 0.5	Fungi unclassified	Fungi unclassified	Fungi unclassified	Fungi unclassified	Fungi unclassified	Fungi unclassified
	Otu1856	0 ± 0	0.25 ± 0.5	0.5 ± 1	0 ± 0	Fungi unclassified	Fungi unclassified	Fungi unclassified	Fungi unclassified	Fungi unclassified	Fungi unclassified
	Otu1857	0.25 ± 0.5	0.25 ± 0.5	0 ± 0	0.25 ± 0.5	Zygomycota	Zygomycota class Incertae sedis	Mortierellales	Mortierellaceae	Mortierella	Mortierella elongata
	Otu1858	0 ± 0	0 ± 0	0.75 ± 1.5	0 ± 0	Basidiomycota	Agaricomycetes	Agaricales	Hydnangiaceae	Laccaria	Laccaria unclassified
	Otu1859	0 ± 0	0 ± 0	0.75 ± 1.5	0 ± 0	Fungi unclassified	Fungi unclassified	Fungi unclassified	Fungi unclassified	Fungi unclassified	Fungi unclassified
	Otu1860	0 ± 0	0.75 ± 1.5	0 ± 0	0 ± 0	Fungi unclassified	Fungi unclassified	Fungi unclassified	Fungi unclassified	Fungi unclassified	Fungi unclassified
	Otu1861	0.75 ± 1.5	0 ± 0	0 ± 0	0 ± 0	Ascomycota	Dothideomycetes	Pleosporales	Pleosporales unclassified	Pleosporales unclassified	Pleosporales unclassified
	Otu1862	0 ± 0	0.75 ± 1.5	0 ± 0	0 ± 0	Fungi unclassified	Fungi unclassified	Fungi unclassified	Fungi unclassified	Fungi unclassified	Fungi unclassified
	Otu1863	0 ± 0	0.25 ± 0.5	0.5 ± 1	0 ± 0	Fungi unclassified	Fungi unclassified	Fungi unclassified	Fungi unclassified	Fungi unclassified	Fungi unclassified
	Otu1864	0.75 ± 1.5	0 ± 0	0 ± 0	0 ± 0	Ascomycota	Ascomycota unclassified	Ascomycota unclassified	Ascomycota unclassified	Ascomycota unclassified	Ascomycota unclassified
	Otu1865	0 ± 0	0 ± 0	0 ± 0	0.75 ± 1.5	Fungi unclassified	Fungi unclassified	Fungi unclassified	Fungi unclassified	Fungi unclassified	Fungi unclassified
	Otu1866	0 ± 0	0.5 ± 1	0.25 ± 0.5	0 ± 0	Ascomycota	Leotiomycetes	Helotiales	Vibrisseaceae	Phialocephala	Phialocephala humicola
	Otu1867	0 ± 0	0 ± 0	0.75 ± 1.5	0 ± 0	Fungi unclassified	Fungi unclassified	Fungi unclassified	Fungi unclassified	Fungi unclassified	Fungi unclassified
	Otu1868	0 ± 0	0.25 ± 0.5	0.5 ± 1	0 ± 0	Zygomycota	Zygomycota class Incertae sedis	Mortierellales	Mortierellaceae	Mortierella	Mortierella unclassified
	Otu1869	0 ± 0	0.75 ± 1.5	0 ± 0	0 ± 0	Basidiomycota	Agaricomycetes	Agaricales	Agaricales unclassified	Agaricales unclassified	Agaricales unclassified
	Otu1870	0.75 ± 1.5	0 ± 0	0 ± 0	0 ± 0	Fungi unclassified	Fungi unclassified	Fungi unclassified	Fungi unclassified	Fungi unclassified	Fungi unclassified
	Otu1871	0 ± 0	0 ± 0	0.75 ± 1.5	0 ± 0	Ascomycota	Ascomycota unclassified	Ascomycota unclassified	Ascomycota unclassified	Ascomycota unclassified	Ascomycota unclassified
	Otu1872	0 ± 0	0.75 ± 1.5	0 ± 0	0 ± 0	Basidiomycota	Agaricomycetes	Atheliales	Atheliaceae	Atheliaceae unclassified	Atheliaceae unclassified
	Otu1873	0 ± 0	0.5 ± 0.58	0.25 ± 0.5	0 ± 0	Zygomycota	Zygomycota class Incertae sedis	Mortierellales	Mortierellaceae	Mortierella	Mortierella exigua
	Otu1874	0.75 ± 0.96	0 ± 0	0 ± 0	0 ± 0	Fungi unclassified	Fungi unclassified	Fungi unclassified	Fungi unclassified	Fungi unclassified	Fungi unclassified
	Otu1875	0.5 ± 1	0.25 ± 0.5	0 ± 0	0 ± 0	Ascomycota	Ascomycota unclassified	Ascomycota unclassified	Ascomycota unclassified	Ascomycota unclassified	Ascomycota unclassified
	Otu1876	0.25 ± 0.5	0.25 ± 0.5	0.25 ± 0.5	0 ± 0	Ascomycota	Leotiomycetes	Helotiales	Helotiales family Incertae sedis	Tetracladium	Tetracladium sp
	Otu1877	0.75 ± 1.5	0 ± 0	0 ± 0	0 ± 0	Basidiomycota	Tremellomycetes	Tremellales	Tremellales family Incertae sedis	Bullera	Bullera globospora
	Otu1878	0 ± 0	0 ± 0	0.25 ± 0.5	0.5 ± 0.58	Zygomycota	Zygomycota class Incertae sedis	Mortierellales	Mortierellaceae	Mortierella	Mortierella elongata
	Otu1879	0.5 ± 0.58	0 ± 0	0 ± 0	0.25 ± 0.5	Chytridiomycota	Chytridiomycetes	Spizellomycetales	Spizellomycetaceae	Powellomyces	Powellomyces sp
	Otu1880	0.5 ± 1	0.25 ± 0.5	0 ± 0	0 ± 0	Ascomycota	Sordariomycetes	Xylariales	Xylariales family Incertae sedis	Monographella	Monographella cucumerina
	Otu1881	0.75 ± 0.5	0 ± 0	0 ± 0	0 ± 0	Ascomycota	Sordariomycetes	Hypocreales	Nectriaceae	Nectriaceae unclassified	Nectriaceae unclassified
	Otu1882	0 ± 0	0 ± 0	0.25 ± 0.5	0.5 ± 0.58	Ascomycota	Leotiomycetes	Helotiales	Helotiales unclassified	Helotiales unclassified	Helotiales unclassified
	Otu1883	0.25 ± 0.5	0 ± 0	0 ± 0	0.5 ± 1	Ascomycota	Sordariomycetes	Sordariales	Sordariales unclassified	Sordariales unclassified	Sordariales unclassified
	Otu1884	0.75 ± 1.5	0 ± 0	0 ± 0	0 ± 0	Ascomycota	Sordariomycetes	Microascales	Halosphaeriaceae	Clavatospora	Clavatospora longibrachiata
	Otu1885	0 ± 0	0.75 ± 0.96	0 ± 0	0 ± 0	Ascomycota	Sordariomycetes	Hypocreales	Nectriaceae	Neonectria	Neonectria sp SMr01
	Otu1886	0 ± 0	0 ± 0	0.75 ± 1.5	0 ± 0	Fungi unclassified	Fungi unclassified	Fungi unclassified	Fungi unclassified	Fungi unclassified	Fungi unclassified
	Otu1887	0 ± 0	0.25 ± 0.5	0.5 ± 1	0 ± 0	Fungi unclassified	Fungi unclassified	Fungi unclassified	Fungi unclassified	Fungi unclassified	Fungi unclassified
	Otu1888	0.5 ± 1	0.25 ± 0.5	0 ± 0	0 ± 0	Basidiomycota	Microbotryomycetes	Sporidiobolales	Sporidiobolales family Incertae sedis	Sporobolomyces	Sporobolomyces coprosmae
	Otu1889	0.5 ± 0.58	0 ± 0	0 ± 0	0.25 ± 0.5	Ascomycota	Dothideomycetes	Pleosporales	Pleosporaceae	Alternaria	Alternaria porri
	Otu1890	0 ± 0	0 ± 0	0 ± 0	0.75 ± 1.5	Fungi unclassified	Fungi unclassified	Fungi unclassified	Fungi unclassified	Fungi unclassified	Fungi unclassified
	Otu1891	0 ± 0	0.25 ± 0.5	0.25 ± 0.5	0.25 ± 0.5	Zygomycota	Zygomycota class Incertae sedis	Mortierellales	Mortierellaceae	Mortierella	Mortierella sp
	Otu1892	0 ± 0	0 ± 0	0.5 ± 0.58	0.25 ± 0.5	Basidiomycota	Ustilaginomycetes	Urocystidales	Glomosporiaceae	Thecaphora	Thecaphora unclassified
	Otu1893	0 ± 0	0.75 ± 1.5	0 ± 0	0 ± 0	Fungi unclassified	Fungi unclassified	Fungi unclassified	Fungi unclassified	Fungi unclassified	Fungi unclassified
	Otu1894	0.5 ± 1	0 ± 0	0.25 ± 0.5	0 ± 0	Fungi unclassified	Fungi unclassified	Fungi unclassified	Fungi unclassified	Fungi unclassified	Fungi unclassified
	Otu1895	0.25 ± 0.5	0.5 ± 0.58	0 ± 0	0 ± 0	Ascomycota	Sordariomycetes	Hypocreales	Nectriaceae	Nectriaceae unclassified	Nectriaceae unclassified
	Otu1896	0.75 ± 1.5	0 ± 0	0 ± 0	0 ± 0	Ascomycota	Sordariomycetes	Sordariomycetes unclassified	Sordariomycetes unclassified	Sordariomycetes unclassified	Sordariomycetes unclassified
	Otu1897	0 ± 0	0.5 ± 1	0 ± 0	0.25 ± 0.5	Fungi unclassified	Fungi unclassified	Fungi unclassified	Fungi unclassified	Fungi unclassified	Fungi unclassified
	Otu1898	0 ± 0	0.75 ± 0.96	0 ± 0	0 ± 0	Ascomycota	Leotiomycetes	Leotiomycetes unclassified	Leotiomycetes unclassified	Leotiomycetes unclassified	Leotiomycetes unclassified
	Otu1899	0.5 ± 1	0 ± 0	0.25 ± 0.5	0 ± 0	Fungi unclassified	Fungi unclassified	Fungi unclassified	Fungi unclassified	Fungi unclassified	Fungi unclassified
	Otu1900	0.75 ± 1.5	0 ± 0	0 ± 0	0 ± 0	Fungi unclassified	Fungi unclassified	Fungi unclassified	Fungi unclassified	Fungi unclassified	Fungi unclassified
	Otu1901	0 ± 0	0 ± 0	0.75 ± 1.5	0 ± 0	Ascomycota	Sordariomycetes	Hypocreales	Hypocreales family Incertae sedis	Acremonium	Acremonium alternatum
	Otu1902	0 ± 0	0.75 ± 1.5	0 ± 0	0 ± 0	Ascomycota	Ascomycota class Incertae sedis	Ascomycota order Incertae sedis	Ascomycota family Incertae sedis	Rhinocladium	Rhinocladium lesnei
	Otu1903	0 ± 0	0 ± 0	0.75 ± 1.5	0 ± 0	Fungi unclassified	Fungi unclassified	Fungi unclassified	Fungi unclassified	Fungi unclassified	Fungi unclassified
	Otu1904	0.25 ± 0.5	0.25 ± 0.5	0.25 ± 0.5	0 ± 0	Fungi unclassified	Fungi unclassified	Fungi unclassified	Fungi unclassified	Fungi unclassified	Fungi unclassified
	Otu1907	0.75 ± 1.5	0 ± 0	0 ± 0	0 ± 0	Basidiomycota	Agaricomycetes	Thelephorales	Thelephoraceae	Tomentella	Tomentella ellisii
	Otu1908	0 ± 0	0.75 ± 0.96	0 ± 0	0 ± 0	Ascomycota	Ascomycota unclassified	Ascomycota unclassified	Ascomycota unclassified	Ascomycota unclassified	Ascomycota unclassified
	Otu1909	0 ± 0	0 ± 0	0 ± 0	0.75 ± 1.5	Fungi unclassified	Fungi unclassified	Fungi unclassified	Fungi unclassified	Fungi unclassified	Fungi unclassified
	Otu1910	0.75 ± 1.5	0 ± 0	0 ± 0	0 ± 0	Fungi unclassified	Fungi unclassified	Fungi unclassified	Fungi unclassified	Fungi unclassified	Fungi unclassified
	Otu1911	0.25 ± 0.5	0 ± 0	0.25 ± 0.5	0.25 ± 0.5	Ascomycota	Pezizomycetes	Pezizales	Pyronemataceae	Pseudaleuria	Pseudaleuria sp
	Otu1912	0 ± 0	0 ± 0	0.75 ± 0.96	0 ± 0	Chytridiomycota	Chytridiomycetes	Spizellomycetales	Spizellomycetaceae	Spizellomyces	Spizellomyces pseudodichotomus
	Otu1914	0.25 ± 0.5	0 ± 0	0.5 ± 0.58	0 ± 0	Chytridiomycota	Chytridiomycetes	unclassified Chytridiomycetes	unclassified Chytridiomycetes	unclassified Chytridiomycetes	Chytridiomycetes sp
	Otu1915	0.75 ± 0.96	0 ± 0	0 ± 0	0 ± 0	Ascomycota	Dothideomycetes	Pleosporales	Pleosporales unclassified	Pleosporales unclassified	Pleosporales unclassified
	Otu1916	0 ± 0	0 ± 0	0.75 ± 1.5	0 ± 0	Fungi unclassified	Fungi unclassified	Fungi unclassified	Fungi unclassified	Fungi unclassified	Fungi unclassified
	Otu1917	0.75 ± 0.5	0 ± 0	0 ± 0	0 ± 0	Basidiomycota	Ustilaginomycetes	Urocystidales	Glomosporiaceae	Thecaphora	Thecaphora unclassified
	Otu1918	0 ± 0	0 ± 0	0.5 ± 0.58	0.25 ± 0.5	Ascomycota	Ascomycota unclassified	Ascomycota unclassified	Ascomycota unclassified	Ascomycota unclassified	Ascomycota unclassified
	Otu1919	0.25 ± 0.5	0.25 ± 0.5	0 ± 0	0.25 ± 0.5	Fungi unclassified	Fungi unclassified	Fungi unclassified	Fungi unclassified	Fungi unclassified	Fungi unclassified
	Otu1920	0 ± 0	0.5 ± 1	0 ± 0	0 ± 0	Basidiomycota	Microbotryomycetes	Sporidiobolales	Sporidiobolales family Incertae sedis	Sporidiobolales family Incertae sedis unclassified	Sporidiobolales family Incertae sedis unclassified
	Otu1921	0 ± 0	0.5 ± 1	0 ± 0	0 ± 0	Fungi unclassified	Fungi unclassified	Fungi unclassified	Fungi unclassified	Fungi unclassified	Fungi unclassified
	Otu1922	0.25 ± 0.5	0 ± 0	0 ± 0	0.25 ± 0.5	Ascomycota	Ascomycota unclassified	Ascomycota unclassified	Ascomycota unclassified	Ascomycota unclassified	Ascomycota unclassified
	Otu1923	0 ± 0	0 ± 0	0 ± 0	0.5 ± 1	Ascomycota	Dothideomycetes	Capnodiales	Capnodiales family Incertae sedis	Pseudotaeniolina	Pseudotaeniolina globosa
	Otu1924	0 ± 0	0.5 ± 1	0 ± 0	0 ± 0	Fungi unclassified	Fungi unclassified	Fungi unclassified	Fungi unclassified	Fungi unclassified	Fungi unclassified
	Otu1925	0.5 ± 1	0 ± 0	0 ± 0	0 ± 0	Fungi unclassified	Fungi unclassified	Fungi unclassified	Fungi unclassified	Fungi unclassified	Fungi unclassified
	Otu1926	0 ± 0	0.5 ± 1	0 ± 0	0 ± 0	Fungi unclassified	Fungi unclassified	Fungi unclassified	Fungi unclassified	Fungi unclassified	Fungi unclassified
	Otu1927	0.5 ± 1	0 ± 0	0 ± 0	0 ± 0	Ascomycota	Sordariomycetes	Microascales	Microascales unclassified	Microascales unclassified	Microascales unclassified
	Otu1928	0.5 ± 1	0 ± 0	0 ± 0	0 ± 0	Ascomycota	Dothideomycetes	Capnodiales	Capnodiales unclassified	Capnodiales unclassified	Capnodiales unclassified
	Otu1929	0.25 ± 0.5	0 ± 0	0.25 ± 0.5	0 ± 0	Fungi unclassified	Fungi unclassified	Fungi unclassified	Fungi unclassified	Fungi unclassified	Fungi unclassified
	Otu1930	0.5 ± 1	0 ± 0	0 ± 0	0 ± 0	Ascomycota	Eurotiomycetes	Onygenales	Arthrodermataceae	Trichophyton	Trichophyton ajelloi
	Otu1931	0.25 ± 0.5	0 ± 0	0 ± 0	0.25 ± 0.5	Fungi unclassified	Fungi unclassified	Fungi unclassified	Fungi unclassified	Fungi unclassified	Fungi unclassified
	Otu1932	0.25 ± 0.5	0 ± 0	0.25 ± 0.5	0 ± 0	Fungi unclassified	Fungi unclassified	Fungi unclassified	Fungi unclassified	Fungi unclassified	Fungi unclassified
	Otu1933	0 ± 0	0.5 ± 1	0 ± 0	0 ± 0	Fungi unclassified	Fungi unclassified	Fungi unclassified	Fungi unclassified	Fungi unclassified	Fungi unclassified
	Otu1934	0 ± 0	0 ± 0	0.5 ± 1	0 ± 0	Fungi unclassified	Fungi unclassified	Fungi unclassified	Fungi unclassified	Fungi unclassified	Fungi unclassified
	Otu1935	0 ± 0	0 ± 0	0.5 ± 1	0 ± 0	Fungi unclassified	Fungi unclassified	Fungi unclassified	Fungi unclassified	Fungi unclassified	Fungi unclassified
	Otu1936	0.25 ± 0.5	0 ± 0	0 ± 0	0.25 ± 0.5	Fungi unclassified	Fungi unclassified	Fungi unclassified	Fungi unclassified	Fungi unclassified	Fungi unclassified
	Otu1937	0 ± 0	0.5 ± 1	0 ± 0	0 ± 0	Fungi unclassified	Fungi unclassified	Fungi unclassified	Fungi unclassified	Fungi unclassified	Fungi unclassified
	Otu1939	0 ± 0	0 ± 0	0 ± 0	0.5 ± 1	Fungi unclassified	Fungi unclassified	Fungi unclassified	Fungi unclassified	Fungi unclassified	Fungi unclassified
	Otu1940	0.5 ± 0.58	0 ± 0	0 ± 0	0 ± 0	Fungi unclassified	Fungi unclassified	Fungi unclassified	Fungi unclassified	Fungi unclassified	Fungi unclassified
	Otu1941	0 ± 0	0 ± 0	0.5 ± 1	0 ± 0	Basidiomycota	Agaricomycetes	Agaricales	Psathyrellaceae	Psathyrella	Psathyrella spadiceogrisea
	Otu1942	0 ± 0	0 ± 0	0.5 ± 1	0 ± 0	Basidiomycota	Agaricomycetes	Agaricomycetes unclassified	Agaricomycetes unclassified	Agaricomycetes unclassified	Agaricomycetes unclassified
	Otu1943	0.5 ± 1	0 ± 0	0 ± 0	0 ± 0	Basidiomycota	Agaricomycetes	Corticiales	Corticiaceae	Corticium	Corticium unclassified
	Otu1944	0 ± 0	0.5 ± 1	0 ± 0	0 ± 0	Basidiomycota	Agaricomycetes	Polyporales	Polyporaceae	Polyporaceae unclassified	Polyporaceae unclassified
	Otu1945	0 ± 0	0 ± 0	0.5 ± 1	0 ± 0	Basidiomycota	Tremellomycetes	Tremellales	Tremellales family Incertae sedis	Bullera	Bullera coprosmae
	Otu1946	0 ± 0	0.25 ± 0.5	0 ± 0	0.25 ± 0.5	Fungi unclassified	Fungi unclassified	Fungi unclassified	Fungi unclassified	Fungi unclassified	Fungi unclassified
	Otu1947	0.5 ± 1	0 ± 0	0 ± 0	0 ± 0	Glomeromycota	Glomeromycetes	Glomerales	Glomeraceae	Glomeraceae unclassified	Glomeraceae unclassified
	Otu1948	0.25 ± 0.5	0.25 ± 0.5	0 ± 0	0 ± 0	Fungi unclassified	Fungi unclassified	Fungi unclassified	Fungi unclassified	Fungi unclassified	Fungi unclassified
	Otu1949	0.25 ± 0.5	0 ± 0	0 ± 0	0.25 ± 0.5	Fungi unclassified	Fungi unclassified	Fungi unclassified	Fungi unclassified	Fungi unclassified	Fungi unclassified
	Otu1950	0 ± 0	0 ± 0	0 ± 0	0.5 ± 1	Basidiomycota	Agaricomycetes	Trechisporales	unclassified Trechisporales	unclassified Trechisporales	Trechisporales sp
	Otu1951	0.5 ± 1	0 ± 0	0 ± 0	0 ± 0	Fungi unclassified	Fungi unclassified	Fungi unclassified	Fungi unclassified	Fungi unclassified	Fungi unclassified
	Otu1952	0 ± 0	0 ± 0	0.5 ± 1	0 ± 0	Fungi unclassified	Fungi unclassified	Fungi unclassified	Fungi unclassified	Fungi unclassified	Fungi unclassified
	Otu1953	0 ± 0	0 ± 0	0 ± 0	0.5 ± 1	Glomeromycota	Glomeromycetes	Glomerales	Glomeraceae	Glomus	Glomus sp 8 SUN 2011
	Otu1954	0 ± 0	0.5 ± 1	0 ± 0	0 ± 0	Glomeromycota	Glomeromycetes	Glomerales	Glomeraceae	Rhizophagus	Rhizophagus sp MUCL 43208
	Otu1955	0 ± 0	0 ± 0	0.5 ± 0.58	0 ± 0	Ascomycota	Sordariomycetes	Sordariales	Lasiosphaeriaceae	Cladorrhinum	Cladorrhinum sp
	Otu1956	0 ± 0	0 ± 0	0 ± 0	0.5 ± 1	Fungi unclassified	Fungi unclassified	Fungi unclassified	Fungi unclassified	Fungi unclassified	Fungi unclassified
	Otu1957	0 ± 0	0 ± 0	0.5 ± 1	0 ± 0	Fungi unclassified	Fungi unclassified	Fungi unclassified	Fungi unclassified	Fungi unclassified	Fungi unclassified
	Otu1958	0 ± 0	0.5 ± 1	0 ± 0	0 ± 0	Fungi unclassified	Fungi unclassified	Fungi unclassified	Fungi unclassified	Fungi unclassified	Fungi unclassified
	Otu1959	0 ± 0	0 ± 0	0.25 ± 0.5	0.25 ± 0.5	Ascomycota	Sordariomycetes	Microascales	Microascales unclassified	Microascales unclassified	Microascales unclassified
	Otu1960	0.5 ± 0.58	0 ± 0	0 ± 0	0 ± 0	Basidiomycota	Tremellomycetes	Filobasidiales	Filobasidiaceae	Cryptococcus	Cryptococcus terricola
	Otu1961	0 ± 0	0 ± 0	0.25 ± 0.5	0.25 ± 0.5	Ascomycota	Sordariomycetes	Sordariales	Sordariales unclassified	Sordariales unclassified	Sordariales unclassified
	Otu1962	0.5 ± 1	0 ± 0	0 ± 0	0 ± 0	Basidiomycota	Agaricomycetes	Polyporales	Fomitopsidaceae	Fomitopsis	Fomitopsis pinicola
	Otu1963	0 ± 0	0 ± 0	0.5 ± 1	0 ± 0	Ascomycota	Saccharomycetes	Saccharomycetales	Saccharomycetales unclassified	Saccharomycetales unclassified	Saccharomycetales unclassified
	Otu1964	0.25 ± 0.5	0.25 ± 0.5	0 ± 0	0 ± 0	Fungi unclassified	Fungi unclassified	Fungi unclassified	Fungi unclassified	Fungi unclassified	Fungi unclassified
	Otu1965	0.25 ± 0.5	0 ± 0	0.25 ± 0.5	0 ± 0	Fungi unclassified	Fungi unclassified	Fungi unclassified	Fungi unclassified	Fungi unclassified	Fungi unclassified
	Otu1966	0.5 ± 1	0 ± 0	0 ± 0	0 ± 0	Fungi unclassified	Fungi unclassified	Fungi unclassified	Fungi unclassified	Fungi unclassified	Fungi unclassified
	Otu1967	0 ± 0	0 ± 0	0.5 ± 1	0 ± 0	Ascomycota	Ascomycota unclassified	Ascomycota unclassified	Ascomycota unclassified	Ascomycota unclassified	Ascomycota unclassified
	Otu1968	0 ± 0	0.25 ± 0.5	0.25 ± 0.5	0 ± 0	Fungi unclassified	Fungi unclassified	Fungi unclassified	Fungi unclassified	Fungi unclassified	Fungi unclassified
	Otu1969	0.25 ± 0.5	0.25 ± 0.5	0 ± 0	0 ± 0	Ascomycota	Sordariomycetes	Hypocreales	Nectriaceae	Fusarium	Fusarium unclassified
	Otu1970	0 ± 0	0.5 ± 1	0 ± 0	0 ± 0	Glomeromycota	Glomeromycetes	Glomerales	Claroideoglomeraceae	Claroideoglomus	Claroideoglomus sp
	Otu1971	0 ± 0	0.5 ± 1	0 ± 0	0 ± 0	Fungi unclassified	Fungi unclassified	Fungi unclassified	Fungi unclassified	Fungi unclassified	Fungi unclassified
	Otu1972	0.25 ± 0.5	0.25 ± 0.5	0 ± 0	0 ± 0	Basidiomycota	Tremellomycetes	Cystofilobasidiales	Cystofilobasidiaceae	Guehomyces	Guehomyces pullulans
	Otu1973	0 ± 0	0.5 ± 1	0 ± 0	0 ± 0	Fungi unclassified	Fungi unclassified	Fungi unclassified	Fungi unclassified	Fungi unclassified	Fungi unclassified
	Otu1974	0.5 ± 1	0 ± 0	0 ± 0	0 ± 0	Fungi unclassified	Fungi unclassified	Fungi unclassified	Fungi unclassified	Fungi unclassified	Fungi unclassified
	Otu1975	0 ± 0	0 ± 0	0.5 ± 1	0 ± 0	Basidiomycota	Tremellomycetes	Trichosporonales	Trichosporonaceae	Trichosporon	Trichosporon guehoae
	Otu1976	0 ± 0	0 ± 0	0.5 ± 1	0 ± 0	Fungi unclassified	Fungi unclassified	Fungi unclassified	Fungi unclassified	Fungi unclassified	Fungi unclassified
	Otu1977	0 ± 0	0.5 ± 1	0 ± 0	0 ± 0	Ascomycota	Sordariomycetes	Hypocreales	Hypocreales family Incertae sedis	Sarocladium	Sarocladium sp
	Otu1978	0 ± 0	0 ± 0	0.5 ± 1	0 ± 0	Ascomycota	Sordariomycetes	Xylariales	Xylariaceae	Xylaria	Xylaria longipes
	Otu1979	0.25 ± 0.5	0.25 ± 0.5	0 ± 0	0 ± 0	Ascomycota	Sordariomycetes	Xylariales	Amphisphaeriaceae	Amphisphaeriaceae unclassified	Amphisphaeriaceae unclassified
	Otu1980	0 ± 0	0 ± 0	0 ± 0	0.5 ± 1	Fungi unclassified	Fungi unclassified	Fungi unclassified	Fungi unclassified	Fungi unclassified	Fungi unclassified
	Otu1981	0 ± 0	0 ± 0	0.25 ± 0.5	0.25 ± 0.5	Fungi unclassified	Fungi unclassified	Fungi unclassified	Fungi unclassified	Fungi unclassified	Fungi unclassified
	Otu1982	0.5 ± 1	0 ± 0	0 ± 0	0 ± 0	Fungi unclassified	Fungi unclassified	Fungi unclassified	Fungi unclassified	Fungi unclassified	Fungi unclassified
	Otu1983	0 ± 0	0.5 ± 1	0 ± 0	0 ± 0	Ascomycota	Leotiomycetes	Leotiomycetes unclassified	Leotiomycetes unclassified	Leotiomycetes unclassified	Leotiomycetes unclassified
	Otu1984	0 ± 0	0 ± 0	0.5 ± 1	0 ± 0	Fungi unclassified	Fungi unclassified	Fungi unclassified	Fungi unclassified	Fungi unclassified	Fungi unclassified
	Otu1985	0.5 ± 1	0 ± 0	0 ± 0	0 ± 0	Ascomycota	Sordariomycetes	Microascales	Microascaceae	Microascaceae unclassified	Microascaceae unclassified
	Otu1986	0 ± 0	0 ± 0	0.25 ± 0.5	0.25 ± 0.5	Ascomycota	Sordariomycetes	Hypocreales	Hypocreales unclassified	Hypocreales unclassified	Hypocreales unclassified
	Otu1987	0 ± 0	0.5 ± 0.58	0 ± 0	0 ± 0	Basidiomycota	Tremellomycetes	Cystofilobasidiales	Cystofilobasidiaceae	Guehomyces	Guehomyces pullulans
	Otu1988	0.5 ± 1	0 ± 0	0 ± 0	0 ± 0	Basidiomycota	Agaricomycetes	Agaricales	Agaricaceae	Agaricus	Agaricus campestris
	Otu1989	0 ± 0	0 ± 0	0 ± 0	0.5 ± 1	Ascomycota	Sordariomycetes	Sordariales	Sordariales unclassified	Sordariales unclassified	Sordariales unclassified
	Otu1990	0 ± 0	0 ± 0	0.5 ± 1	0 ± 0	Basidiomycota	Agaricomycetes	Corticiales	Corticiaceae	Limonomyces	Limonomyces sp
	Otu1991	0 ± 0	0.5 ± 1	0 ± 0	0 ± 0	Fungi unclassified	Fungi unclassified	Fungi unclassified	Fungi unclassified	Fungi unclassified	Fungi unclassified
	Otu1992	0 ± 0	0.5 ± 1	0 ± 0	0 ± 0	Fungi unclassified	Fungi unclassified	Fungi unclassified	Fungi unclassified	Fungi unclassified	Fungi unclassified
	Otu1993	0 ± 0	0 ± 0	0 ± 0	0.5 ± 1	Fungi unclassified	Fungi unclassified	Fungi unclassified	Fungi unclassified	Fungi unclassified	Fungi unclassified
	Otu1994	0.5 ± 0.58	0 ± 0	0 ± 0	0 ± 0	Chytridiomycota	Chytridiomycetes	Rhizophydiales	Rhizophydiaceae	Rhizophydium	Rhizophydium unclassified
	Otu1995	0 ± 0	0 ± 0	0 ± 0	0.5 ± 1	Fungi unclassified	Fungi unclassified	Fungi unclassified	Fungi unclassified	Fungi unclassified	Fungi unclassified
	Otu1996	0.5 ± 1	0 ± 0	0 ± 0	0 ± 0	Fungi unclassified	Fungi unclassified	Fungi unclassified	Fungi unclassified	Fungi unclassified	Fungi unclassified
	Otu1997	0.25 ± 0.5	0 ± 0	0 ± 0	0.25 ± 0.5	Ascomycota	Ascomycota unclassified	Ascomycota unclassified	Ascomycota unclassified	Ascomycota unclassified	Ascomycota unclassified
	Otu1998	0.25 ± 0.5	0.25 ± 0.5	0 ± 0	0 ± 0	Fungi unclassified	Fungi unclassified	Fungi unclassified	Fungi unclassified	Fungi unclassified	Fungi unclassified
	Otu1999	0.5 ± 1	0 ± 0	0 ± 0	0 ± 0	Fungi unclassified	Fungi unclassified	Fungi unclassified	Fungi unclassified	Fungi unclassified	Fungi unclassified
	Otu2000	0.5 ± 1	0 ± 0	0 ± 0	0 ± 0	Ascomycota	Orbiliomycetes	Orbiliales	Orbiliaceae	Arthrobotrys	Arthrobotrys oligospora
	Otu2001	0.25 ± 0.5	0 ± 0	0 ± 0	0.25 ± 0.5	Fungi unclassified	Fungi unclassified	Fungi unclassified	Fungi unclassified	Fungi unclassified	Fungi unclassified
	Otu2002	0 ± 0	0 ± 0	0.5 ± 1	0 ± 0	Fungi unclassified	Fungi unclassified	Fungi unclassified	Fungi unclassified	Fungi unclassified	Fungi unclassified
	Otu2003	0.5 ± 1	0 ± 0	0 ± 0	0 ± 0	Fungi unclassified	Fungi unclassified	Fungi unclassified	Fungi unclassified	Fungi unclassified	Fungi unclassified
	Otu2004	0.25 ± 0.5	0 ± 0	0.25 ± 0.5	0 ± 0	Fungi unclassified	Fungi unclassified	Fungi unclassified	Fungi unclassified	Fungi unclassified	Fungi unclassified
	Otu2005	0.5 ± 1	0 ± 0	0 ± 0	0 ± 0	Fungi unclassified	Fungi unclassified	Fungi unclassified	Fungi unclassified	Fungi unclassified	Fungi unclassified
	Otu2006	0.25 ± 0.5	0 ± 0	0 ± 0	0.25 ± 0.5	Fungi unclassified	Fungi unclassified	Fungi unclassified	Fungi unclassified	Fungi unclassified	Fungi unclassified
	Otu2007	0 ± 0	0.5 ± 1	0 ± 0	0 ± 0	Ascomycota	Sordariomycetes	Xylariales	Diatrypaceae	Diatrype	Diatrype flavovirens
	Otu2008	0.5 ± 1	0 ± 0	0 ± 0	0 ± 0	Fungi unclassified	Fungi unclassified	Fungi unclassified	Fungi unclassified	Fungi unclassified	Fungi unclassified
	Otu2010	0 ± 0	0.5 ± 1	0 ± 0	0 ± 0	Fungi unclassified	Fungi unclassified	Fungi unclassified	Fungi unclassified	Fungi unclassified	Fungi unclassified
	Otu2011	0 ± 0	0.25 ± 0.5	0 ± 0	0.25 ± 0.5	Fungi unclassified	Fungi unclassified	Fungi unclassified	Fungi unclassified	Fungi unclassified	Fungi unclassified
	Otu2012	0 ± 0	0.25 ± 0.5	0 ± 0	0.25 ± 0.5	Zygomycota	Zygomycota class Incertae sedis	Mortierellales	Mortierellaceae	Mortierella	Mortierella rishikesha
	Otu2013	0 ± 0	0.25 ± 0.5	0.25 ± 0.5	0 ± 0	Chytridiomycota	Chytridiomycetes	Spizellomycetales	Spizellomycetaceae	Kochiomyces	Kochiomyces unclassified
	Otu2014	0.25 ± 0.5	0.25 ± 0.5	0 ± 0	0 ± 0	Fungi unclassified	Fungi unclassified	Fungi unclassified	Fungi unclassified	Fungi unclassified	Fungi unclassified
	Otu2015	0 ± 0	0.5 ± 1	0 ± 0	0 ± 0	Chytridiomycota	Chytridiomycetes	Chytridiomycetes unclassified	Chytridiomycetes unclassified	Chytridiomycetes unclassified	Chytridiomycetes unclassified
	Otu2016	0.5 ± 1	0 ± 0	0 ± 0	0 ± 0	Chytridiomycota	Chytridiomycetes	Rhizophydiales	Rhizophydiales unclassified	Rhizophydiales unclassified	Rhizophydiales unclassified
	Otu2017	0 ± 0	0 ± 0	0 ± 0	0.5 ± 1	Fungi unclassified	Fungi unclassified	Fungi unclassified	Fungi unclassified	Fungi unclassified	Fungi unclassified
	Otu2018	0 ± 0	0.25 ± 0.5	0.25 ± 0.5	0 ± 0	Zygomycota	Zygomycota class Incertae sedis	Mortierellales	Mortierellaceae	Mortierella	Mortierella rishikesha
	Otu2019	0.25 ± 0.5	0 ± 0	0 ± 0	0.25 ± 0.5	Zygomycota	Zygomycota class Incertae sedis	Mortierellales	Mortierellaceae	Mortierella	Mortierella elongata
	Otu2020	0.5 ± 1	0 ± 0	0 ± 0	0 ± 0	Chytridiomycota	Chytridiomycetes	Rhizophydiales	Rhizophydiales unclassified	Rhizophydiales unclassified	Rhizophydiales unclassified
	Otu2021	0.5 ± 1	0 ± 0	0 ± 0	0 ± 0	Fungi unclassified	Fungi unclassified	Fungi unclassified	Fungi unclassified	Fungi unclassified	Fungi unclassified
	Otu2022	0.5 ± 1	0 ± 0	0 ± 0	0 ± 0	Zygomycota	Zygomycota class Incertae sedis	Mortierellales	Mortierellaceae	Mortierella	Mortierella unclassified
	Otu2023	0.5 ± 1	0 ± 0	0 ± 0	0 ± 0	Fungi unclassified	Fungi unclassified	Fungi unclassified	Fungi unclassified	Fungi unclassified	Fungi unclassified
	Otu2024	0 ± 0	0.5 ± 1	0 ± 0	0 ± 0	Zygomycota	Zygomycota class Incertae sedis	Mortierellales	Mortierellaceae	Mortierella	Mortierella unclassified
	Otu2025	0 ± 0	0 ± 0	0.5 ± 1	0 ± 0	Fungi unclassified	Fungi unclassified	Fungi unclassified	Fungi unclassified	Fungi unclassified	Fungi unclassified
	Otu2026	0 ± 0	0.5 ± 1	0 ± 0	0 ± 0	Zygomycota	Zygomycota class Incertae sedis	Mortierellales	Mortierellaceae	Mortierella	Mortierella unclassified
	Otu2027	0.25 ± 0.5	0 ± 0	0 ± 0	0.25 ± 0.5	Zygomycota	Zygomycota class Incertae sedis	Mortierellales	Mortierellaceae	Mortierella	Mortierella unclassified
	Otu2028	0 ± 0	0 ± 0	0 ± 0	0.5 ± 1	Fungi unclassified	Fungi unclassified	Fungi unclassified	Fungi unclassified	Fungi unclassified	Fungi unclassified
	Otu2029	0 ± 0	0 ± 0	0.5 ± 1	0 ± 0	Fungi unclassified	Fungi unclassified	Fungi unclassified	Fungi unclassified	Fungi unclassified	Fungi unclassified
	Otu2030	0.25 ± 0.5	0 ± 0	0 ± 0	0.25 ± 0.5	Zygomycota	Zygomycota class Incertae sedis	Mortierellales	Mortierellaceae	Mortierella	Mortierella unclassified
	Otu2031	0.5 ± 1	0 ± 0	0 ± 0	0 ± 0	Fungi unclassified	Fungi unclassified	Fungi unclassified	Fungi unclassified	Fungi unclassified	Fungi unclassified
	Otu2032	0 ± 0	0.5 ± 1	0 ± 0	0 ± 0	Zygomycota	Zygomycota class Incertae sedis	Mortierellales	Mortierellaceae	Mortierella	Mortierella hyalina
	Otu2033	0 ± 0	0.5 ± 1	0 ± 0	0 ± 0	Zygomycota	Zygomycota class Incertae sedis	Mortierellales	Mortierellaceae	Mortierella	Mortierella unclassified
	Otu2034	0 ± 0	0 ± 0	0.5 ± 1	0 ± 0	Basidiomycota	Agaricomycetes	Russulales	Russulaceae	Lactarius	Lactarius unclassified
[truncated: 1,189 more rows]
