# Supplementary material for: Changes in the Microbial Composition of the Rhizosphere of Hop Plants Affected by Verticillium Wilt Caused by Verticillium nonalfalfae
Source: Microorganisms. 2023 Jul 16;11(7):1819. doi: 10.3390/microorganisms11071819 (PMC10385175; doi:10.3390/microorganisms11071819)
Supplement: Supplementary file 1 [file microorganisms-11-01819-s001.zip › Supplementary Material-Table S2-Bacterial OTUs-final.xlsx]

## Sheet: S2_AMP_OTU_id
	Supplementary Material. Table S2. Bacterial OTUs detected in the different soil samples analyzed : healthy bulk soil (HB); diseased bulk soil (DB); healthy rhizosphere soil (HR); and diseased rhizosphere soil (DR). A BLASTn analysis was performed for the 200 most abundant OTUs in the global population in order to get a more precise identification of some taxa (highlighted in yellow). Only BLASTN …
		DB	DR	HB	HR	Phylum	Class	Order	Family	Genus
	Otu00001	7216 ± 1243.06	9145.75 ± 3229.85	8922.25 ± 3347.65	6680 ± 1751.69	Proteobacteria	Alphaproteobacteria	Sphingomonadales	Sphingomonadaceae	Sphingomonas
	Otu00003	2135.75 ± 1574.21	13291.75 ± 19128.83	1869.25 ± 1084.62	7173.5 ± 8938.49	Bacteroidota	Bacteroidia	Flavobacteriales	Flavobacteriaceae	Flavobacterium
	Otu00004	5578 ± 2682.17	7218.5 ± 3823.55	6527.75 ± 1799.44	4754 ± 218.13	Acidobacteriota	Vicinamibacteria	Vicinamibacterales	Vicinamibacteraceae	Vicinamibacteraceae_ge
	Otu00005	4916.75 ± 1987.73	5560.25 ± 3492.49	7841.25 ± 2265.08	5184.75 ± 860.04	Acidobacteriota	Blastocatellia	Pyrinomonadales	Pyrinomonadaceae	RB41
	Otu00006	2883.25 ± 395.03	3591 ± 1921.53	5253.75 ± 1660.11	3928.5 ± 594.74	Proteobacteria	Gammaproteobacteria	Burkholderiales	SC-I-84	SC-I-84_ge
	Otu00007	3288 ± 718.71	2585.5 ± 1024.25	4406.5 ± 1661.73	3031.5 ± 656.06	Bacteroidota	Bacteroidia	Chitinophagales	Chitinophagaceae	Flavisolibacter
	Otu00008	1907.5 ± 258.05	4220.25 ± 2133.94	3270.25 ± 1030.88	3881.25 ± 1307.19	Proteobacteria	Gammaproteobacteria	Burkholderiales	Comamonadaceae	Comamonadaceae_unclassified
	Otu00009	2613.75 ± 3331.25	2973.5 ± 1429.72	2601 ± 2289.42	4770.75 ± 5724.02	Proteobacteria	Gammaproteobacteria	Pseudomonadales	Pseudomonadaceae	Pseudomonas
	Otu00010	957 ± 189.53	3908.25 ± 182.58	1554 ± 663.86	5270 ± 3059.04	Actinobacteriota	Actinobacteria	Micrococcales	Micrococcaceae	Pseudarthrobacter
	Otu00011	3015.75 ± 962.22	2364.75 ± 1053.2	3606 ± 1014.1	2066.75 ± 188.46	Acidobacteriota	Blastocatellia	Blastocatellales	Blastocatellaceae	Blastocatellaceae_unclassified
	Otu00012	2519 ± 916.54	2793.25 ± 1361.13	3252.5 ± 756.11	2239.75 ± 672.74	Verrucomicrobiota	Verrucomicrobiae	Chthoniobacterales	Chthoniobacteraceae	Candidatus_Udaeobacter
	Otu00013	1924 ± 470.97	3473.5 ± 1490.65	2618.75 ± 1049.48	2204 ± 809.3	Proteobacteria	Gammaproteobacteria	Xanthomonadales	Xanthomonadaceae	Xanthomonadaceae_unclassified
	Otu00014	1703.75 ± 972.07	1337.5 ± 305.05	3685.75 ± 1560.74	2636 ± 1122.6	Proteobacteria	Gammaproteobacteria	Burkholderiales	Oxalobacteraceae	Massilia
	Otu00015	1553 ± 834.46	2530 ± 1394.25	2514.25 ± 690.76	1781.25 ± 151.88	Acidobacteriota	Vicinamibacteria	Vicinamibacterales	uncultured	uncultured_ge
	Otu00016	1023.5 ± 587.15	1253.75 ± 995.99	2624.75 ± 661.82	1797.75 ± 436.57	Acidobacteriota	Blastocatellia	Pyrinomonadales	Pyrinomonadaceae	RB41
	Otu00017	1352 ± 249.65	897.75 ± 316.46	2689.25 ± 725.45	1546.5 ± 235.97	Gemmatimonadota	Gemmatimonadetes	Gemmatimonadales	Gemmatimonadaceae	uncultured
	Otu00018	1175.25 ± 238.44	2171 ± 783.32	1456.5 ± 339.5	1659.25 ± 630.51	Proteobacteria	Alphaproteobacteria	Rhizobiales	Bradyrhizobiaceae	Bradyrhizobium
	Otu00019	1591.25 ± 2616.22	1386 ± 588.15	418 ± 140.67	2839.75 ± 3671.29	Bacteroidota	Bacteroidia	Sphingobacteriales	Sphingobacteriaceae	Pedobacter
	Otu00020	1297.5 ± 788.15	1591 ± 786.51	1648 ± 526.23	1285 ± 103.68	Acidobacteriota	Vicinamibacteria	Vicinamibacterales	uncultured	uncultured_ge
	Otu00021	1130 ± 473.84	1998.5 ± 1030.01	1455.25 ± 430.4	1137.5 ± 203.87	Chloroflexi	KD4-96	KD4-96_or	KD4-96_fa	KD4-96_ge
	Otu00022	1102.5 ± 388.81	2082.25 ± 789.9	1267.75 ± 284.01	1209.5 ± 319.12	Proteobacteria	Alphaproteobacteria	Rhizobiales	Xanthobacteraceae	Xanthobacteraceae_unclassified
	Otu00023	1364.25 ± 318.26	1226.25 ± 481.68	1762.25 ± 483.39	1170.5 ± 188.44	Planctomycetota	Phycisphaerae	Tepidisphaerales	WD2101_soil_group	WD2101_soil_group_ge
	Otu00024	1097.5 ± 301.96	1785.5 ± 708.28	1125.5 ± 264.26	941.25 ± 139.28	Proteobacteria	Gammaproteobacteria	Gammaproteobacteria_Incertae_Sedis	Unknown_Family	Acidibacter
	Otu00025	1392.5 ± 374.99	1052.25 ± 484.5	1624 ± 359.93	812.5 ± 58.75	Acidobacteriota	Blastocatellia	Blastocatellales	Blastocatellaceae	Blastocatellaceae_unclassified
	Otu00026	1085.75 ± 597.01	1727.5 ± 976.08	1162.5 ± 422.65	882.25 ± 82.16	Acidobacteriota	Vicinamibacteria	Vicinamibacterales	Vicinamibacteraceae	Vicinamibacteraceae_ge
	Otu00027	819 ± 326.25	1895 ± 1070.05	1031.5 ± 300.46	958 ± 162.86	Proteobacteria	Gammaproteobacteria	Burkholderiales	Nitrosomonadaceae	MND1
	Otu00028	1012 ± 383.32	1349.25 ± 628.3	1237.75 ± 356.26	964.5 ± 372.21	Bacteroidota	Bacteroidia	Chitinophagales	Chitinophagaceae	uncultured
	Otu00029	478.25 ± 196.1	1362.25 ± 964.03	1005.5 ± 509.39	1670 ± 677.62	Actinobacteriota	Actinobacteria	Streptomycetales	Streptomycetaceae	Streptomyces
	Otu00030	1180.5 ± 462.93	1289.25 ± 603.61	868.5 ± 279.62	960.25 ± 312.5	Proteobacteria	Gammaproteobacteria	Burkholderiales	Nitrosomonadaceae	Nitrosospira
	Otu00031	2604 ± 5074.75	630.25 ± 660.73	161 ± 150.59	763.25 ± 1044.83	Bacteroidota	Bacteroidia	Sphingobacteriales	Sphingobacteriaceae	Sphingobacterium
	Otu00032	707.75 ± 99.48	1434.75 ± 676.01	1109 ± 284.18	827.25 ± 130.32	Proteobacteria	Gammaproteobacteria	Burkholderiales	Nitrosomonadaceae	Ellin6067
	Otu00034	795 ± 338.49	982.25 ± 519.72	1240.75 ± 226.08	832.25 ± 151.71	Verrucomicrobiota	Verrucomicrobiae	Chthoniobacterales	Chthoniobacteraceae	Chthoniobacter
	Otu00035	731.5 ± 109.28	866.5 ± 420.87	1284.75 ± 401	796.5 ± 177.6	Chloroflexi	Chloroflexia	Chloroflexales	Roseiflexaceae	uncultured
	Otu00036	436 ± 141.44	1628.5 ± 988.46	818.75 ± 226.88	783.5 ± 150.76	Methylomirabilota	Methylomirabilia	Rokubacteriales	Rokubacteriales_fa	Rokubacteriales_ge
	Otu00037	718.75 ± 403.18	1369 ± 649.42	861.25 ± 228.95	682.25 ± 189.98	Bacteroidota	Bacteroidia	Chitinophagales	Chitinophagaceae	Chitinophagaceae_unclassified
	Otu00038	715.75 ± 192.79	1044 ± 454.75	949 ± 273.8	750 ± 284.01	Actinobacteriota	Actinobacteria	Corynebacteriales	Mycobacteriaceae	Mycobacterium
	Otu00039	1010 ± 476.39	841.5 ± 408.06	837 ± 271.43	632.75 ± 106.24	Bacteroidota	Bacteroidia	Chitinophagales	Chitinophagaceae	Flavitalea
	Otu00040	790.25 ± 503.82	413.75 ± 211.97	794 ± 148.98	1225 ± 858.59	Bacteria_unclassified	Bacteria_unclassified	Bacteria_unclassified	Bacteria_unclassified	Bacteria_unclassified
	Otu00041	762.75 ± 455.32	1116.25 ± 715.59	695.25 ± 123.03	647.25 ± 42.78	Proteobacteria	Gammaproteobacteria	Steroidobacterales	Steroidobacteraceae	Steroidobacter
	Otu00042	883.75 ± 472.54	775 ± 389.2	918 ± 324.93	606 ± 303.07	Proteobacteria	Gammaproteobacteria	Burkholderiales	Oxalobacteraceae	Oxalobacteraceae_unclassified
	Otu00043	632 ± 190.92	876 ± 699.75	906.75 ± 309.49	732 ± 253.15	Planctomycetota	Phycisphaerae	Tepidisphaerales	WD2101_soil_group	WD2101_soil_group_ge
	Otu00044	645 ± 219.63	900.5 ± 466.2	909 ± 223.88	673.5 ± 102	Planctomycetota	Phycisphaerae	Tepidisphaerales	WD2101_soil_group	WD2101_soil_group_ge
	Otu00045	488.75 ± 401.85	1088.75 ± 1176.37	681.25 ± 254.84	688.75 ± 339.48	Acidobacteriota	Acidobacteriae	Acidobacteriales	uncultured	uncultured_ge
	Otu00046	432.5 ± 136.68	730.75 ± 389.33	709 ± 253.29	956.25 ± 546.11	Firmicutes	Bacilli	Bacillales	Planococcaceae	Planococcaceae_unclassified
	Otu00047	313.5 ± 159.96	890.25 ± 419.6	507.25 ± 293.69	1104.5 ± 746.24	Proteobacteria	Alphaproteobacteria	Rhizobiales	Rhizobiaceae	Rhizobiaceae_unclassified
	Otu00048	482.25 ± 170.41	633.75 ± 322.96	1004.75 ± 250.49	691.75 ± 78.33	Acidobacteriota	Holophagae	Subgroup_7	Subgroup_7_fa	Subgroup_7_ge
	Otu00049	502.25 ± 270.71	1241.25 ± 741.95	551.75 ± 157.02	482.75 ± 53.72	Acidobacteriota	Vicinamibacteria	Vicinamibacterales	uncultured	uncultured_ge
	Otu00050	489.25 ± 65.04	809 ± 229.38	797 ± 241.04	676.5 ± 247.95	Proteobacteria	Alphaproteobacteria	Sphingomonadales	Sphingomonadaceae	Sphingomonas
	Otu00051	511 ± 137.63	962.5 ± 570.13	689 ± 242.38	601.25 ± 227.55	Actinobacteriota	Actinobacteria	Micrococcales	Intrasporangiaceae	Intrasporangiaceae_unclassified
	Otu00052	589.75 ± 186.68	923.5 ± 441.21	680 ± 247.18	511.5 ± 141.91	Actinobacteriota	Actinobacteria	Propionibacteriales	Nocardioidaceae	Nocardioides
	Otu00053	650.75 ± 390.12	450.75 ± 349.76	1067.5 ± 418.53	468.75 ± 162.56	Acidobacteriota	Holophagae	Subgroup_7	Subgroup_7_fa	Subgroup_7_ge
	Otu00054	553.5 ± 48.32	897.75 ± 464.4	652.25 ± 215.33	492.5 ± 150.13	Myxococcota	Polyangia	Haliangiales	Haliangiaceae	Haliangium
	Otu00055	324.5 ± 221.73	1065.5 ± 716.99	592.5 ± 529.26	576.5 ± 337.76	Proteobacteria	Gammaproteobacteria	Xanthomonadales	Xanthomonadaceae	Stenotrophomonas
	Otu00056	563.75 ± 88.4	919.75 ± 526.53	520.75 ± 169.69	540.5 ± 206.09	Proteobacteria	Alphaproteobacteria	Sphingomonadales	Sphingomonadaceae	Sphingomonadaceae_unclassified
	Otu00057	789 ± 195.5	537.75 ± 220.99	767.5 ± 220.5	427.25 ± 95.76	Bacteroidota	Bacteroidia	Sphingobacteriales	env.OPS_17	env.OPS_17_ge
	Otu00058	506.25 ± 142.39	727 ± 394.83	764.25 ± 212.08	519.25 ± 97.04	Gemmatimonadota	Gemmatimonadetes	Gemmatimonadales	Gemmatimonadaceae	uncultured
	Otu00059	582 ± 195.47	1061 ± 534.58	341.5 ± 128.23	523 ± 323.02	Actinobacteriota	Actinobacteria	Micrococcales	Microbacteriaceae	Microbacterium
	Otu00060	640.5 ± 85.43	561.5 ± 207.64	811.5 ± 222.03	486.25 ± 63.32	Acidobacteriota	Holophagae	Subgroup_7	Subgroup_7_fa	Subgroup_7_ge
	Otu00061	514 ± 100.69	766 ± 361.38	608 ± 179.68	596 ± 273.85	Actinobacteriota	Actinobacteria	Propionibacteriales	Nocardioidaceae	Nocardioides
	Otu00062	528 ± 225.02	814.25 ± 325.08	609.5 ± 182.9	522 ± 84.12	Proteobacteria	Alphaproteobacteria	Rhizobiales	Rhizobiales_unclassified	Rhizobiales_unclassified
	Otu00063	202.5 ± 98.55	1578.5 ± 806.92	176.75 ± 150.68	513 ± 765.37	Proteobacteria	Gammaproteobacteria	Xanthomonadales	Rhodanobacteraceae	Rhodanobacter
	Otu00064	446.75 ± 144.81	962 ± 538.62	612 ± 193.78	432 ± 164.62	Actinobacteriota	Thermoleophilia	Gaiellales	Gaiellaceae	Gaiella
	Otu00065	510.75 ± 59.11	731.75 ± 438.84	690.25 ± 204.26	476.25 ± 146.15	Gemmatimonadota	Gemmatimonadetes	Gemmatimonadales	Gemmatimonadaceae	Gemmatimonas
	Otu00066	651.5 ± 261.69	551.5 ± 324.55	712.25 ± 309.87	471 ± 120.8	Verrucomicrobiota	Verrucomicrobiae	Pedosphaerales	Pedosphaeraceae	Pedosphaeraceae_ge
	Otu00067	560.75 ± 154.16	577.25 ± 216.84	751.75 ± 269.51	436.5 ± 67.48	Verrucomicrobiota	Verrucomicrobiae	Opitutales	Opitutaceae	Opitutus
	Otu00068	541.25 ± 446.49	541 ± 423.42	670.25 ± 205.61	558 ± 200.87	Actinobacteriota	Actinobacteria	Propionibacteriales	Propionibacteriales_unclassified	Propionibacteriales_unclassified
	Otu00069	349.5 ± 67.28	989.75 ± 564.4	506.5 ± 102	447.75 ± 150.96	Actinobacteriota	Actinobacteria	Micromonosporales	Micromonosporaceae	Micromonosporaceae_unclassified
	Otu00070	461.25 ± 167.27	822.5 ± 444.57	581.25 ± 146.17	405.5 ± 59.56	Proteobacteria	Gammaproteobacteria	Xanthomonadales	Xanthomonadaceae	Arenimonas
	Otu00071	114.75 ± 118.62	1691.75 ± 1582.12	125.75 ± 71.93	269 ± 258.86	Proteobacteria	Gammaproteobacteria	Enterobacterales	Aeromonadaceae	Aeromonas
	Otu00072	559 ± 266.12	521 ± 265.88	685.75 ± 291.77	405 ± 156.54	Verrucomicrobiota	Verrucomicrobiae	Chthoniobacterales	Chthoniobacteraceae	Candidatus_Udaeobacter
	Otu00073	430.25 ± 37.48	529.75 ± 356.75	646.25 ± 134.06	438.75 ± 103.21	Gemmatimonadota	Gemmatimonadetes	Gemmatimonadales	Gemmatimonadaceae	Gemmatimonas
	Otu00074	504.75 ± 70.19	459.75 ± 159.35	687.25 ± 180.19	354 ± 29.1	Myxococcota	Myxococcia	Myxococcales	Myxococcaceae	Myxococcaceae_unclassified
	Otu00075	418.5 ± 225.96	376 ± 351.04	719 ± 275.6	413.5 ± 111.18	Bacteria_unclassified	Bacteria_unclassified	Bacteria_unclassified	Bacteria_unclassified	Bacteria_unclassified
	Otu00076	468.25 ± 171.59	490.25 ± 225.41	536.25 ± 205.26	426 ± 156.39	Chloroflexi	Chloroflexia	Thermomicrobiales	JG30-KF-CM45	JG30-KF-CM45_ge
	Otu00077	709.5 ± 1036.57	802.75 ± 650.64	140.5 ± 121.29	235.75 ± 274.79	Bacteroidota	Bacteroidia	Flavobacteriales	Flavobacteriaceae	Flavobacterium
	Otu00078	402.5 ± 242.64	506.25 ± 300.91	632.5 ± 191.95	344.5 ± 35.19	Actinobacteriota	Thermoleophilia	Solirubrobacterales	Solirubrobacteraceae	Solirubrobacter
	Otu00079	413.25 ± 176.65	448.75 ± 302.37	613 ± 163.97	409 ± 68.88	Planctomycetota	Phycisphaerae	Tepidisphaerales	WD2101_soil_group	WD2101_soil_group_ge
	Otu00080	398.25 ± 231.64	894.5 ± 1107	365.75 ± 161.84	214 ± 80.05	Bacteroidota	Bacteroidia	Chitinophagales	Saprospiraceae	uncultured
	Otu00081	130.5 ± 125.54	878.25 ± 688.77	212.75 ± 180.02	649.25 ± 341.37	Patescibacteria	Saccharimonadia	Saccharimonadales	Saccharimonadales_unclassified	Saccharimonadales_unclassified
	Otu00082	353.25 ± 195.27	528.25 ± 356.34	504.75 ± 108.93	463 ± 138.4	Proteobacteria	Gammaproteobacteria	Xanthomonadales	Xanthomonadaceae	Lysobacter
	Otu00083	300.5 ± 136.5	523.75 ± 201.33	372.25 ± 193.52	581.25 ± 237.03	Patescibacteria	Saccharimonadia	Saccharimonadales	Saccharimonadaceae	Saccharimonadaceae_unclassified
	Otu00084	565 ± 339.52	371 ± 229.46	567.5 ± 242.53	250.75 ± 20.55	Bacteroidota	Bacteroidia	Cytophagales	Hymenobacteraceae	Adhaeribacter
	Otu00085	328.5 ± 153.41	652.25 ± 322.63	421 ± 96.97	335 ± 47.64	Acidobacteriota	Vicinamibacteria	Vicinamibacterales	uncultured	uncultured_ge
	Otu00086	301.25 ± 105.41	712 ± 416.74	399.5 ± 116.2	320 ± 45.92	Verrucomicrobiota	Verrucomicrobiae	Pedosphaerales	Pedosphaeraceae	Pedosphaeraceae_unclassified
	Otu00087	354.25 ± 36.39	304.75 ± 161.27	671.5 ± 220.36	398.75 ± 67.35	Bacteria_unclassified	Bacteria_unclassified	Bacteria_unclassified	Bacteria_unclassified	Bacteria_unclassified
	Otu00088	250.25 ± 122.45	795.5 ± 626	270 ± 57.96	297.5 ± 195.79	Proteobacteria	Alphaproteobacteria	Micropepsales	Micropepsaceae	uncultured
	Otu00089	323.75 ± 206.28	541.75 ± 378.9	434 ± 176.62	309 ± 39.36	RCP2-54	RCP2-54_cl	RCP2-54_or	RCP2-54_fa	RCP2-54_ge
	Otu00090	49 ± 26.01	1319.75 ± 1364.15	94 ± 21.89	126.5 ± 62.03	Verrucomicrobiota	Verrucomicrobiae	Pedosphaerales	Pedosphaeraceae	uncultured
	Otu00091	329.5 ± 185.66	546.75 ± 325.3	404 ± 109.26	306.25 ± 73.4	Actinobacteriota	Thermoleophilia	Gaiellales	uncultured	uncultured_ge
	Otu00092	412.25 ± 106.18	308 ± 182.69	545 ± 146.21	311.5 ± 42.27	Gemmatimonadota	Gemmatimonadetes	Gemmatimonadales	Gemmatimonadaceae	Gemmatimonas
	Otu00093	816.75 ± 1434.8	384 ± 289.52	245.75 ± 197.89	122.5 ± 64.91	Bacteroidota	Bacteroidia	Flavobacteriales	Weeksellaceae	Chryseobacterium
	Otu00094	447 ± 125.58	300.25 ± 143.35	524.25 ± 201	269.25 ± 79.21	Bacteroidota	Bacteroidia	Chitinophagales	Chitinophagaceae	Ferruginibacter
	Otu00095	319.25 ± 303.65	492.25 ± 441.18	413.5 ± 154.3	285.75 ± 25.58	Actinobacteriota	Thermoleophilia	Gaiellales	Gaiellaceae	Gaiella
	Otu00096	301 ± 91.4	518.5 ± 206.84	278.25 ± 77.43	411 ± 156.48	Proteobacteria	Alphaproteobacteria	Rhizobiales	Devosiaceae	Devosia
	Otu00097	215.75 ± 73.63	217.5 ± 119.09	678.75 ± 243.17	388.25 ± 108.18	Chloroflexi	Ktedonobacteria	C0119	C0119_fa	C0119_ge
	Otu00098	257.75 ± 121.45	540.75 ± 260.37	431.5 ± 109.87	260.5 ± 55.38	Actinobacteriota	Thermoleophilia	Gaiellales	Gaiellaceae	Gaiella
	Otu00099	256.75 ± 180.22	403 ± 276.1	456.75 ± 107.23	338 ± 77.68	Actinobacteriota	Thermoleophilia	Gaiellales	uncultured	uncultured_ge
	Otu00100	356.5 ± 108.62	282.75 ± 147.17	486.5 ± 179.37	309.25 ± 55.96	Acidobacteriota	Acidobacteriae	Bryobacterales	Bryobacteraceae	Bryobacter
	Otu00101	224.25 ± 92.27	505 ± 356.26	331.5 ± 163.98	372.75 ± 203.58	Bacteroidota	Bacteroidia	Sphingobacteriales	Sphingobacteriaceae	Sphingobacteriaceae_unclassified
	Otu00102	334.75 ± 126.47	245.5 ± 113.53	517.75 ± 160.45	327.5 ± 96.92	Verrucomicrobiota	Verrucomicrobiae	Pedosphaerales	Pedosphaeraceae	Ellin517
	Otu00103	260.75 ± 155.35	430 ± 222.68	413.25 ± 105.89	316.25 ± 97.92	Nitrospirota	Nitrospiria	Nitrospirales	Nitrospiraceae	Nitrospira
	Otu00104	250.5 ± 95.91	484.75 ± 278.41	359 ± 77.63	285.5 ± 68.9	Acidobacteriota	Subgroup_5	Subgroup_5_or	Subgroup_5_fa	Subgroup_5_ge
	Otu00105	181.75 ± 18.39	694 ± 300.2	216 ± 48.81	286.5 ± 138.51	Proteobacteria	Alphaproteobacteria	Reyranellales	Reyranellaceae	Reyranella
	Otu00106	391.5 ± 176.69	272.75 ± 126.27	427.75 ± 87.22	285.25 ± 29.38	Planctomycetota	Phycisphaerae	Tepidisphaerales	WD2101_soil_group	WD2101_soil_group_ge
	Otu00107	227.25 ± 113.13	680 ± 639.75	172.5 ± 81.44	293 ± 79.77	Patescibacteria	Saccharimonadia	Saccharimonadales	LWQ8	LWQ8_ge
	Otu00108	277 ± 73.72	277.75 ± 147.83	499.75 ± 125.47	301 ± 48.63	Proteobacteria	Gammaproteobacteria	Burkholderiales	A21b	A21b_ge
	Otu00109	202.25 ± 49.96	397 ± 172.36	438.5 ± 140.62	306.75 ± 143.78	Proteobacteria	Alphaproteobacteria	Caulobacterales	Caulobacteraceae	Caulobacter
	Otu00110	244.75 ± 308.08	538.5 ± 514.96	155 ± 178.52	394.5 ± 246.45	Bacteroidota	Bacteroidia	Flavobacteriales	Flavobacteriaceae	Flavobacterium
	Otu00111	233.25 ± 72.27	584.75 ± 223.02	305.25 ± 69.32	206.25 ± 51.94	Actinobacteriota	Thermoleophilia	Solirubrobacterales	67-14	67-14_ge
	Otu00112	262.75 ± 97.79	386.5 ± 181.45	392.5 ± 134.79	275.5 ± 65.08	Actinobacteriota	Actinobacteria	Frankiales	Geodermatophilaceae	Blastococcus
	Otu00113	159.25 ± 38.22	284.25 ± 151.99	467 ± 162.25	394 ± 186.83	Bacteroidota	Bacteroidia	Chitinophagales	Chitinophagaceae	Niastella
	Otu00114	272.5 ± 138.3	361 ± 165.86	354.5 ± 121.15	311.75 ± 133.08	Bacteroidota	Bacteroidia	Chitinophagales	Chitinophagaceae	Parafilimonas
	Otu00115	297.25 ± 150.32	320.75 ± 167.27	396 ± 102.08	278.5 ± 107.93	Proteobacteria	Alphaproteobacteria	Sphingomonadales	Sphingomonadaceae	Novosphingobium
	Otu00116	17.75 ± 5.19	78 ± 42.43	36.75 ± 13.74	1151.25 ± 2104.06	Firmicutes	Bacilli	Paenibacillales	Paenibacillaceae	Paenibacillus
	Otu00117	195 ± 155.2	833.75 ± 908.49	132.5 ± 37.21	116.5 ± 48.13	Verrucomicrobiota	Verrucomicrobiae	Opitutales	Opitutaceae	Lacunisphaera
	Otu00118	293.25 ± 93.65	207.5 ± 80.56	470.25 ± 112.92	289.25 ± 32.99	Planctomycetota	Phycisphaerae	Tepidisphaerales	WD2101_soil_group	WD2101_soil_group_ge
	Otu00119	250.75 ± 92.97	410.25 ± 226.84	358 ± 134.93	239.75 ± 49.49	Verrucomicrobiota	Verrucomicrobiae	Pedosphaerales	Pedosphaeraceae	Pedosphaeraceae_unclassified
	Otu00120	254 ± 142.73	416.75 ± 297.51	336.25 ± 148.04	250.25 ± 101.56	Verrucomicrobiota	Verrucomicrobiae	Chthoniobacterales	Chthoniobacteraceae	Chthoniobacter
	Otu00121	360.75 ± 263.68	175 ± 117.96	482.25 ± 103.9	230.25 ± 73.63	Chloroflexi	Ktedonobacteria	C0119	C0119_fa	C0119_ge
	Otu00122	328 ± 212.02	311 ± 231.99	340.75 ± 85.32	266.75 ± 17.25	Proteobacteria	Alphaproteobacteria	Rhizobiales	Beijerinckiaceae	Microvirga
	Otu00123	301.75 ± 186.02	266.75 ± 140.99	461 ± 243.38	204 ± 89.69	Acidobacteriota	Thermoanaerobaculia	Thermoanaerobaculales	Thermoanaerobaculaceae	Subgroup_10
	Otu00124	351.75 ± 143.87	287.25 ± 117.18	354.5 ± 88.85	228.25 ± 18.71	Verrucomicrobiota	Verrucomicrobiae	Chthoniobacterales	Chthoniobacteraceae	Chthoniobacter
	Otu00125	243.5 ± 87.1	326.25 ± 169.12	365 ± 120.66	256.75 ± 40.57	Chloroflexi	TK10	TK10_or	TK10_fa	TK10_ge
	Otu00126	187.25 ± 44.46	474.75 ± 277.63	239 ± 43.76	278 ± 104.27	Verrucomicrobiota	Verrucomicrobiae	Pedosphaerales	Pedosphaeraceae	ADurb.Bin063-1
	Otu00127	255 ± 193.42	313.75 ± 219.6	377.25 ± 123.29	214.25 ± 38.19	Actinobacteriota	Thermoleophilia	Solirubrobacterales	67-14	67-14_ge
	Otu00128	224 ± 88.4	192.25 ± 88.36	462.5 ± 117.61	259.25 ± 82.9	Acidobacteriota	Blastocatellia	Blastocatellales	Blastocatellaceae	Stenotrophobacter
	Otu00129	207.25 ± 113.18	431 ± 440.68	273.25 ± 78.57	226.25 ± 98.44	Gemmatimonadota	Gemmatimonadetes	Gemmatimonadales	Gemmatimonadaceae	uncultured
	Otu00130	172.5 ± 49.59	436 ± 302.69	282.75 ± 98.92	231 ± 94.57	Gemmatimonadota	Gemmatimonadetes	Gemmatimonadales	Gemmatimonadaceae	Gemmatimonadaceae_unclassified
	Otu00131	82.5 ± 80.69	357.25 ± 170.27	59.75 ± 18.21	621.5 ± 1036.27	Proteobacteria	Gammaproteobacteria	Pseudomonadales	Moraxellaceae	Acinetobacter
	Otu00132	247.5 ± 209.39	321.25 ± 202.71	328.25 ± 77.75	219 ± 150.95	Proteobacteria	Gammaproteobacteria	Burkholderiales	Methylophilaceae	Methylotenera
	Otu00133	165.75 ± 131.76	403.75 ± 245.37	226.25 ± 274.45	297.75 ± 380.48	Bacteroidota	Bacteroidia	Chitinophagales	Chitinophagaceae	Taibaiella
	Otu00134	245.5 ± 45.54	226.25 ± 121.01	373 ± 90.97	234.5 ± 62.69	Planctomycetota	Phycisphaerae	Tepidisphaerales	WD2101_soil_group	WD2101_soil_group_ge
	Otu00135	181.25 ± 41.74	409.25 ± 315.51	270 ± 97.9	216 ± 69.21	Acidobacteriota	Acidobacteriae	Solibacterales	Solibacteraceae	Candidatus_Solibacter
	Otu00136	265.5 ± 35.11	295.5 ± 196.97	318.25 ± 146.3	190.5 ± 23.19	Nitrospirota	Nitrospiria	Nitrospirales	Nitrospiraceae	Nitrospira
	Otu00137	190.5 ± 32.77	411 ± 179.32	197.5 ± 67.55	270.75 ± 99.04	Proteobacteria	Alphaproteobacteria	Rhizobiales	Rhizobiaceae	Mesorhizobium
	Otu00138	129.75 ± 72.48	393.25 ± 296.24	200.5 ± 140.67	344.5 ± 63.9	Actinobacteriota	Actinobacteria	Pseudonocardiales	Pseudonocardiaceae	Amycolatopsis
	Otu00139	209.5 ± 30.77	285.25 ± 148.78	360.5 ± 141.21	210.75 ± 84.08	Actinobacteriota	Actinobacteria	Actinobacteria_unclassified	Actinobacteria_unclassified	Actinobacteria_unclassified
	Otu00140	228.25 ± 113.04	332.5 ± 159.93	273.5 ± 104.07	221.25 ± 80.67	Verrucomicrobiota	Verrucomicrobiae	Chthoniobacterales	Chthoniobacteraceae	Candidatus_Udaeobacter
	Otu00141	248.5 ± 149.56	253.5 ± 159.22	339.25 ± 140.84	201.75 ± 52.45	Chloroflexi	Chloroflexia	Thermomicrobiales	JG30-KF-CM45	JG30-KF-CM45_ge
	Otu00142	163.75 ± 115.48	457.5 ± 337.71	187.75 ± 29.81	172 ± 34.93	Proteobacteria	Alphaproteobacteria	Rhizobiales	Hyphomicrobiaceae	Pedomicrobium
	Otu00143	140.75 ± 46.69	416.5 ± 431.58	221.25 ± 111.92	193 ± 107.66	Actinobacteriota	Thermoleophilia	Gaiellales	uncultured	uncultured_ge
	Otu00144	225.5 ± 96.03	209.75 ± 140.94	264.25 ± 101.36	256 ± 349.46	Myxococcota	Polyangia	Polyangiales	Sandaracinaceae	uncultured
	Otu00145	229.75 ± 135.57	232.5 ± 125.53	257.75 ± 87.4	232.5 ± 43.1	Proteobacteria	Alphaproteobacteria	Azospirillales	Azospirillaceae	Skermanella
	Otu00146	193.5 ± 51.8	334.75 ± 144.9	255 ± 96.58	166.75 ± 65.59	Patescibacteria	Saccharimonadia	Saccharimonadales	LWQ8	LWQ8_ge
	Otu00147	253.5 ± 93.26	258.75 ± 102.55	248 ± 102.15	172 ± 51.37	Planctomycetota	Planctomycetes	Pirellulales	Pirellulaceae	uncultured
	Otu00148	99 ± 60.85	459.75 ± 470.5	199.5 ± 37.43	154.5 ± 48.27	Acidobacteriota	Vicinamibacteria	Subgroup_17	Subgroup_17_fa	Subgroup_17_ge
	Otu00149	305.5 ± 213.88	324.75 ± 267.14	162.25 ± 56.28	112.75 ± 20.69	Actinobacteriota	Acidimicrobiia	Microtrichales	Ilumatobacteraceae	Ilumatobacter
	Otu00150	181 ± 43.18	262.25 ± 206.42	262.25 ± 62.97	192 ± 13.54	Proteobacteria	Gammaproteobacteria	Burkholderiales	TRA3-20	TRA3-20_ge
	Otu00151	81.25 ± 63.73	691 ± 798.79	65 ± 4.4	59.5 ± 34.67	Bacteroidota	Bacteroidia	Cytophagales	Microscillaceae	Hassallia
	Otu00152	137.25 ± 48.69	353.75 ± 335.94	223.5 ± 106.89	168.25 ± 81.66	Actinobacteriota	Actinobacteria	Streptomycetales	Streptomycetaceae	Streptomyces
	Otu00153	178.25 ± 34.63	218.5 ± 86.75	265 ± 75.42	216.75 ± 39.27	Proteobacteria	Gammaproteobacteria	Burkholderiales	Burkholderiales_unclassified	Burkholderiales_unclassified
	Otu00154	199 ± 126.94	260 ± 188.93	240.5 ± 73.36	174.75 ± 16.76	Proteobacteria	Gammaproteobacteria	Burkholderiales	SC-I-84	SC-I-84_ge
	Otu00155	211.25 ± 129.32	255.5 ± 231.61	243.25 ± 154.05	147 ± 56.26	Bacteroidota	Bacteroidia	Chitinophagales	Chitinophagaceae	Terrimonas
	Otu00156	175.5 ± 77.48	291.5 ± 207.72	195.5 ± 55.96	192 ± 136.15	Acidobacteriota	Blastocatellia	Blastocatellales	Blastocatellaceae	Blastocatellaceae_unclassified
	Otu00157	167.75 ± 55.06	257.25 ± 217.88	245.25 ± 75.93	182 ± 72.27	Gemmatimonadota	Gemmatimonadetes	Gemmatimonadales	Gemmatimonadaceae	Gemmatimonas
	Otu00158	155 ± 85.93	285.25 ± 221.17	241.25 ± 71.82	164 ± 30.1	Chloroflexi	Gitt-GS-136	Gitt-GS-136_or	Gitt-GS-136_fa	Gitt-GS-136_ge
	Otu00159	183.5 ± 134.08	309.25 ± 193.64	184.75 ± 78.75	158 ± 20.67	Planctomycetota	Planctomycetes	Pirellulales	Pirellulaceae	Pirellula
	Otu00160	207.25 ± 87.94	210.75 ± 108.99	262.75 ± 97.53	150.25 ± 37.07	Bacteria_unclassified	Bacteria_unclassified	Bacteria_unclassified	Bacteria_unclassified	Bacteria_unclassified
	Otu00161	157.25 ± 86.18	332.75 ± 191.61	188 ± 92.06	151.75 ± 74.32	Bacteroidota	Bacteroidia	Flavobacteriales	Crocinitomicaceae	Fluviicola
	Otu00162	130.75 ± 42.48	204.5 ± 18.01	282.25 ± 349.36	204.25 ± 120.96	Proteobacteria	Gammaproteobacteria	Pseudomonadales	Cellvibrionaceae	Cellvibrio
	Otu00163	96.75 ± 79.96	577.25 ± 329.9	77.75 ± 31.21	68.5 ± 15.61	Proteobacteria	Gammaproteobacteria	Burkholderiales	TRA3-20	TRA3-20_ge
	Otu00164	57.75 ± 56.27	576.75 ± 512.59	101.5 ± 43.39	80.5 ± 45.17	Bacteroidota	Bacteroidia	Cytophagales	Microscillaceae	Microscillaceae_unclassified
	Otu00165	165.5 ± 125.63	423.75 ± 236.07	113.25 ± 43.13	113.75 ± 32.14	Proteobacteria	Gammaproteobacteria	CCD24	CCD24_fa	CCD24_ge
	Otu00166	116.25 ± 55.85	369.5 ± 350.27	80 ± 25.73	248.75 ± 193.74	Proteobacteria	Gammaproteobacteria	Burkholderiales	Alcaligenaceae	Alcaligenaceae_ge
	Otu00167	165 ± 81.66	251.5 ± 274.28	213.25 ± 133.75	169.75 ± 93.23	Gemmatimonadota	Gemmatimonadetes	Gemmatimonadales	Gemmatimonadaceae	Gemmatimonas
	Otu00168	211.75 ± 41.71	298.75 ± 160.93	162 ± 55.77	119 ± 58.37	Planctomycetota	Phycisphaerae	Tepidisphaerales	WD2101_soil_group	WD2101_soil_group_ge
	Otu00169	153.25 ± 84.03	268.25 ± 157.63	218.75 ± 46.31	135.25 ± 22.51	Actinobacteriota	Thermoleophilia	Solirubrobacterales	67-14	67-14_ge
	Otu00170	125.5 ± 68.22	247.5 ± 173.2	240 ± 57.47	161.5 ± 17.52	Desulfobacterota	uncultured	uncultured_or	uncultured_fa	uncultured_ge
	Otu00171	157 ± 74.09	275.25 ± 117.36	183.25 ± 64.17	153 ± 24.98	Chloroflexi	Dehalococcoidia	S085	S085_fa	S085_ge
	Otu00172	155.5 ± 78.57	297.25 ± 224.2	170.25 ± 130.71	145 ± 116.66	Gemmatimonadota	Gemmatimonadetes	Gemmatimonadales	Gemmatimonadaceae	Gemmatimonadaceae_unclassified
	Otu00173	159 ± 37.89	179.25 ± 38.64	213.5 ± 15.15	209.25 ± 68.49	Verrucomicrobiota	Verrucomicrobiae	Chthoniobacterales	Chthoniobacteraceae	Chthoniobacter
	Otu00174	89.5 ± 78.87	426 ± 463.1	108.75 ± 39.05	134 ± 111.14	Acidobacteriota	Acidobacteriae	Bryobacterales	Bryobacteraceae	Bryobacter
	Otu00175	124.25 ± 32.49	335.25 ± 230.95	155.25 ± 6.5	138.75 ± 55.04	Proteobacteria	Gammaproteobacteria	Gammaproteobacteria_Incertae_Sedis	Unknown_Family	Acidibacter
	Otu00176	40.5 ± 21.93	394.5 ± 282.93	26.5 ± 10.66	288.5 ± 406.78	Proteobacteria	Gammaproteobacteria	Burkholderiales	Burkholderiaceae	Burkholderia-Caballeronia-Paraburkholderia
	Otu00177	170.5 ± 25.85	230 ± 129.51	200.75 ± 57.96	146.5 ± 29.24	Verrucomicrobiota	Verrucomicrobiae	Pedosphaerales	Pedosphaeraceae	Pedosphaeraceae_ge
	Otu00178	142.25 ± 30.4	290.75 ± 133.2	174.25 ± 35.65	136.75 ± 25.51	Proteobacteria	Alphaproteobacteria	Rhizobiales	KF-JG30-B3	KF-JG30-B3_ge
	Otu00179	205.75 ± 93.78	251.25 ± 233.98	174 ± 61.12	108.5 ± 47.81	Bacteroidota	Bacteroidia	Chitinophagales	Chitinophagaceae	Edaphobaculum
	Otu00180	123.5 ± 76.88	107.5 ± 109.76	270.75 ± 96.56	229 ± 101.83	Planctomycetota	Phycisphaerae	Tepidisphaerales	WD2101_soil_group	WD2101_soil_group_ge
	Otu00181	132.25 ± 21.61	280.5 ± 142.97	177.75 ± 19.03	139.25 ± 32.39	Proteobacteria	Alphaproteobacteria	Caulobacterales	Caulobacteraceae	Phenylobacterium
	Otu00182	138.75 ± 29	281.25 ± 91.61	189.5 ± 54.68	116.25 ± 21.16	Myxococcota	Polyangia	Polyangiales	BIrii41	BIrii41_ge
	Otu00183	172.5 ± 192.53	136.25 ± 149.88	268.25 ± 136.18	145.75 ± 58.03	Acidobacteriota	Blastocatellia	11-24	11-24_fa	11-24_ge
	Otu00184	144 ± 130.94	248 ± 255.2	199.75 ± 94.45	128 ± 54.69	Acidobacteriota	Subgroup_5	Subgroup_5_or	Subgroup_5_fa	Subgroup_5_ge
	Otu00186	215.75 ± 165.79	284.75 ± 267.89	132 ± 66.54	84.75 ± 47.89	Bacteroidota	Bacteroidia	Cytophagales	Microscillaceae	Chryseolinea
	Otu00187	192 ± 89.94	199.25 ± 133.35	157 ± 75.2	168.75 ± 89.93	Verrucomicrobiota	Verrucomicrobiae	Pedosphaerales	Pedosphaeraceae	Pedosphaeraceae_ge
	Otu00188	119.75 ± 41.96	213 ± 113.88	201.75 ± 45.06	159 ± 36.8	Chloroflexi	TK10	TK10_or	TK10_fa	TK10_ge
	Otu00189	78.25 ± 51.72	412.5 ± 266.51	62.5 ± 6.14	134.5 ± 98.73	Proteobacteria	Alphaproteobacteria	Sphingomonadales	Sphingomonadaceae	Sphingopyxis
	Otu00190	185.75 ± 88.87	274.5 ± 107.93	115 ± 42.59	109.25 ± 61.07	Bacteroidota	Bacteroidia	Chitinophagales	Chitinophagaceae	Edaphobaculum
	Otu00191	134.75 ± 56.62	241.25 ± 110.98	168 ± 66.06	137.75 ± 33.63	Actinobacteriota	Actinobacteria	Pseudonocardiales	Pseudonocardiaceae	Pseudonocardia
	Otu00192	79.25 ± 28.69	254.5 ± 111.06	146.5 ± 43.99	199.5 ± 85.68	Actinobacteriota	Actinobacteria	Propionibacteriales	Nocardioidaceae	Kribbella
	Otu00193	86.75 ± 33.51	286.5 ± 259.25	168.75 ± 28.94	137.25 ± 31.68	Planctomycetota	Phycisphaerae	Tepidisphaerales	WD2101_soil_group	WD2101_soil_group_ge
	Otu00194	94 ± 77.27	316.5 ± 280.5	138 ± 56.21	124.25 ± 20.98	Acidobacteriota	Vicinamibacteria	Vicinamibacterales	uncultured	uncultured_ge
	Otu00195	145.25 ± 14.5	107.25 ± 55.47	263.75 ± 105.54	154 ± 32.11	Chloroflexi	Chloroflexia	Chloroflexales	Roseiflexaceae	uncultured
	Otu00196	206.25 ± 89.37	92.5 ± 34.06	262 ± 101.47	92.25 ± 68.03	Bacteroidota	Bacteroidia	Cytophagales	Microscillaceae	Ohtaekwangia
	Otu00197	87.5 ± 90.83	338.5 ± 238.57	56.75 ± 22.9	164.75 ± 100.48	Verrucomicrobiota	Verrucomicrobiae	Verrucomicrobiales	Rubritaleaceae	Luteolibacter
	Otu00198	145 ± 66.57	209.75 ± 108.3	165.5 ± 54.59	126 ± 44.32	Planctomycetota	Planctomycetes	Isosphaerales	Isosphaeraceae	uncultured
	Otu00199	132.75 ± 100.42	166.75 ± 136.4	198.75 ± 36.2	146.75 ± 16.07	Actinobacteriota	Thermoleophilia	uncultured	uncultured_fa	uncultured_ge
	Otu00200	99.5 ± 104.99	363.5 ± 524.52	87 ± 57.58	87.75 ± 66.24	Acidobacteriota	Acidobacteriae	Acidobacteriales	Acidobacteriales_unclassified	Acidobacteriales_unclassified
	Otu00201	161.25 ± 123.75	147.5 ± 107	208.25 ± 115.13	120.75 ± 36.35	Planctomycetota	Phycisphaerae	Tepidisphaerales	WD2101_soil_group	WD2101_soil_group_ge
	Otu00202	141 ± 123.46	181 ± 164.35	211.25 ± 92.97	104 ± 30.63	Acidobacteriota	Blastocatellia	11-24	11-24_fa	11-24_ge
	Otu00203	187 ± 174.81	266.75 ± 342.26	105.75 ± 22.25	67.5 ± 12.77	Bacteroidota	Bacteroidia	Chitinophagales	Chitinophagaceae	Ferruginibacter
	Otu00204	90.75 ± 27.56	239 ± 152.78	149.5 ± 57.11	144.5 ± 31.65	Proteobacteria	Alphaproteobacteria	Elsterales	uncultured	uncultured_ge
	Otu00205	65.75 ± 22.35	320.25 ± 233.52	103.5 ± 50.14	133.5 ± 26.84	Latescibacterota	Latescibacterota_cl	Latescibacterota_or	Latescibacterota_fa	Latescibacterota_ge
	Otu00206	193.5 ± 123.54	179 ± 139.14	142.5 ± 67.84	103.75 ± 25.76	Planctomycetota	Planctomycetes	Pirellulales	Pirellulaceae	Pir4_lineage
	Otu00207	171 ± 145.63	219 ± 193.97	121.75 ± 41.49	97.25 ± 37.27	Acidobacteriota	Vicinamibacteria	Vicinamibacterales	Vicinamibacteraceae	Vicinamibacteraceae_unclassified
	Otu00208	169.25 ± 84.28	115 ± 58.96	177.25 ± 62.2	135.5 ± 22.22	Planctomycetota	Planctomycetes	Pirellulales	Pirellulaceae	Pirellula
	Otu00209	94.75 ± 57.09	293.5 ± 204.28	122.25 ± 70.41	80.25 ± 56.5	Proteobacteria	Gammaproteobacteria	Burkholderiales	Burkholderiales_unclassified	Burkholderiales_unclassified
	Otu00210	94.75 ± 14.45	180 ± 170.01	184 ± 42.88	130.5 ± 28.72	Planctomycetota	Phycisphaerae	Tepidisphaerales	WD2101_soil_group	WD2101_soil_group_ge
	Otu00211	115.25 ± 68.2	200.5 ± 196.15	148.5 ± 68.35	124 ± 54.74	Acidobacteriota	Acidobacteriae	Solibacterales	Solibacteraceae	Candidatus_Solibacter
	Otu00212	89.25 ± 36.22	269.75 ± 158.65	118 ± 20.78	107.5 ± 37.49	Myxococcota	Polyangia	Haliangiales	Haliangiaceae	Haliangium
	Otu00213	93.75 ± 22.07	237.25 ± 128.25	146.25 ± 43.89	106 ± 17.49	Actinobacteriota	Acidimicrobiia	IMCC26256	IMCC26256_fa	IMCC26256_ge
	Otu00214	55.25 ± 30.73	333 ± 256.02	46.75 ± 21.48	145.5 ± 133.75	Bacteroidota	Bacteroidia	Cytophagales	Spirosomaceae	Dyadobacter
	Otu00215	184 ± 111.91	101 ± 66.34	211 ± 97.06	80.25 ± 30.08	Acidobacteriota	Blastocatellia	Pyrinomonadales	Pyrinomonadaceae	RB41
	Otu00216	105.75 ± 13.3	236.5 ± 153.33	113.5 ± 25.11	117.25 ± 47.11	Actinobacteriota	Actinobacteria	Frankiales	Frankiales_unclassified	Frankiales_unclassified
	Otu00217	186 ± 49.27	87.75 ± 39.89	210.75 ± 87.03	87 ± 18.99	Gemmatimonadota	S0134_terrestrial_group	S0134_terrestrial_group_or	S0134_terrestrial_group_fa	S0134_terrestrial_group_ge
	Otu00218	201 ± 96.81	165.25 ± 126.35	130.75 ± 33.21	73.25 ± 29.55	Firmicutes	Clostridia	Peptostreptococcales-Tissierellales	Peptostreptococcaceae	Romboutsia
	Otu00219	184 ± 126.29	218.75 ± 184.68	95 ± 42.84	70.5 ± 30.35	Bacteroidota	Bacteroidia	Cytophagales	Microscillaceae	uncultured
	Otu00220	125 ± 29.53	222 ± 84.49	128.75 ± 42.63	88.75 ± 29.77	Myxococcota	Polyangia	Polyangiales	BIrii41	BIrii41_ge
	Otu00221	117.25 ± 45.74	146.5 ± 91.08	169.75 ± 42.12	130.75 ± 16.54	Actinobacteriota	Acidimicrobiia	Microtrichales	Ilumatobacteraceae	CL500-29_marine_group
	Otu00222	15 ± 7.44	409.5 ± 511.23	25 ± 26.72	112 ± 148.87	Proteobacteria	Gammaproteobacteria	Xanthomonadales	Xanthomonadaceae	Pseudoxanthomonas
	Otu00223	139 ± 43.93	254.75 ± 222.1	89.75 ± 19	74.25 ± 19.47	Proteobacteria	Gammaproteobacteria	R7C24	R7C24_fa	R7C24_ge
	Otu00224	208 ± 63.53	59.5 ± 26.34	192 ± 51.57	93.75 ± 46.46	Bacteria_unclassified	Bacteria_unclassified	Bacteria_unclassified	Bacteria_unclassified	Bacteria_unclassified
	Otu00225	96.25 ± 24.76	242 ± 192.76	106 ± 31.04	109 ± 56.09	Proteobacteria	Alphaproteobacteria	Acetobacterales	Acetobacteraceae	Acetobacteraceae_unclassified
	Otu00226	99.5 ± 21.79	160 ± 59.26	150 ± 52.96	143 ± 58.55	Planctomycetota	Planctomycetes	Gemmatales	Gemmataceae	Gemmata
	Otu00227	109.25 ± 45.95	137.75 ± 67.02	173 ± 50.97	130.75 ± 16.8	Actinobacteriota	Acidimicrobiia	Microtrichales	uncultured	uncultured_ge
	Otu00228	117.75 ± 38.26	154.75 ± 108.4	169.5 ± 16.78	107.5 ± 23.85	Bacteria_unclassified	Bacteria_unclassified	Bacteria_unclassified	Bacteria_unclassified	Bacteria_unclassified
	Otu00229	100.5 ± 41.83	215 ± 100.73	136 ± 44.5	95.5 ± 17.71	Actinobacteriota	Acidimicrobiia	Microtrichales	Microtrichales_unclassified	Microtrichales_unclassified
	Otu00230	131.75 ± 56.27	125.25 ± 96.3	173.75 ± 122.86	114.5 ± 69.53	Bacteroidota	Bacteroidia	Chitinophagales	Chitinophagaceae	uncultured
	Otu00231	76 ± 29.72	232.25 ± 170.71	130 ± 31.82	104.25 ± 29.95	Bacteria_unclassified	Bacteria_unclassified	Bacteria_unclassified	Bacteria_unclassified	Bacteria_unclassified
	Otu00232	113 ± 64.89	122.5 ± 74.91	166.25 ± 55.34	136.5 ± 12.04	Proteobacteria	Alphaproteobacteria	Rhizobiales	Rhizobiales_Incertae_Sedis	Nordella
	Otu00233	126.5 ± 77.48	155.5 ± 51.71	115.75 ± 52.02	139.75 ± 43.83	Patescibacteria	Saccharimonadia	Saccharimonadales	LWQ8	LWQ8_ge
	Otu00234	107.25 ± 39.15	182 ± 155.06	142.25 ± 41.85	105.5 ± 56.54	Actinobacteriota	Thermoleophilia	Solirubrobacterales	Solirubrobacteraceae	Conexibacter
	Otu00235	43 ± 26.82	335 ± 268.45	78.25 ± 25.79	76.25 ± 19.14	Latescibacterota	Latescibacterota_cl	Latescibacterota_or	Latescibacterota_fa	Latescibacterota_ge
	Otu00236	61.25 ± 23.82	246.75 ± 117.2	92 ± 24.04	131.5 ± 42.74	Proteobacteria	Alphaproteobacteria	Dongiales	Dongiaceae	Dongia
	Otu00237	108 ± 17.38	151 ± 77	149.5 ± 41.06	122.5 ± 25.96	Patescibacteria	Saccharimonadia	Saccharimonadales	LWQ8	LWQ8_ge
	Otu00238	96.25 ± 101.81	193.75 ± 239.3	133 ± 41.86	92 ± 13.88	Actinobacteriota	MB-A2-108	MB-A2-108_or	MB-A2-108_fa	MB-A2-108_ge
	Otu00239	99.5 ± 35.6	184.25 ± 95.6	137.75 ± 45.56	92.75 ± 9.32	Bacteroidota	Bacteroidia	Sphingobacteriales	AKYH767	AKYH767_ge
	Otu00240	152.5 ± 64.53	96.75 ± 34.77	161.25 ± 37.36	98.25 ± 20.04	Myxococcota	Polyangia	Haliangiales	Haliangiaceae	Haliangium
	Otu00241	115.25 ± 18.73	168.75 ± 85.34	109 ± 43.58	100.75 ± 50.4	Chloroflexi	OLB14	OLB14_or	OLB14_fa	OLB14_ge
	Otu00242	76 ± 26.44	90 ± 34.96	223.5 ± 219.07	104 ± 49.58	Actinobacteriota	Actinobacteria	Micromonosporales	Micromonosporaceae	Actinoplanes
	Otu00243	137.25 ± 61.12	110 ± 51.7	143.75 ± 63.39	99 ± 60.04	Planctomycetota	Phycisphaerae	Tepidisphaerales	WD2101_soil_group	WD2101_soil_group_ge
	Otu00244	88.25 ± 32.04	173 ± 88.98	138.5 ± 42.08	89.75 ± 14.89	Actinobacteriota	MB-A2-108	MB-A2-108_or	MB-A2-108_fa	MB-A2-108_ge
	Otu00245	79.25 ± 17.4	173.25 ± 84.57	128.5 ± 20.22	106.75 ± 19.24	Bacteria_unclassified	Bacteria_unclassified	Bacteria_unclassified	Bacteria_unclassified	Bacteria_unclassified
	Otu00246	111 ± 38.13	37.25 ± 12.55	239 ± 82.33	100.25 ± 19.65	Acidobacteriota	Holophagae	Subgroup_7	Subgroup_7_fa	Subgroup_7_ge
	Otu00247	119.75 ± 41.68	106 ± 47.77	169 ± 32.73	92.25 ± 10.34	Planctomycetota	Phycisphaerae	Tepidisphaerales	WD2101_soil_group	WD2101_soil_group_ge
	Otu00248	143.75 ± 45.37	63.25 ± 41.33	161 ± 42.76	112.5 ± 49.28	Bacteroidota	Bacteroidia	Chitinophagales	Chitinophagaceae	Segetibacter
	Otu00249	87 ± 25.78	95.75 ± 56.89	170.75 ± 45.44	125.5 ± 20.42	Chloroflexi	Chloroflexia	Chloroflexales	Roseiflexaceae	uncultured
	Otu00250	139 ± 100.98	100.25 ± 54.22	147.5 ± 34.02	88.75 ± 9.64	Nitrospirota	Nitrospiria	Nitrospirales	Nitrospiraceae	Nitrospira
	Otu00251	100.75 ± 57.05	231.25 ± 177.01	56.75 ± 19.84	83.25 ± 38.14	Proteobacteria	Alphaproteobacteria	Caulobacterales	Caulobacteraceae	Brevundimonas
	Otu00252	154.75 ± 41.16	89.75 ± 40.18	155.25 ± 66.88	71.75 ± 25.94	Gemmatimonadota	Gemmatimonadetes	Gemmatimonadales	Gemmatimonadaceae	Gemmatimonas
	Otu00253	172.25 ± 36.99	92 ± 45.57	159 ± 116.84	48 ± 18.62	Bdellovibrionota	Bdellovibrionia	Bacteriovoracales	Bacteriovoracaceae	Peredibacter
	Otu00254	139.25 ± 61.57	109.75 ± 69.9	122.5 ± 49.79	94 ± 55.09	Planctomycetota	Phycisphaerae	Tepidisphaerales	WD2101_soil_group	WD2101_soil_group_ge
	Otu00255	74.5 ± 28.59	175.75 ± 106.87	115.5 ± 26.71	99.25 ± 38.69	Acidobacteriota	Acidobacteriae	Solibacterales	Solibacteraceae	Candidatus_Solibacter
	Otu00256	129 ± 40.72	123.25 ± 65.36	120.5 ± 39.75	85.25 ± 41.91	Chloroflexi	Chloroflexia	Thermomicrobiales	JG30-KF-CM45	JG30-KF-CM45_ge
	Otu00257	80.75 ± 20.22	195.25 ± 129.03	97.5 ± 50.49	80.5 ± 38.61	Gemmatimonadota	Gemmatimonadetes	Gemmatimonadales	Gemmatimonadaceae	Gemmatimonas
	Otu00258	89.25 ± 25.77	126 ± 61.89	145.5 ± 39.38	93 ± 22.33	Myxococcota	Polyangia	Polyangiales	Polyangiaceae	Pajaroellobacter
	Otu00259	117 ± 102.56	114.5 ± 74.61	122.75 ± 117.03	97 ± 46.12	Acidobacteriota	Vicinamibacteria	Vicinamibacterales	uncultured	uncultured_ge
	Otu00260	99.5 ± 33.28	103.5 ± 60.96	156 ± 64.26	89.25 ± 25.53	Planctomycetota	Phycisphaerae	Tepidisphaerales	WD2101_soil_group	WD2101_soil_group_ge
	Otu00261	78.25 ± 28.09	158.5 ± 76.91	106.5 ± 35.61	103.75 ± 51.62	Planctomycetota	Planctomycetes	Isosphaerales	Isosphaeraceae	Singulisphaera
	Otu00263	34 ± 35.86	301 ± 184.13	59.25 ± 20.65	52 ± 7.62	Proteobacteria	Gammaproteobacteria	Burkholderiales	Nitrosomonadaceae	MND1
	Otu00264	90.5 ± 96.95	177 ± 202.35	99.75 ± 51.98	72 ± 37.59	Gemmatimonadota	Gemmatimonadetes	Gemmatimonadales	Gemmatimonadaceae	uncultured
	Otu00265	117.75 ± 28.1	92.5 ± 47.08	165.5 ± 55.2	61.5 ± 11.21	Gemmatimonadota	Longimicrobia	Longimicrobiales	Longimicrobiaceae	YC-ZSS-LKJ147
	Otu00266	64.5 ± 38.48	230 ± 175.67	40.25 ± 29	99.5 ± 124.82	Acidobacteriota	Acidobacteriae	Bryobacterales	Bryobacteraceae	Bryobacter
	Otu00267	66 ± 54.12	105.5 ± 60.86	56.5 ± 44.99	200.25 ± 129.69	Bacteroidota	Bacteroidia	Chitinophagales	Chitinophagaceae	Chitinophaga
	Otu00268	69.75 ± 84.44	159.75 ± 165.56	115.75 ± 56.22	82.25 ± 37.51	Proteobacteria	Alphaproteobacteria	Dongiales	Dongiaceae	Dongia
	Otu00269	72.5 ± 42.46	112.5 ± 93.32	147.75 ± 31.02	93.5 ± 17.71	Chloroflexi	JG30-KF-CM66	JG30-KF-CM66_or	JG30-KF-CM66_fa	JG30-KF-CM66_ge
	Otu00270	83.25 ± 31.06	145.5 ± 56.44	122 ± 45.7	74.25 ± 23.27	Verrucomicrobiota	Verrucomicrobiae	Pedosphaerales	Pedosphaeraceae	Pedosphaeraceae_ge
	Otu00271	16.5 ± 19.49	349.25 ± 276.52	25.25 ± 18.3	33.5 ± 18.34	Gemmatimonadota	Gemmatimonadetes	Gemmatimonadales	Gemmatimonadaceae	uncultured
	Otu00272	47 ± 7.16	175.5 ± 139.48	85.5 ± 24.24	114.5 ± 115.28	Actinobacteriota	Actinobacteria	Micromonosporales	Micromonosporaceae	Micromonosporaceae_unclassified
	Otu00273	137.75 ± 35.72	61.25 ± 36.22	144 ± 79.14	77.25 ± 23.7	Bacteroidota	Bacteroidia	Chitinophagales	Chitinophagaceae	Flavisolibacter
	Otu00274	91.75 ± 52.6	100.25 ± 59.26	155 ± 76.69	69 ± 8.04	Gemmatimonadota	Gemmatimonadetes	Gemmatimonadales	Gemmatimonadaceae	Gemmatimonas
	Otu00275	45 ± 22.32	272.25 ± 266.54	48.5 ± 8.89	48 ± 5.72	Latescibacterota	Latescibacterota_cl	Latescibacterota_or	Latescibacterota_fa	Latescibacterota_ge
	Otu00276	130 ± 106.17	115.75 ± 94.04	103.25 ± 36.37	63.75 ± 12.01	Chloroflexi	KD4-96	KD4-96_or	KD4-96_fa	KD4-96_ge
	Otu00277	123.25 ± 73.54	105.75 ± 80.05	111.25 ± 85.64	69.5 ± 25.99	Planctomycetota	Planctomycetes	Planctomycetales	Rubinisphaeraceae	SH-PL14
	Otu00278	99.5 ± 65.78	121.75 ± 90.54	123 ± 65.31	65.5 ± 9.71	Bacteria_unclassified	Bacteria_unclassified	Bacteria_unclassified	Bacteria_unclassified	Bacteria_unclassified
	Otu00279	88.5 ± 42.77	125 ± 68.44	107.25 ± 38.77	83.25 ± 21.87	Actinobacteriota	Thermoleophilia	Solirubrobacterales	67-14	67-14_ge
	Otu00280	81.5 ± 32.72	83.25 ± 71.32	155 ± 100.12	79.5 ± 64.13	Myxococcota	Polyangia	Polyangiales	Sandaracinaceae	uncultured
	Otu00281	76.75 ± 22.71	135.5 ± 96.37	108 ± 48.42	78.25 ± 19.79	Planctomycetota	Phycisphaerae	Tepidisphaerales	WD2101_soil_group	WD2101_soil_group_ge
	Otu00282	11.5 ± 20.37	234.75 ± 199.14	8.25 ± 7.09	137.5 ± 240.65	Proteobacteria	Gammaproteobacteria	Xanthomonadales	Rhodanobacteraceae	Mizugakiibacter
	Otu00283	97.25 ± 39.51	85.75 ± 29.47	138.75 ± 56.88	54.5 ± 12.37	Myxococcota	Polyangia	Polyangiales	Polyangiaceae	Polyangiaceae_unclassified
	Otu00284	87.5 ± 33.28	103 ± 58.69	103.5 ± 36.38	80.5 ± 18.73	Proteobacteria	Alphaproteobacteria	Rhizobiales	Methyloligellaceae	Methyloligellaceae_ge
	Otu00285	74.5 ± 79.77	81.75 ± 88.68	136 ± 54.57	80 ± 38.5	Planctomycetota	Phycisphaerae	Tepidisphaerales	WD2101_soil_group	WD2101_soil_group_ge
	Otu00286	69.75 ± 24.1	72 ± 39.62	137.25 ± 66.44	91.75 ± 31.44	Chloroflexi	Ktedonobacteria	C0119	C0119_fa	C0119_ge
	Otu00287	78.75 ± 33.24	89.75 ± 54.67	129.5 ± 30.58	72.5 ± 10.38	Planctomycetota	Planctomycetes	Gemmatales	Gemmataceae	Gemmata
	Otu00288	78.25 ± 45.05	190.25 ± 269.51	59.75 ± 19.77	41.75 ± 17.56	Bacteroidota	Bacteroidia	Chitinophagales	Chitinophagaceae	Aurantisolimonas
	Otu00289	79.25 ± 16.76	96 ± 41.66	105.5 ± 37.05	85.75 ± 15.78	Proteobacteria	Alphaproteobacteria	Rhizobiales	Beijerinckiaceae	Beijerinckiaceae_unclassified
	Otu00290	118.25 ± 30.08	52.5 ± 34.61	127.75 ± 45.75	67.5 ± 22.87	Fibrobacterota	Fibrobacteria	Fibrobacterales	Fibrobacteraceae	possible_genus_04
	Otu00291	99 ± 13.74	51.75 ± 26.32	145.5 ± 23.01	63 ± 14.99	Bdellovibrionota	Oligoflexia	0319-6G20	0319-6G20_fa	0319-6G20_ge
	Otu00292	60 ± 40.05	141.75 ± 131.65	84.5 ± 25.21	72.75 ± 22.59	Verrucomicrobiota	Verrucomicrobiae	Verrucomicrobiales	Verrucomicrobiaceae	uncultured
	Otu00293	63.25 ± 19.86	149 ± 118.31	88.75 ± 36.67	57.25 ± 26.25	Planctomycetota	Phycisphaerae	Tepidisphaerales	CPla-3_termite_group	CPla-3_termite_group_ge
	Otu00294	30.25 ± 13.65	150.5 ± 110.49	81.5 ± 20.01	94.5 ± 41.1	Latescibacterota	Latescibacterota_cl	Latescibacterota_or	Latescibacterota_fa	Latescibacterota_ge
	Otu00295	66 ± 63.17	228.25 ± 334.44	33.25 ± 16.62	27.75 ± 10.21	Bacteroidota	Bacteroidia	Cytophagales	Microscillaceae	Microscillaceae_unclassified
	Otu00296	61.5 ± 21.14	154.75 ± 54.63	75.25 ± 21.72	63 ± 9.7	Actinobacteriota	Acidimicrobiia	IMCC26256	IMCC26256_fa	IMCC26256_ge
	Otu00297	44.25 ± 6.8	163.75 ± 99.73	85 ± 16.85	60 ± 7.53	Myxococcota	Polyangia	Haliangiales	Haliangiaceae	Haliangium
	Otu00298	64.5 ± 25.09	174.25 ± 167.05	62.5 ± 20.73	51.25 ± 11.53	Proteobacteria	Gammaproteobacteria	Burkholderiales	SC-I-84	SC-I-84_ge
	Otu00299	46.75 ± 45.98	233.5 ± 253.98	19.5 ± 15.42	51.5 ± 66.75	Acidobacteriota	Acidobacteriae	Acidobacteriales	Acidobacteriaceae_(Subgroup_1)	Acidobacteriaceae_(Subgroup_1)_unclassified
	Otu00300	81.75 ± 78.17	75.75 ± 80.33	103.75 ± 29.52	87.25 ± 17	Verrucomicrobiota	Verrucomicrobiae	Chthoniobacterales	Xiphinematobacteraceae	Candidatus_Xiphinematobacter
	Otu00301	49.75 ± 12.28	155.75 ± 82.95	77.25 ± 23.11	64.5 ± 18.16	Actinobacteriota	Acidimicrobiia	IMCC26256	IMCC26256_fa	IMCC26256_ge
	Otu00302	61 ± 46.25	73.25 ± 59.49	118.25 ± 52.6	90.25 ± 41.46	Verrucomicrobiota	Verrucomicrobiae	Pedosphaerales	Pedosphaeraceae	Pedosphaeraceae_unclassified
	Otu00303	93 ± 97.02	90 ± 108.31	95.75 ± 36.43	62.5 ± 9.61	Entotheonellaeota	Entotheonellia	Entotheonellales	Entotheonellaceae	Entotheonellaceae_ge
	Otu00304	54 ± 14.4	54.25 ± 28.77	136.25 ± 42.81	96 ± 16.51	Bacteria_unclassified	Bacteria_unclassified	Bacteria_unclassified	Bacteria_unclassified	Bacteria_unclassified
	Otu00305	94.5 ± 38.91	135.5 ± 90.1	72 ± 28.52	38.25 ± 14.17	Proteobacteria	Gammaproteobacteria	Burkholderiales	Rhodocyclaceae	Rhodocyclaceae_unclassified
	Otu00306	47 ± 46.31	182.5 ± 172.17	54.25 ± 34.54	54.75 ± 20.16	Proteobacteria	Gammaproteobacteria	Burkholderiales	A21b	A21b_ge
	Otu00307	57.5 ± 12.87	91 ± 74.88	115 ± 61.79	74.75 ± 39.12	Bacteria_unclassified	Bacteria_unclassified	Bacteria_unclassified	Bacteria_unclassified	Bacteria_unclassified
	Otu00308	68.5 ± 9	111.75 ± 65.61	97 ± 35.45	60 ± 23.12	Actinobacteriota	Acidimicrobiia	Microtrichales	Microtrichales_unclassified	Microtrichales_unclassified
	Otu00309	62.75 ± 77.06	86.75 ± 123.62	122 ± 83.37	63.25 ± 41.76	Bacteria_unclassified	Bacteria_unclassified	Bacteria_unclassified	Bacteria_unclassified	Bacteria_unclassified
	Otu00310	36.25 ± 32.94	97.25 ± 138.54	115.75 ± 79.42	85 ± 46.47	Gemmatimonadota	Gemmatimonadetes	Gemmatimonadales	Gemmatimonadaceae	Gemmatimonadaceae_unclassified
	Otu00311	36.75 ± 28.19	138.75 ± 90.25	77.75 ± 35.61	81 ± 30.83	Proteobacteria	Gammaproteobacteria	Xanthomonadales	Rhodanobacteraceae	Dokdonella
	Otu00312	50.5 ± 31.16	160.75 ± 64.08	23.75 ± 21.41	99.25 ± 74.56	Patescibacteria	Saccharimonadia	Saccharimonadales	Saccharimonadales_fa	Saccharimonadales_ge
	Otu00313	113.5 ± 36.49	70.75 ± 37.74	86.75 ± 38.09	62.5 ± 22.75	Planctomycetota	Planctomycetes	Pirellulales	Pirellulaceae	Pirellula
	Otu00314	122.25 ± 51.69	40.5 ± 17.45	115.5 ± 36.88	55.25 ± 22.6	Bacteroidota	Kapabacteria	Kapabacteriales	Kapabacteriales_fa	Kapabacteriales_ge
	Otu00315	129.75 ± 36.79	75.25 ± 48.66	78 ± 24.77	49.75 ± 7.46	Chloroflexi	Anaerolineae	Caldilineales	Caldilineaceae	uncultured
	Otu00316	33.25 ± 28.71	191.5 ± 195.08	53.5 ± 16.74	54.25 ± 15.35	Latescibacterota	Latescibacteria	Latescibacterales	Latescibacteraceae	Latescibacteraceae_ge
	Otu00317	73.75 ± 58.83	105.25 ± 84.76	96.75 ± 48.79	56 ± 27.24	Gemmatimonadota	Gemmatimonadetes	Gemmatimonadales	Gemmatimonadaceae	Gemmatimonadaceae_unclassified
	Otu00318	73.25 ± 43.92	122.5 ± 124.53	77 ± 44.05	53 ± 32.07	Chloroflexi	Ktedonobacteria	C0119	C0119_fa	C0119_ge
	Otu00319	85.25 ± 18.46	157 ± 124.92	39 ± 12.91	38.5 ± 18.3	Bacteroidota	Bacteroidia	Chitinophagales	Chitinophagaceae	Chitinophagaceae_unclassified
	Otu00320	53 ± 56.34	132.5 ± 207.11	84.75 ± 48.44	48.25 ± 15.46	Verrucomicrobiota	Verrucomicrobiae	Pedosphaerales	Pedosphaeraceae	Pedosphaeraceae_unclassified
	Otu00321	82 ± 89.5	91.25 ± 84.37	81.75 ± 47.8	62 ± 26.09	Acidobacteriota	Vicinamibacteria	Vicinamibacterales	Vicinamibacteraceae	Vicinamibacteraceae_ge
	Otu00322	75.75 ± 3.77	82.5 ± 47.2	90 ± 18.64	68.25 ± 9.43	Proteobacteria	Alphaproteobacteria	Caulobacterales	Caulobacteraceae	Phenylobacterium
	Otu00323	72.5 ± 66.91	112 ± 97.46	78.25 ± 35.76	51.75 ± 7.14	Gemmatimonadota	S0134_terrestrial_group	S0134_terrestrial_group_or	S0134_terrestrial_group_fa	S0134_terrestrial_group_ge
	Otu00324	89.25 ± 70.06	104.5 ± 66.47	67.25 ± 32.06	53.25 ± 25.85	Chloroflexi	Chloroflexia	Thermomicrobiales	JG30-KF-CM45	JG30-KF-CM45_ge
	Otu00325	60.5 ± 28.73	52.5 ± 34.41	128.5 ± 34.95	72.5 ± 9.15	Bacteria_unclassified	Bacteria_unclassified	Bacteria_unclassified	Bacteria_unclassified	Bacteria_unclassified
	Otu00326	110.25 ± 45.59	40.5 ± 18.38	117 ± 74.82	45.5 ± 12.79	Cyanobacteria	Vampirivibrionia	Vampirovibrionales	Vampirovibrionaceae	Vampirovibrionaceae_ge
	Otu00327	79.75 ± 53.07	61.75 ± 48.71	97.5 ± 24.93	70.25 ± 20.32	Myxococcota	bacteriap25	bacteriap25_or	bacteriap25_fa	bacteriap25_ge
	Otu00328	67.25 ± 25.75	77.5 ± 45.36	94.25 ± 39.42	69.25 ± 13	Actinobacteriota	Thermoleophilia	Solirubrobacterales	67-14	67-14_ge
	Otu00329	35 ± 25.97	237.5 ± 292.24	9.25 ± 3.86	26.25 ± 39.19	Chloroflexi	Ktedonobacteria	Ktedonobacterales	JG30-KF-AS9	JG30-KF-AS9_ge
	Otu00330	87.75 ± 20.45	69.25 ± 41.15	99.75 ± 32.66	50.25 ± 6.95	Armatimonadota	Fimbriimonadia	Fimbriimonadales	Fimbriimonadaceae	Fimbriimonadaceae_ge
	Otu00331	64.25 ± 44.72	75.25 ± 34.86	99.75 ± 40.41	64.25 ± 17.75	Actinobacteriota	Thermoleophilia	Gaiellales	uncultured	uncultured_ge
	Otu00332	63.25 ± 18.1	116.25 ± 58.38	79 ± 24.39	44.25 ± 10.53	Desulfobacterota	uncultured	uncultured_or	uncultured_fa	uncultured_ge
	Otu00333	64 ± 24.99	38.25 ± 31.72	134 ± 59.58	65.5 ± 16.36	Bacteria_unclassified	Bacteria_unclassified	Bacteria_unclassified	Bacteria_unclassified	Bacteria_unclassified
	Otu00334	23.5 ± 16.44	222.5 ± 110.67	15.5 ± 7.23	39.75 ± 29.19	Bacteroidota	Bacteroidia	Cytophagales	Microscillaceae	uncultured
	Otu00335	89.75 ± 42.67	82.5 ± 46.57	74.25 ± 15.02	51.5 ± 30.62	Actinobacteriota	Acidimicrobiia	Microtrichales	Iamiaceae	Iamia
	Otu00336	26 ± 26.67	27.5 ± 11.73	70.5 ± 85.79	174 ± 244.37	Bacteroidota	Bacteroidia	Flavobacteriales	Weeksellaceae	Chryseobacterium
	Otu00337	56.25 ± 55.72	128 ± 147.3	67.5 ± 28.17	45 ± 17.03	Proteobacteria	Gammaproteobacteria	PLTA13	PLTA13_fa	PLTA13_ge
	Otu00338	61.5 ± 23.42	77.25 ± 46.5	100.5 ± 34.59	56 ± 13.09	Acidobacteriota	Blastocatellia	DS-100	DS-100_fa	DS-100_ge
	Otu00339	135 ± 190.19	82 ± 91.18	48.75 ± 48.46	28 ± 24.39	Proteobacteria	Gammaproteobacteria	Burkholderiales	Sutterellaceae	uncultured
	Otu00340	84.75 ± 31.12	61.5 ± 39.24	99.25 ± 37.73	47 ± 10.68	Gemmatimonadota	Gemmatimonadetes	Gemmatimonadales	Gemmatimonadaceae	Gemmatimonas
	Otu00341	71.25 ± 23.01	69.75 ± 37.87	91.25 ± 20.58	59.25 ± 10.78	Planctomycetota	Phycisphaerae	Tepidisphaerales	WD2101_soil_group	WD2101_soil_group_ge
	Otu00342	79.5 ± 17.75	41 ± 16.87	112.5 ± 19.43	58.5 ± 3	Bacteria_unclassified	Bacteria_unclassified	Bacteria_unclassified	Bacteria_unclassified	Bacteria_unclassified
	Otu00343	54.75 ± 22.44	74.25 ± 35.59	94.75 ± 21.36	62.5 ± 4.93	Gemmatimonadota	Gemmatimonadetes	Gemmatimonadales	Gemmatimonadaceae	Gemmatimonadaceae_unclassified
	Otu00344	53.75 ± 20.71	98.75 ± 49.92	55.75 ± 19.14	78 ± 24.58	Verrucomicrobiota	Verrucomicrobiae	Verrucomicrobiales	Verrucomicrobiaceae	Roseimicrobium
	Otu00345	54.25 ± 21.88	119.5 ± 65.12	61.5 ± 12.4	50.25 ± 9.07	Planctomycetota	Planctomycetes	Planctomycetales	uncultured	uncultured_ge
	Otu00346	60.5 ± 46.49	37 ± 33.81	129.5 ± 39.85	57.75 ± 10.14	Bacteria_unclassified	Bacteria_unclassified	Bacteria_unclassified	Bacteria_unclassified	Bacteria_unclassified
	Otu00347	103.5 ± 40.29	49.5 ± 31.42	88.5 ± 30.36	42.75 ± 19.24	Bacteroidota	Bacteroidia	Cytophagales	Microscillaceae	Ohtaekwangia
	Otu00348	88 ± 64.02	59.5 ± 49.03	96.5 ± 39.99	39.75 ± 10.4	Bacteria_unclassified	Bacteria_unclassified	Bacteria_unclassified	Bacteria_unclassified	Bacteria_unclassified
	Otu00349	56.75 ± 15.33	68 ± 31.99	91.5 ± 30.74	67.5 ± 15.93	Proteobacteria	Alphaproteobacteria	Azospirillales	uncultured	uncultured_ge
	Otu00350	38 ± 8.33	58.25 ± 40.66	90 ± 50.97	96.75 ± 84.58	Bacteroidota	Bacteroidia	Sphingobacteriales	env.OPS_17	env.OPS_17_ge
	Otu00351	0.25 ± 0.5	281.5 ± 473.09	0 ± 0	0.75 ± 1.5	Firmicutes	Bacilli	Mycoplasmatales	Mycoplasmataceae	Candidatus_Lumbricincola
	Otu00352	36.5 ± 27.78	18.75 ± 7.85	141 ± 39.39	82.25 ± 31.03	Planctomycetota	Phycisphaerae	Tepidisphaerales	WD2101_soil_group	WD2101_soil_group_ge
	Otu00353	50.75 ± 15.76	69.5 ± 32.76	88.75 ± 37.27	68.25 ± 21.44	Proteobacteria	Alphaproteobacteria	uncultured	uncultured_fa	uncultured_ge
	Otu00354	103.25 ± 112.7	54.5 ± 42.28	50.25 ± 30.38	68.25 ± 84.02	Patescibacteria	Saccharimonadia	Saccharimonadales	Saccharimonadales_fa	Saccharimonadales_ge
	Otu00355	68.5 ± 50.63	112.25 ± 57.98	42.75 ± 19.35	51.25 ± 18.14	Actinobacteriota	Actinobacteria	Micrococcales	Cellulomonadaceae	Cellulomonas
	Otu00356	95.75 ± 32.26	76.75 ± 55.38	52 ± 21.02	46.25 ± 26.66	Firmicutes	Clostridia	Clostridiales	Clostridiaceae	Clostridium_sensu_stricto_1
	Otu00357	57.75 ± 9.74	73 ± 62.04	78.25 ± 30.41	60 ± 27.84	Planctomycetota	Phycisphaerae	Tepidisphaerales	WD2101_soil_group	WD2101_soil_group_ge
	Otu00358	80.25 ± 42.76	38.75 ± 26.29	90 ± 22.99	59 ± 21.68	Bacteroidota	Bacteroidia	Cytophagales	Hymenobacteraceae	Hymenobacter
	Otu00359	53.5 ± 32.36	87 ± 36.46	75.25 ± 24.27	50.5 ± 5	Actinobacteriota	Thermoleophilia	Gaiellales	uncultured	uncultured_ge
	Otu00360	74.25 ± 9.74	38.5 ± 18.98	99.5 ± 33.31	53 ± 6.68	Planctomycetota	Phycisphaerae	Tepidisphaerales	WD2101_soil_group	WD2101_soil_group_ge
	Otu00361	45 ± 23.12	77 ± 52.66	45.25 ± 20.04	96.5 ± 79.64	Proteobacteria	Alphaproteobacteria	Rhizobiales	Devosiaceae	Devosiaceae_unclassified
	Otu00362	46.75 ± 10.9	88.5 ± 37.01	56.75 ± 12.34	71.5 ± 32.14	Bacteroidota	Bacteroidia	Chitinophagales	Chitinophagaceae	uncultured
	Otu00363	38.75 ± 36.2	69.75 ± 81.47	86.75 ± 47	67.5 ± 42.02	Gemmatimonadota	Gemmatimonadetes	Gemmatimonadales	Gemmatimonadaceae	uncultured
	Otu00364	55.5 ± 46.52	106.25 ± 80.58	31.25 ± 10.31	69.75 ± 62.29	Proteobacteria	Alphaproteobacteria	Rhizobiales	Devosiaceae	Devosia
	Otu00365	39.25 ± 15.69	107 ± 50.6	29.75 ± 3.5	86.5 ± 93.63	Proteobacteria	Alphaproteobacteria	Rhizobiales	Beijerinckiaceae	Bosea
	Otu00366	38.5 ± 15.86	114.75 ± 65.57	70.75 ± 11.7	38.25 ± 7.5	Myxococcota	Polyangia	Polyangiales	Phaselicystidaceae	Phaselicystis
	Otu00367	35.25 ± 16.09	127.5 ± 71.38	45.75 ± 18.23	52.75 ± 29.06	Patescibacteria	Saccharimonadia	Saccharimonadales	YM_S32_TM7_50_20	YM_S32_TM7_50_20_ge
	Otu00368	45.25 ± 26.99	51.25 ± 45.09	95.75 ± 27.87	68.5 ± 14.73	Chloroflexi	Anaerolineae	Caldilineales	Caldilineaceae	Litorilinea
	Otu00369	37.5 ± 19.69	97.25 ± 59.6	74.75 ± 8.06	50 ± 6.63	Planctomycetota	Planctomycetes	Gemmatales	Gemmataceae	Gemmataceae_unclassified
	Otu00370	55 ± 9.49	79.5 ± 44.34	79.5 ± 24.53	44.5 ± 7.59	Actinobacteriota	Thermoleophilia	Solirubrobacterales	67-14	67-14_ge
	Otu00371	46.5 ± 17.37	54.5 ± 37.12	96 ± 30.32	61 ± 13.88	Chloroflexi	Chloroflexia	Chloroflexales	Roseiflexaceae	uncultured
	Otu00372	51.75 ± 6.18	103 ± 74.59	64 ± 24.54	39.25 ± 11.67	Planctomycetota	Planctomycetes	Isosphaerales	Isosphaeraceae	Aquisphaera
	Otu00373	51.75 ± 24.3	94 ± 49.01	38.75 ± 23.37	73.25 ± 39.04	Firmicutes	Bacilli	Paenibacillales	Paenibacillaceae	Paenibacillus
	Otu00374	59.75 ± 35.11	36 ± 19.97	104.5 ± 32.51	57 ± 28.67	Bacteria_unclassified	Bacteria_unclassified	Bacteria_unclassified	Bacteria_unclassified	Bacteria_unclassified
	Otu00375	73.75 ± 22.22	56.25 ± 31.24	78.25 ± 15.41	46.75 ± 15.5	Proteobacteria	Alphaproteobacteria	Sphingomonadales	Sphingomonadaceae	Sphingomonas
	Otu00376	41 ± 32.07	48.75 ± 55.1	90 ± 33.44	75.25 ± 34.43	Verrucomicrobiota	Verrucomicrobiae	Pedosphaerales	Pedosphaeraceae	Pedosphaeraceae_ge
	Otu00377	28.25 ± 9.91	88.75 ± 44.7	54.75 ± 12.23	82 ± 32.87	Verrucomicrobiota	Verrucomicrobiae	Chthoniobacterales	Chthoniobacteraceae	Chthoniobacter
	Otu00378	53 ± 19.41	91 ± 44.16	65 ± 32.34	43.75 ± 10.81	Actinobacteriota	Actinobacteria	Frankiales	Sporichthyaceae	uncultured
	Otu00379	54.75 ± 15.35	70.5 ± 43.95	83.75 ± 28.83	43 ± 10.55	Planctomycetota	Phycisphaerae	Tepidisphaerales	WD2101_soil_group	WD2101_soil_group_ge
	Otu00380	63.25 ± 35.8	37.75 ± 18.21	95.75 ± 33.51	55.25 ± 12.66	Bacteria_unclassified	Bacteria_unclassified	Bacteria_unclassified	Bacteria_unclassified	Bacteria_unclassified
	Otu00381	81.25 ± 71.33	63.5 ± 26.9	72.75 ± 41.84	34.25 ± 14.89	Acidobacteriota	Blastocatellia	Blastocatellales	Blastocatellaceae	Blastocatellaceae_unclassified
	Otu00382	41 ± 22.61	110.75 ± 89.83	59.5 ± 13.96	39.5 ± 15.02	Planctomycetota	OM190	OM190_or	OM190_fa	OM190_ge
	Otu00383	53 ± 52.81	56.75 ± 83.72	82.25 ± 15.78	57.25 ± 15.26	Verrucomicrobiota	Verrucomicrobiae	Chthoniobacterales	Chthoniobacteraceae	Chthoniobacteraceae_unclassified
	Otu00384	73.5 ± 27.15	46.25 ± 26.37	83.75 ± 67.53	44 ± 15.1	Patescibacteria	Saccharimonadia	Saccharimonadales	Saccharimonadales_fa	Saccharimonadales_ge
	Otu00385	16 ± 10.71	216.5 ± 289.25	6.25 ± 0.5	7.75 ± 7.23	Bacteroidota	Bacteroidia	Sphingobacteriales	NS11-12_marine_group	NS11-12_marine_group_ge
	Otu00386	45 ± 52.73	161 ± 157.18	15.25 ± 7.5	25 ± 23.42	Proteobacteria	Gammaproteobacteria	Xanthomonadales	Xanthomonadaceae	Stenotrophomonas
	Otu00387	39.75 ± 27.48	129.75 ± 90.81	42 ± 19.71	34.75 ± 22.56	Chloroflexi	Ktedonobacteria	Ktedonobacterales	JG30-KF-AS9	JG30-KF-AS9_ge
	Otu00388	75.75 ± 30.74	44.75 ± 12.09	84 ± 17.22	40 ± 13.69	Bdellovibrionota	Oligoflexia	0319-6G20	0319-6G20_fa	0319-6G20_ge
	Otu00389	70.75 ± 17	38.75 ± 13.4	81.25 ± 13.05	53 ± 17.26	Sumerlaeota	Sumerlaeia	Sumerlaeales	Sumerlaeaceae	Sumerlaea
	Otu00390	68.5 ± 19.91	50.5 ± 29.13	82.75 ± 26.61	41.5 ± 13.18	WS2	WS2_cl	WS2_or	WS2_fa	WS2_ge
	Otu00391	38 ± 17.72	53.75 ± 34.79	89 ± 18.46	62.25 ± 15.06	Methylomirabilota	Methylomirabilia	Rokubacteriales	Rokubacteriales_fa	Rokubacteriales_ge
	Otu00392	52.5 ± 37.06	54 ± 34.94	88.25 ± 51.22	47.25 ± 17	Bacteria_unclassified	Bacteria_unclassified	Bacteria_unclassified	Bacteria_unclassified	Bacteria_unclassified
	Otu00393	63 ± 19.75	66.25 ± 44.4	70.75 ± 22.11	39.5 ± 11.39	Elusimicrobiota	Lineage_IIb	Lineage_IIb_or	Lineage_IIb_fa	Lineage_IIb_ge
	Otu00394	60.5 ± 15.97	30.75 ± 8.06	101.75 ± 25.2	46.25 ± 11.3	Acidobacteriota	Blastocatellia	Blastocatellales	Blastocatellaceae	Blastocatellaceae_unclassified
	Otu00395	58.75 ± 15.71	46 ± 24.39	89.25 ± 32.65	44.5 ± 8.66	Gemmatimonadota	Gemmatimonadetes	Gemmatimonadales	Gemmatimonadaceae	Gemmatimonadaceae_unclassified
	Otu00396	90.75 ± 45.22	36 ± 22.89	69.25 ± 25.06	41.75 ± 22.14	Bdellovibrionota	Oligoflexia	0319-6G20	0319-6G20_fa	0319-6G20_ge
	Otu00397	44.75 ± 57.22	76.75 ± 89.85	70.75 ± 37.16	45.5 ± 22.25	Acidobacteriota	Subgroup_22	Subgroup_22_or	Subgroup_22_fa	Subgroup_22_ge
	Otu00398	48.25 ± 5.32	99 ± 60.43	55 ± 22.2	34.75 ± 7.63	Proteobacteria	Alphaproteobacteria	Sphingomonadales	Sphingomonadaceae	Altererythrobacter
	Otu00399	28.5 ± 19.67	129.5 ± 64.21	34.75 ± 7.18	43.5 ± 19.05	Proteobacteria	Alphaproteobacteria	Reyranellales	Reyranellaceae	Reyranella
	Otu00400	52.75 ± 9.18	44.5 ± 22.43	97.25 ± 30.4	41 ± 10.1	Armatimonadota	Fimbriimonadia	Fimbriimonadales	Fimbriimonadaceae	Fimbriimonadaceae_ge
	Otu00401	50.75 ± 18.79	52.5 ± 18.16	73.75 ± 20.39	58 ± 9.63	Planctomycetota	Planctomycetes	Planctomycetales	uncultured	uncultured_ge
	Otu00402	78.75 ± 31.92	58.75 ± 9.43	57.25 ± 20.9	39.5 ± 11.62	Patescibacteria	Saccharimonadia	Saccharimonadales	Saccharimonadales_unclassified	Saccharimonadales_unclassified
	Otu00403	59.25 ± 41.27	69.25 ± 48.69	38.75 ± 24.96	66.75 ± 49.19	Actinobacteriota	Actinobacteria	Corynebacteriales	Nocardiaceae	Nocardiaceae_unclassified
	Otu00404	74.5 ± 28.01	28.25 ± 16.15	96.75 ± 44.09	33.25 ± 11.24	Bacteria_unclassified	Bacteria_unclassified	Bacteria_unclassified	Bacteria_unclassified	Bacteria_unclassified
	Otu00405	54.75 ± 13.91	66 ± 41.62	61 ± 20.94	49.5 ± 6.76	Bacteria_unclassified	Bacteria_unclassified	Bacteria_unclassified	Bacteria_unclassified	Bacteria_unclassified
	Otu00406	47.25 ± 6.08	49.5 ± 28.41	71 ± 20.54	62 ± 21.18	Planctomycetota	Phycisphaerae	Tepidisphaerales	WD2101_soil_group	WD2101_soil_group_ge
	Otu00407	39.75 ± 20.07	51.5 ± 49.02	74.25 ± 31.61	63 ± 30.28	Planctomycetota	Phycisphaerae	Tepidisphaerales	WD2101_soil_group	WD2101_soil_group_ge
	Otu00408	43.25 ± 11.03	65.75 ± 41.85	71 ± 23.62	48.5 ± 7.94	Actinobacteriota	Acidimicrobiia	Acidimicrobiia_unclassified	Acidimicrobiia_unclassified	Acidimicrobiia_unclassified
	Otu00409	68.25 ± 55.68	55.25 ± 37.93	57.25 ± 16.88	47.25 ± 11.93	Gemmatimonadota	Gemmatimonadetes	Gemmatimonadales	Gemmatimonadaceae	uncultured
	Otu00410	44.75 ± 12.09	89.5 ± 46.34	36.5 ± 11.79	55 ± 30.08	Actinobacteriota	Actinobacteria	Corynebacteriales	Nocardiaceae	Rhodococcus
	Otu00411	17.5 ± 15.11	149.25 ± 112.08	15 ± 16.37	43 ± 16.71	Bacteroidota	Bacteroidia	Flavobacteriales	Flavobacteriaceae	Flavobacterium
	Otu00412	44.25 ± 21.27	60.5 ± 10.28	68.5 ± 11.39	49.75 ± 9.32	Proteobacteria	Alphaproteobacteria	Rhizobiales	Xanthobacteraceae	uncultured
	Otu00413	43.25 ± 22.49	83.25 ± 58.83	22 ± 12.46	74.25 ± 72.45	Patescibacteria	Saccharimonadia	Saccharimonadales	Saccharimonadales_unclassified	Saccharimonadales_unclassified
	Otu00414	19.5 ± 11.09	146.25 ± 95.48	18.75 ± 8.46	37.25 ± 45.18	Verrucomicrobiota	Verrucomicrobiae	Pedosphaerales	Pedosphaeraceae	Ellin516
	Otu00415	47 ± 13.78	59.25 ± 25.13	73 ± 23.64	41.5 ± 9.33	Planctomycetota	Planctomycetes	Gemmatales	Gemmataceae	Gemmata
	Otu00416	1.75 ± 2.87	164.25 ± 191.47	2 ± 2.16	52.25 ± 91.23	Acidobacteriota	Holophagae	Holophagales	Holophagaceae	Holophaga
	Otu00417	46.75 ± 25.49	81.25 ± 55.84	54.25 ± 20.9	36.5 ± 14.2	Proteobacteria	Alphaproteobacteria	Elsterales	uncultured	uncultured_ge
	Otu00418	83.75 ± 89.48	41.5 ± 41.84	62.75 ± 21.33	30.75 ± 7.32	Actinobacteriota	Rubrobacteria	Rubrobacterales	Rubrobacteriaceae	Rubrobacter
	Otu00419	102.25 ± 34.63	47 ± 37.73	41.5 ± 28.71	28 ± 21.53	Proteobacteria	Gammaproteobacteria	Pseudomonadales	Pseudohongiellaceae	BIyi10
	Otu00420	36.75 ± 11.5	73.75 ± 25.51	58 ± 18.65	49.5 ± 14.43	Planctomycetota	Planctomycetes	Pirellulales	Pirellulaceae	Pirellula
	Otu00421	40.75 ± 14.03	39 ± 18.31	81.75 ± 11.09	56.25 ± 3.86	Bacteria_unclassified	Bacteria_unclassified	Bacteria_unclassified	Bacteria_unclassified	Bacteria_unclassified
	Otu00422	22.5 ± 22.78	52 ± 30.19	105.5 ± 108.4	37.75 ± 10.14	Proteobacteria	Gammaproteobacteria	Xanthomonadales	Rhodanobacteraceae	Tahibacter
	Otu00423	48.25 ± 62	61.75 ± 70.78	70 ± 58.71	37.5 ± 38.82	Bacteria_unclassified	Bacteria_unclassified	Bacteria_unclassified	Bacteria_unclassified	Bacteria_unclassified
	Otu00424	46.25 ± 32.29	57.75 ± 30.42	63 ± 26.17	50 ± 9.31	Actinobacteriota	Acidimicrobiia	IMCC26256	IMCC26256_fa	IMCC26256_ge
	Otu00425	18.75 ± 7.93	124 ± 76	32 ± 3.74	41.5 ± 10.34	Verrucomicrobiota	Verrucomicrobiae	Pedosphaerales	Pedosphaeraceae	Pedosphaeraceae_unclassified
	Otu00426	62.25 ± 7.63	55 ± 37.64	56.75 ± 16.03	41.5 ± 14.71	Planctomycetota	Phycisphaerae	Tepidisphaerales	CPla-3_termite_group	CPla-3_termite_group_ge
	Otu00427	44.5 ± 39.06	90.75 ± 96.63	42.5 ± 12.79	36.5 ± 11.93	Acidobacteriota	Subgroup_11	Subgroup_11_or	Subgroup_11_fa	Subgroup_11_ge
	Otu00428	36 ± 0.82	64.25 ± 50.78	70.75 ± 28.87	42.75 ± 10.14	Actinobacteriota	Thermoleophilia	Solirubrobacterales	Solirubrobacteraceae	Conexibacter
	Otu00429	30 ± 21.56	152.25 ± 192.79	11.5 ± 5.97	18.75 ± 12.34	Actinobacteriota	Actinobacteria	Frankiales	Acidothermaceae	Acidothermus
	Otu00430	52.25 ± 17.04	33 ± 10.89	88.25 ± 25.24	38.75 ± 4.5	Bacteroidota	Bacteroidia	Bacteroidia_unclassified	Bacteroidia_unclassified	Bacteroidia_unclassified
	Otu00431	27 ± 4.08	114.5 ± 60.26	36 ± 12.46	33.5 ± 7.05	Actinobacteriota	Actinobacteria	Micromonosporales	Micromonosporaceae	Luedemannella
	Otu00432	34 ± 11.14	85.75 ± 36.73	44.5 ± 10.38	46.5 ± 15.33	Proteobacteria	Alphaproteobacteria	Rhizobiales	Rhizobiales_Incertae_Sedis	Bauldia
	Otu00433	41.75 ± 23.06	37.75 ± 24.17	78.5 ± 20.27	52.5 ± 10.12	Chloroflexi	TK10	TK10_or	TK10_fa	TK10_ge
	Otu00434	66 ± 11.63	54.5 ± 38.9	60.5 ± 18.7	29 ± 9.9	Actinobacteriota	Thermoleophilia	Thermoleophilia_unclassified	Thermoleophilia_unclassified	Thermoleophilia_unclassified
	Otu00435	79.25 ± 30.8	50.5 ± 29.72	40.25 ± 19.4	40 ± 23.94	Chloroflexi	Chloroflexia	Thermomicrobiales	JG30-KF-CM45	JG30-KF-CM45_ge
	Otu00436	53.25 ± 7.37	56.75 ± 32.66	58.25 ± 17.46	41.5 ± 7.05	Proteobacteria	Alphaproteobacteria	Rhizobiales	Rhizobiales_Incertae_Sedis	uncultured
	Otu00437	57.75 ± 46.56	22.5 ± 18.05	92.75 ± 10.24	36.25 ± 10.72	Acidobacteriota	Blastocatellia	Pyrinomonadales	Pyrinomonadaceae	RB41
	Otu00438	48.75 ± 23.94	103 ± 110.06	31.25 ± 17.69	25.75 ± 8.73	Proteobacteria	Alphaproteobacteria	Rhodobacterales	Rhodobacteraceae	Rhodobacteraceae_unclassified
	Otu00439	37.75 ± 11.3	55.25 ± 29.26	61.75 ± 11.47	54 ± 2	Chloroflexi	TK10	TK10_or	TK10_fa	TK10_ge
	Otu00440	12.25 ± 10.28	134.25 ± 160.49	10.25 ± 6.02	49.75 ± 60.71	Proteobacteria	Gammaproteobacteria	Xanthomonadales	Rhodanobacteraceae	Rhodanobacteraceae_unclassified
	Otu00441	44.25 ± 11.32	68.75 ± 27.48	56.75 ± 17.5	35.75 ± 13.48	Proteobacteria	Alphaproteobacteria	Elsterales	uncultured	uncultured_ge
	Otu00442	0.5 ± 0.58	193.5 ± 335	0.25 ± 0.5	9.5 ± 13.33	Bacteroidota	Bacteroidia	Sphingobacteriales	env.OPS_17	env.OPS_17_ge
	Otu00443	22.75 ± 10.14	98.25 ± 58.2	37.75 ± 15.17	44 ± 13.88	Bacteroidota	Bacteroidia	Chitinophagales	Chitinophagaceae	Niastella
	Otu00444	3.25 ± 3.95	85.5 ± 80.86	2.75 ± 2.22	111.25 ± 102.74	Patescibacteria	Saccharimonadia	Saccharimonadales	Saccharimonadaceae	Saccharimonadaceae_unclassified
	Otu00445	59.25 ± 14.73	49.75 ± 19.05	43.75 ± 3.77	49.25 ± 25.94	Planctomycetota	Phycisphaerae	Tepidisphaerales	WD2101_soil_group	WD2101_soil_group_ge
	Otu00446	52.75 ± 16.74	36.5 ± 26.66	78 ± 28.43	34.25 ± 9.57	Bacteria_unclassified	Bacteria_unclassified	Bacteria_unclassified	Bacteria_unclassified	Bacteria_unclassified
	Otu00447	66.5 ± 48.86	63.5 ± 43.75	42 ± 8.68	29.5 ± 5.2	Bacteroidota	Bacteroidia	Chitinophagales	Chitinophagaceae	uncultured
	Otu00448	34.25 ± 9.32	40.5 ± 17.75	79.25 ± 12.01	47 ± 8.98	Gemmatimonadota	Gemmatimonadetes	Gemmatimonadales	Gemmatimonadaceae	uncultured
	Otu00449	41.25 ± 30.99	57.5 ± 38.2	57.75 ± 10.37	44.25 ± 14.24	Planctomycetota	Planctomycetes	Gemmatales	Gemmataceae	uncultured
	Otu00450	60.5 ± 34.9	40.75 ± 28.7	63.75 ± 14.86	35.25 ± 4.5	Bacteroidota	Bacteroidia	Bacteroidia_unclassified	Bacteroidia_unclassified	Bacteroidia_unclassified
	Otu00451	58.75 ± 27.78	37.5 ± 22.46	64.25 ± 27.66	37.75 ± 12.66	Bacteroidota	Kapabacteria	Kapabacteriales	Kapabacteriales_fa	Kapabacteriales_ge
	Otu00452	68.25 ± 34.21	32 ± 16.02	67.25 ± 13.18	30 ± 10.61	Bacteroidota	Bacteroidia	Sphingobacteriales	KD3-93	KD3-93_ge
	Otu00453	39.75 ± 16.03	52.25 ± 30.73	57.75 ± 20.76	47.5 ± 13.48	Proteobacteria	Alphaproteobacteria	Acetobacterales	Acetobacteraceae	Acetobacteraceae_unclassified
	Otu00454	10.25 ± 3.69	104 ± 159.84	22.25 ± 7.5	60 ± 46.24	Actinobacteriota	Actinobacteria	Streptosporangiales	Streptosporangiaceae	Nonomuraea
	Otu00455	62.25 ± 44.63	31.75 ± 28.58	58.75 ± 30.89	43.5 ± 15.78	Patescibacteria	Saccharimonadia	Saccharimonadales	Saccharimonadales_unclassified	Saccharimonadales_unclassified
	Otu00456	61.25 ± 41.85	26.25 ± 21.9	71.25 ± 25.09	36.75 ± 6.08	Bacteroidota	Bacteroidia	Cytophagales	Hymenobacteraceae	Hymenobacter
	Otu00457	34.5 ± 29.67	80.5 ± 87.28	44 ± 32.4	36.25 ± 26.06	Acidobacteriota	Acidobacteriae	Acidobacteriales	Koribacteraceae	Candidatus_Koribacter
	Otu00458	41.75 ± 7.93	76.5 ± 34.55	42 ± 10.52	34.25 ± 7.93	Proteobacteria	Alphaproteobacteria	Rhodospirillales	Rhodospirillaceae	uncultured
	Otu00459	50 ± 49.89	52.25 ± 56.93	52.25 ± 23.03	39 ± 11.8	Actinobacteriota	Actinobacteriota_unclassified	Actinobacteriota_unclassified	Actinobacteriota_unclassified	Actinobacteriota_unclassified
	Otu00460	13.75 ± 6.99	89.25 ± 46.66	23.25 ± 11.53	67.25 ± 54.42	Proteobacteria	Alphaproteobacteria	Rhizobiales	Xanthobacteraceae	Rhodopseudomonas
	Otu00461	48.25 ± 22.72	43.75 ± 21.79	62.75 ± 18.08	38.75 ± 10.81	Chloroflexi	Chloroflexia	Kallotenuales	AKIW781	AKIW781_ge
	Otu00462	25.5 ± 15.42	65 ± 41.09	29 ± 16.27	73.75 ± 49.14	Bacteroidota	Bacteroidia	Sphingobacteriales	Sphingobacteriaceae	Mucilaginibacter
	Otu00463	39 ± 18.94	74 ± 45.26	47 ± 11.52	32.25 ± 7.23	Gemmatimonadota	BD2-11_terrestrial_group	BD2-11_terrestrial_group_or	BD2-11_terrestrial_group_fa	BD2-11_terrestrial_group_ge
	Otu00464	76 ± 25.74	48.75 ± 18.84	42.25 ± 19.96	25.25 ± 12.63	Bacteroidota	Bacteroidia	Cytophagales	Microscillaceae	uncultured
	Otu00465	58.25 ± 20.61	33.25 ± 15.41	66 ± 29.44	34.5 ± 11.96	Bacteroidota	Bacteroidia	Chitinophagales	uncultured	uncultured_ge
	Otu00466	49.5 ± 64.13	79.75 ± 104.92	36 ± 28.93	26.5 ± 14.27	Actinobacteriota	MB-A2-108	MB-A2-108_or	MB-A2-108_fa	MB-A2-108_ge
	Otu00467	164 ± 192.58	13.25 ± 23.19	9 ± 9.2	4.5 ± 4.8	Bacteria_unclassified	Bacteria_unclassified	Bacteria_unclassified	Bacteria_unclassified	Bacteria_unclassified
	Otu00468	51.25 ± 30.18	43.5 ± 24.96	57.5 ± 23.57	35.25 ± 20.48	Bacteroidota	Bacteroidia	Flavobacteriales	Flavobacteriaceae	Flavobacterium
	Otu00469	26 ± 6.06	86.25 ± 98.37	42.25 ± 18.84	32.75 ± 13.72	Actinobacteriota	Thermoleophilia	Gaiellales	uncultured	uncultured_ge
	Otu00470	52.5 ± 29.8	36 ± 29.61	72.75 ± 46.99	26 ± 10.83	Gemmatimonadota	S0134_terrestrial_group	S0134_terrestrial_group_or	S0134_terrestrial_group_fa	S0134_terrestrial_group_ge
	Otu00471	17.75 ± 17.63	96 ± 81.47	39.5 ± 42.81	33.25 ± 27.58	Proteobacteria	Gammaproteobacteria	Enterobacterales	Enterobacteriaceae	Enterobacteriaceae_unclassified
	Otu00472	7.5 ± 8.58	94.25 ± 61.61	6 ± 7.44	78.5 ± 129.8	Acidobacteriota	Acidobacteriae	Acidobacteriales	Acidobacteriaceae_(Subgroup_1)	Acidipila-Silvibacterium
	Otu00473	31.5 ± 13.33	35.5 ± 18.48	71.5 ± 15.93	46.75 ± 10.87	Chloroflexi	Anaerolineae	RBG-13-54-9	RBG-13-54-9_fa	RBG-13-54-9_ge
	Otu00474	48 ± 14.33	33.25 ± 13.91	63.25 ± 21.17	40.5 ± 4.8	Chloroflexi	Anaerolineae	Caldilineales	Caldilineaceae	uncultured
	Otu00475	25.5 ± 15.15	24.25 ± 23.08	114 ± 166.29	19.5 ± 18.21	Bacteroidota	Bacteroidia	Cytophagales	Microscillaceae	Ohtaekwangia
	Otu00476	3 ± 4.69	171 ± 202.11	6.75 ± 4.79	2 ± 1.63	Gemmatimonadota	Gemmatimonadetes	Gemmatimonadales	Gemmatimonadaceae	uncultured
	Otu00477	38.5 ± 23.67	61.25 ± 37.58	44.75 ± 7.76	38 ± 7.48	Actinobacteriota	Actinobacteria	Propionibacteriales	Nocardioidaceae	Nocardioides
	Otu00478	99.25 ± 127.92	27 ± 19.2	18.75 ± 13.23	36.25 ± 23.91	Proteobacteria	Gammaproteobacteria	Pseudomonadales	Moraxellaceae	uncultured
	Otu00479	37 ± 13.64	32.75 ± 27.54	60 ± 19.92	51.25 ± 19.82	Armatimonadota	Fimbriimonadia	Fimbriimonadales	Fimbriimonadaceae	Fimbriimonadaceae_ge
	Otu00480	63.75 ± 51.72	66.5 ± 48.39	29.75 ± 21.25	20.5 ± 7.9	Planctomycetota	Planctomycetes	Planctomycetales	uncultured	uncultured_ge
	Otu00481	40.25 ± 17.29	65 ± 75.3	40.25 ± 25.04	34.75 ± 17.04	Bacteria_unclassified	Bacteria_unclassified	Bacteria_unclassified	Bacteria_unclassified	Bacteria_unclassified
	Otu00482	38.25 ± 27.94	61.25 ± 44.87	48.5 ± 22.63	31.25 ± 8.02	Gemmatimonadota	Gemmatimonadetes	Gemmatimonadales	Gemmatimonadaceae	uncultured
	Otu00483	24.25 ± 3.2	23.75 ± 11.87	80.5 ± 29.67	49.25 ± 15.06	Chloroflexi	Anaerolineae	Caldilineales	Caldilineaceae	Caldilineaceae_unclassified
	Otu00484	26.5 ± 12.12	95.75 ± 108.17	31.25 ± 14.38	24 ± 12.73	Actinobacteriota	Thermoleophilia	Gaiellales	uncultured	uncultured_ge
	Otu00485	46.5 ± 35.41	47 ± 39.13	53.5 ± 12.29	30.5 ± 4.93	Planctomycetota	Planctomycetes	Gemmatales	Gemmataceae	uncultured
	Otu00486	46.5 ± 24.72	26 ± 15.6	68.75 ± 20.9	35.75 ± 9.18	Gemmatimonadota	Gemmatimonadetes	Gemmatimonadales	Gemmatimonadaceae	Gemmatimonas
	Otu00487	52 ± 38.81	45 ± 16.31	45.5 ± 7.94	34 ± 8.52	Proteobacteria	Alphaproteobacteria	Caulobacterales	Hyphomonadaceae	Hirschia
	Otu00488	39.75 ± 11.9	49.75 ± 22.84	52.75 ± 14.57	32.75 ± 3.95	Myxococcota	Polyangia	Haliangiales	Haliangiaceae	Haliangium
	Otu00489	69.5 ± 22.49	46.25 ± 31.95	33.75 ± 10.34	24.5 ± 13.48	Firmicutes	Bacilli	Erysipelotrichales	Erysipelotrichaceae	Turicibacter
	Otu00490	35.75 ± 23.2	47.25 ± 34.2	51.25 ± 25.59	39.5 ± 19.16	Acidobacteriota	Blastocatellia	DS-100	DS-100_fa	DS-100_ge
	Otu00491	35.25 ± 11.59	26.75 ± 14.86	70.25 ± 21.73	40.75 ± 4.92	Bacteria_unclassified	Bacteria_unclassified	Bacteria_unclassified	Bacteria_unclassified	Bacteria_unclassified
	Otu00492	31.5 ± 6.76	47.5 ± 38.51	73.75 ± 74.33	20.25 ± 19.19	Proteobacteria	Alphaproteobacteria	Sphingomonadales	Sphingomonadaceae	Sphingobium
	Otu00493	34.75 ± 21.79	33.5 ± 18.14	55.75 ± 8.92	48.75 ± 23.68	Planctomycetota	Planctomycetes	Planctomycetales	Rubinisphaeraceae	SH-PL14
	Otu00494	42.5 ± 22.9	84 ± 93.07	26 ± 6.48	20 ± 13.59	Actinobacteriota	Acidimicrobiia	Microtrichales	uncultured	uncultured_ge
	Otu00495	48.5 ± 17.1	39.75 ± 10.24	51.75 ± 25.13	32.5 ± 6.35	Bacteroidota	Bacteroidia	Chitinophagales	Chitinophagaceae	Ferruginibacter
	Otu00496	50.5 ± 32.77	26.25 ± 9.81	70 ± 36.8	25.75 ± 7.09	Bacteroidota	Bacteroidia	Cytophagales	Microscillaceae	Microscillaceae_unclassified
	Otu00497	25 ± 9.76	31.75 ± 13.25	73.75 ± 25.53	42 ± 10.83	Planctomycetota	Phycisphaerae	Tepidisphaerales	WD2101_soil_group	WD2101_soil_group_ge
	Otu00498	52.25 ± 13.96	42.25 ± 28.34	44.5 ± 18.06	32.5 ± 7.77	Chloroflexi	Chloroflexia	Thermomicrobiales	AKYG1722	AKYG1722_ge
	Otu00499	21.5 ± 5.07	93.25 ± 30.64	20.25 ± 9.03	36.25 ± 28.62	Verrucomicrobiota	Verrucomicrobiae	Verrucomicrobiales	Verrucomicrobiaceae	Prosthecobacter
	Otu00500	39.75 ± 11.87	34 ± 13.74	57.25 ± 21.85	40 ± 11.86	Bacteria_unclassified	Bacteria_unclassified	Bacteria_unclassified	Bacteria_unclassified	Bacteria_unclassified
	Otu00501	29.75 ± 19.72	20 ± 10.65	69.75 ± 15.59	49.5 ± 11.33	Bacteria_unclassified	Bacteria_unclassified	Bacteria_unclassified	Bacteria_unclassified	Bacteria_unclassified
	Otu00502	55.25 ± 24.16	32 ± 11.11	55.25 ± 18.63	25.75 ± 6.13	Bacteroidota	Bacteroidia	Sphingobacteriales	AKYH767	AKYH767_ge
	Otu00503	61.75 ± 42.87	38.25 ± 14.08	46.25 ± 18.84	21.25 ± 9.14	Bacteria_unclassified	Bacteria_unclassified	Bacteria_unclassified	Bacteria_unclassified	Bacteria_unclassified
	Otu00504	21.5 ± 13.23	88 ± 104	30.25 ± 9.46	27.25 ± 10.94	Acidobacteriota	Blastocatellia	11-24	11-24_fa	11-24_ge
	Otu00505	12.75 ± 18.17	108 ± 80.51	25 ± 13.54	20.5 ± 13.6	Bacteria_unclassified	Bacteria_unclassified	Bacteria_unclassified	Bacteria_unclassified	Bacteria_unclassified
	Otu00506	38.75 ± 32.08	23 ± 21.21	68 ± 37.57	36.5 ± 11.12	Acidobacteriota	Acidobacteriae	Acidobacteriales	uncultured	uncultured_ge
	Otu00507	32.75 ± 12.5	66.25 ± 23.17	32.5 ± 11.03	34.5 ± 5.07	Planctomycetota	Planctomycetes	Pirellulales	Pirellulaceae	uncultured
	Otu00508	35 ± 22.67	9 ± 6.98	87.25 ± 32.37	34.75 ± 19.55	Acidobacteriota	Holophagae	Subgroup_7	Subgroup_7_fa	Subgroup_7_ge
	Otu00509	49.25 ± 42.97	45 ± 42.43	44.5 ± 24.37	27 ± 5.6	Planctomycetota	Planctomycetes	Pirellulales	Pirellulaceae	uncultured
	Otu00510	31 ± 25.23	60.25 ± 33.65	47.75 ± 19.33	26.75 ± 6.7	Planctomycetota	Planctomycetes	Gemmatales	Gemmataceae	uncultured
	Otu00511	20.25 ± 10.53	77 ± 80.36	31.75 ± 10.37	36.25 ± 18.68	Proteobacteria	Gammaproteobacteria	Burkholderiales	Nitrosomonadaceae	MND1
	Otu00512	11.25 ± 11.9	124.5 ± 109.41	20.75 ± 9.29	8.25 ± 4.57	Planctomycetota	OM190	OM190_or	OM190_fa	OM190_ge
	Otu00513	18 ± 7.62	84.25 ± 60.44	40 ± 22.32	21.75 ± 6.24	Bacteroidota	Bacteroidia	Cytophagales	Microscillaceae	Ohtaekwangia
	Otu00514	44.75 ± 16.11	68.75 ± 40.07	20.5 ± 8.5	29 ± 18.46	Patescibacteria	Saccharimonadia	Saccharimonadales	Saccharimonadaceae	TM7a
	Otu00515	19.5 ± 12.07	82.25 ± 18.25	39.5 ± 34.5	21.75 ± 26.99	Proteobacteria	Alphaproteobacteria	Caulobacterales	Caulobacteraceae	Asticcacaulis
	Otu00516	50.25 ± 23.43	42.5 ± 39.33	48 ± 28.58	20.75 ± 8.06	Myxococcota	Polyangia	Polyangiales	Sandaracinaceae	uncultured
	Otu00517	30 ± 13.29	13.75 ± 5.56	78.75 ± 27.56	38.75 ± 11.62	Armatimonadota	Fimbriimonadia	Fimbriimonadales	Fimbriimonadaceae	Fimbriimonadaceae_ge
	Otu00518	39.25 ± 20.87	61.25 ± 48.28	30.75 ± 9.22	27.25 ± 10.01	Proteobacteria	Gammaproteobacteria	Steroidobacterales	Steroidobacteraceae	uncultured
	Otu00519	26 ± 3.74	35.25 ± 17.73	58.75 ± 10.9	38.25 ± 9.71	Planctomycetota	Phycisphaerae	Phycisphaerales	Phycisphaeraceae	uncultured
	Otu00520	36.75 ± 21.14	56.5 ± 30.87	38.5 ± 4.93	26 ± 4.24	Bacteroidota	Bacteroidia	Chitinophagales	37-13	37-13_ge
	Otu00521	33.25 ± 39.69	54.75 ± 69.01	40.5 ± 27.91	29 ± 7.07	Actinobacteriota	Thermoleophilia	Gaiellales	uncultured	uncultured_ge
	Otu00522	46.75 ± 18.19	41.5 ± 27.79	39.5 ± 16.42	29 ± 11.17	Armatimonadota	Fimbriimonadia	Fimbriimonadales	Fimbriimonadaceae	Fimbriimonadaceae_ge
	Otu00523	39 ± 16.37	43.5 ± 26.29	40.25 ± 16.96	33.25 ± 5.85	Planctomycetota	Planctomycetes	Pirellulales	Pirellulaceae	Pirellula
	Otu00524	27.75 ± 16.72	27.5 ± 3.87	65.5 ± 30.95	35 ± 11.28	Myxococcota	Polyangia	mle1-27	mle1-27_fa	mle1-27_ge
	Otu00525	31.5 ± 22.13	46.25 ± 40.14	50 ± 15.92	27.75 ± 12.04	Actinobacteriota	Acidimicrobiia	Microtrichales	Ilumatobacteraceae	Ilumatobacteraceae_unclassified
	Otu00526	3.75 ± 5.56	121 ± 136.5	16.5 ± 7	13 ± 1.63	Proteobacteria	Gammaproteobacteria	Salinisphaerales	Solimonadaceae	Polycyclovorans
	Otu00527	13.25 ± 12.53	83 ± 59.35	19 ± 23.68	38.5 ± 32.25	Firmicutes	Bacilli	Paenibacillales	Paenibacillaceae	Paenibacillaceae_unclassified
	Otu00528	36.25 ± 17.48	52.25 ± 34.52	35.25 ± 11	29.25 ± 10.66	Actinobacteriota	Acidimicrobiia	Microtrichales	Microtrichales_unclassified	Microtrichales_unclassified
	Otu00529	30.25 ± 18.3	47 ± 23.64	45 ± 22.11	30.5 ± 11.5	Actinobacteriota	Acidimicrobiia	Acidimicrobiia_unclassified	Acidimicrobiia_unclassified	Acidimicrobiia_unclassified
	Otu00530	36 ± 15.98	57.5 ± 70.23	37.25 ± 28.54	22 ± 14.79	Chloroflexi	Chloroflexia	Thermomicrobiales	JG30-KF-CM45	JG30-KF-CM45_ge
	Otu00531	24.5 ± 18.81	47 ± 29.79	46.25 ± 6.13	34.75 ± 10.4	Proteobacteria	Alphaproteobacteria	Rhizobiales	uncultured	uncultured_ge
	Otu00532	17 ± 4.69	69.25 ± 40.82	38 ± 6.06	28.25 ± 8.06	Myxococcota	Polyangia	Polyangiales	Polyangiaceae	Pajaroellobacter
	Otu00533	23.5 ± 9.33	31.75 ± 11.18	64.5 ± 19.67	32.75 ± 6.4	Bacteria_unclassified	Bacteria_unclassified	Bacteria_unclassified	Bacteria_unclassified	Bacteria_unclassified
	Otu00534	24.75 ± 19.14	32.5 ± 39.14	79.5 ± 30.42	14 ± 5.42	Verrucomicrobiota	Verrucomicrobiae	Opitutales	Opitutaceae	Opitutaceae_unclassified
	Otu00535	28 ± 46.09	35 ± 56.23	75.25 ± 84.15	11.75 ± 6.65	Proteobacteria	Gammaproteobacteria	Pseudomonadales	Moraxellaceae	uncultured
	Otu00536	39.75 ± 31.21	36 ± 23.55	64 ± 25.53	9.5 ± 5.74	Bacteria_unclassified	Bacteria_unclassified	Bacteria_unclassified	Bacteria_unclassified	Bacteria_unclassified
	Otu00537	31.75 ± 18.55	28.5 ± 15.93	51.75 ± 11.03	36.25 ± 20.09	Bacteria_unclassified	Bacteria_unclassified	Bacteria_unclassified	Bacteria_unclassified	Bacteria_unclassified
	Otu00538	28.5 ± 18.16	38.5 ± 35.23	45.75 ± 6.99	35.5 ± 8.1	Proteobacteria	Gammaproteobacteria	Gammaproteobacteria_unclassified	Gammaproteobacteria_unclassified	Gammaproteobacteria_unclassified
	Otu00539	42.75 ± 18.12	36.75 ± 29.51	44.25 ± 24.43	24.25 ± 6.4	Proteobacteria	Alphaproteobacteria	Sphingomonadales	Sphingomonadaceae	Sphingomonadaceae_unclassified
	Otu00540	32.75 ± 31.92	37 ± 37.96	41 ± 10.17	36 ± 5.23	Actinobacteriota	Actinobacteriota_unclassified	Actinobacteriota_unclassified	Actinobacteriota_unclassified	Actinobacteriota_unclassified
	Otu00541	23 ± 10.42	56.25 ± 29.85	35.25 ± 4.79	32 ± 6.16	Proteobacteria	Gammaproteobacteria	Pseudomonadales	Pseudomonadales_unclassified	Pseudomonadales_unclassified
	Otu00543	6 ± 8.16	119.5 ± 129.15	11.75 ± 4.99	8.75 ± 3.77	Acidobacteriota	Subgroup_22	Subgroup_22_or	Subgroup_22_fa	Subgroup_22_ge
	Otu00544	25.5 ± 31.51	82 ± 72.86	21 ± 6.73	17.5 ± 12.01	Acidobacteriota	Acidobacteriae	Subgroup_2	Subgroup_2_fa	Subgroup_2_ge
	Otu00545	29.75 ± 7.85	41 ± 23.57	44 ± 16.63	30.75 ± 12.42	Planctomycetota	Planctomycetes	Gemmatales	Gemmataceae	uncultured
	Otu00546	10.5 ± 9.04	96.5 ± 62.63	19.5 ± 5.8	18.5 ± 10.25	Acidobacteriota	Vicinamibacteria	Subgroup_17	Subgroup_17_fa	Subgroup_17_ge
	Otu00547	14.75 ± 8.81	62.25 ± 31.18	33.5 ± 3.7	34.25 ± 20.01	Planctomycetota	Planctomycetes	Pirellulales	Pirellulaceae	Pirellula
	Otu00548	28 ± 14.76	52.25 ± 30.76	41.25 ± 15.54	23.25 ± 4.86	Desulfobacterota	uncultured	uncultured_or	uncultured_fa	uncultured_ge
	Otu00549	14.75 ± 4.27	46.25 ± 30.87	32 ± 14.17	51.5 ± 29.42	Actinobacteriota	Actinobacteria	Streptosporangiales	Thermomonosporaceae	Actinomadura
	Otu00550	42.75 ± 12.15	24 ± 13.29	58.5 ± 23.27	19 ± 4.97	Patescibacteria	Saccharimonadia	Saccharimonadales	LWQ8	LWQ8_ge
	Otu00551	16.5 ± 9.33	64.5 ± 49.09	33.25 ± 13.48	29.5 ± 7.85	Planctomycetota	Planctomycetes	Gemmatales	Gemmataceae	uncultured
	Otu00552	15.75 ± 10.81	35.75 ± 12.79	12 ± 7.79	79.25 ± 33.47	Verrucomicrobiota	Verrucomicrobiae	Verrucomicrobiales	Rubritaleaceae	Luteolibacter
	Otu00553	24.75 ± 10.24	30.5 ± 20.63	50.25 ± 23.8	37.25 ± 17.67	Chloroflexi	Chloroflexi_unclassified	Chloroflexi_unclassified	Chloroflexi_unclassified	Chloroflexi_unclassified
	Otu00554	27 ± 6.48	35.25 ± 26.42	43.5 ± 15.67	36.5 ± 9.47	Bacteria_unclassified	Bacteria_unclassified	Bacteria_unclassified	Bacteria_unclassified	Bacteria_unclassified
	Otu00555	27.5 ± 22.59	54 ± 48.08	36 ± 10.74	24.25 ± 5.32	Proteobacteria	Gammaproteobacteria	PLTA13	PLTA13_fa	PLTA13_ge
	Otu00556	29.5 ± 12.69	27.5 ± 15.26	56.25 ± 32.44	28.25 ± 13.62	Myxococcota	Polyangia	Polyangiales	Sandaracinaceae	Sandaracinaceae_unclassified
	Otu00557	28.5 ± 17.82	41.75 ± 36.42	47 ± 20.28	24 ± 6.63	Myxococcota	Myxococcia	Myxococcales	Anaeromyxobacteraceae	Anaeromyxobacter
	Otu00558	60.25 ± 47.54	27 ± 8.83	37 ± 11.11	17 ± 6.48	Bdellovibrionota	Bdellovibrionia	Bdellovibrionales	Bdellovibrionaceae	Bdellovibrio
	Otu00559	20.5 ± 16.52	31.5 ± 39.42	49 ± 27.04	40 ± 27.58	Planctomycetota	Phycisphaerae	Tepidisphaerales	WD2101_soil_group	WD2101_soil_group_ge
	Otu00560	38.25 ± 17.25	28.5 ± 16.05	45.25 ± 20.61	28.5 ± 4.51	Elusimicrobiota	Lineage_IIa	Lineage_IIa_or	Lineage_IIa_fa	Lineage_IIa_ge
	Otu00561	70.75 ± 111.49	36.75 ± 26.25	14.5 ± 9.98	17.75 ± 10.53	Patescibacteria	Saccharimonadia	Saccharimonadales	YM_S32_TM7_50_20	YM_S32_TM7_50_20_ge
	Otu00562	26 ± 11.46	53.5 ± 36.85	29.5 ± 11.27	30 ± 10.23	Proteobacteria	Gammaproteobacteria	Diplorickettsiales	Diplorickettsiaceae	uncultured
	Otu00563	38.25 ± 29.59	10.75 ± 6.85	63.75 ± 47.91	26.25 ± 26.56	Bacteria_unclassified	Bacteria_unclassified	Bacteria_unclassified	Bacteria_unclassified	Bacteria_unclassified
	Otu00564	44.25 ± 63.62	71 ± 22.02	11 ± 8.21	11.25 ± 4.5	Bacteroidota	Bacteroidia	Chitinophagales	Chitinophagaceae	Taibaiella
	Otu00565	25 ± 10.23	81 ± 100.61	18.25 ± 10.56	13 ± 5.35	Actinobacteriota	Acidimicrobiia	Microtrichales	Microtrichaceae	uncultured
	Otu00566	41.5 ± 19.16	44.75 ± 21.75	29.75 ± 21.2	21 ± 12.03	Proteobacteria	Gammaproteobacteria	Diplorickettsiales	Diplorickettsiaceae	Aquicella
	Otu00567	41 ± 15.25	19.25 ± 11.59	54.75 ± 28.93	22 ± 10.42	Bacteria_unclassified	Bacteria_unclassified	Bacteria_unclassified	Bacteria_unclassified	Bacteria_unclassified
	Otu00568	32.5 ± 19.43	33.25 ± 28.19	43 ± 19.03	28 ± 8.52	Planctomycetota	Phycisphaerae	Tepidisphaerales	WD2101_soil_group	WD2101_soil_group_ge
	Otu00569	3.25 ± 2.22	108.75 ± 78.27	6 ± 2	18 ± 17.36	Verrucomicrobiota	Verrucomicrobiae	Pedosphaerales	Pedosphaeraceae	uncultured
	Otu00570	18 ± 10.89	31.5 ± 15.33	54.25 ± 20.39	32.25 ± 7.93	Bacteria_unclassified	Bacteria_unclassified	Bacteria_unclassified	Bacteria_unclassified	Bacteria_unclassified
	Otu00571	66 ± 40.24	22.5 ± 11.79	34.75 ± 11.41	12.25 ± 8.85	Fibrobacterota	Fibrobacteria	Fibrobacterales	Fibrobacterales_fa	BBMC-4
	Otu00572	28 ± 27.77	91.75 ± 125.89	5.5 ± 5.92	9.25 ± 10.59	Acidobacteriota	Acidobacteriae	Acidobacteriales	uncultured	uncultured_ge
	Otu00573	26.75 ± 13.23	16.75 ± 6.7	55.5 ± 5.69	35.25 ± 14.17	Bacteria_unclassified	Bacteria_unclassified	Bacteria_unclassified	Bacteria_unclassified	Bacteria_unclassified
	Otu00574	24 ± 4.9	15 ± 10.1	60.75 ± 26.39	34 ± 6.78	Chloroflexi	Ktedonobacteria	C0119	C0119_fa	C0119_ge
	Otu00575	35.5 ± 12.37	22 ± 8.6	56 ± 18.57	20.25 ± 6.29	Chloroflexi	Chloroflexia	Chloroflexales	Herpetosiphonaceae	Herpetosiphon
	Otu00576	19.25 ± 16.46	67.5 ± 47.93	22.25 ± 6.13	24.5 ± 7.55	Planctomycetota	OM190	OM190_or	OM190_fa	OM190_ge
	Otu00577	18.5 ± 8.58	60.75 ± 48.36	29.75 ± 12.84	24.5 ± 12.69	Planctomycetota	Planctomycetes	Pirellulales	Pirellulaceae	Pirellula
	Otu00578	31.25 ± 12.04	29.75 ± 13.35	41.5 ± 12.71	30.75 ± 12.89	Bacteroidota	Bacteroidia	Chitinophagales	Chitinophagaceae	Flavisolibacter
	Otu00579	30.25 ± 3.59	34.75 ± 24.86	42.25 ± 16.17	26 ± 10.74	Bacteria_unclassified	Bacteria_unclassified	Bacteria_unclassified	Bacteria_unclassified	Bacteria_unclassified
	Otu00580	23.25 ± 9.71	39.75 ± 37.54	38.25 ± 21.19	31.75 ± 20.66	Chloroflexi	Chloroflexia	Thermomicrobiales	AKYG1722	AKYG1722_ge
	Otu00581	25.5 ± 13.53	31 ± 11.37	49.25 ± 28.93	27 ± 4.16	Actinobacteriota	Acidimicrobiia	Acidimicrobiia_unclassified	Acidimicrobiia_unclassified	Acidimicrobiia_unclassified
	Otu00582	25.25 ± 8.73	44.5 ± 27.4	28.75 ± 20.14	33.75 ± 20.69	Planctomycetota	Planctomycetes	Isosphaerales	Isosphaeraceae	uncultured
	Otu00583	18.5 ± 2.89	30.5 ± 14.82	45 ± 19.2	37.75 ± 7.89	Acidobacteriota	Acidobacteriae	Solibacterales	Solibacteraceae	Candidatus_Solibacter
	Otu00584	14 ± 12.73	24.75 ± 12.31	25.75 ± 19.12	67 ± 50.51	Actinobacteriota	Actinobacteria	Streptosporangiales	Streptosporangiaceae	Streptosporangium
	Otu00585	46.75 ± 18.93	22.75 ± 16.88	44 ± 21.46	17.5 ± 10.02	Bacteria_unclassified	Bacteria_unclassified	Bacteria_unclassified	Bacteria_unclassified	Bacteria_unclassified
	Otu00586	28 ± 22.91	61.75 ± 52.05	13.5 ± 5.32	27.75 ± 13.65	Actinobacteriota	Actinobacteria	Micromonosporales	Micromonosporaceae	Rhizocola
	Otu00587	46.75 ± 15.84	24.5 ± 19.82	41.5 ± 23.04	17.75 ± 10.9	Planctomycetota	Phycisphaerae	Tepidisphaerales	WD2101_soil_group	WD2101_soil_group_ge
	Otu00588	27.5 ± 10.66	31.5 ± 25.49	42.25 ± 13.4	29.25 ± 15.06	Bacteria_unclassified	Bacteria_unclassified	Bacteria_unclassified	Bacteria_unclassified	Bacteria_unclassified
	Otu00589	25.75 ± 24.94	41.75 ± 47.95	35.5 ± 8.66	27.5 ± 5.26	Chloroflexi	TK10	TK10_or	TK10_fa	TK10_ge
	Otu00590	10.25 ± 6.4	42 ± 10.92	31.25 ± 26.17	46.75 ± 19.52	Proteobacteria	Alphaproteobacteria	Rhizobiales	Rhizobiaceae	Allorhizobium-Neorhizobium-Pararhizobium-Rhizobium
	Otu00591	23.75 ± 8.18	49 ± 19.2	30 ± 9.9	27 ± 11.69	Planctomycetota	Planctomycetes	Isosphaerales	Isosphaeraceae	Singulisphaera
	Otu00592	20.25 ± 11.67	62.5 ± 39.18	24.25 ± 6.34	22.25 ± 9.29	Gemmatimonadota	Gemmatimonadota_unclassified	Gemmatimonadota_unclassified	Gemmatimonadota_unclassified	Gemmatimonadota_unclassified
	Otu00593	36 ± 61.57	36 ± 41.16	38 ± 55.06	18.75 ± 26.25	Bacteria_unclassified	Bacteria_unclassified	Bacteria_unclassified	Bacteria_unclassified	Bacteria_unclassified
	Otu00594	22.5 ± 12.34	26.25 ± 14.64	49.75 ± 8.46	29.25 ± 6.75	Patescibacteria	Saccharimonadia	Saccharimonadales	Saccharimonadales_unclassified	Saccharimonadales_unclassified
	Otu00595	14.75 ± 7.5	72.75 ± 71.24	19.75 ± 11.44	20.25 ± 11.95	Actinobacteriota	Actinobacteria	Frankiales	Frankiaceae	Jatrophihabitans
	Otu00596	29.25 ± 14.75	34 ± 24.23	37.25 ± 32.07	26.75 ± 13.82	Bacteroidota	Bacteroidia	Cytophagales	Microscillaceae	uncultured
	Otu00597	24.25 ± 8.42	43 ± 44.09	35 ± 17.38	24.75 ± 15.15	Proteobacteria	Alphaproteobacteria	Elsterales	uncultured	uncultured_ge
	Otu00598	25.5 ± 7.05	31.75 ± 13.38	40.75 ± 18.14	29 ± 13.76	Proteobacteria	Alphaproteobacteria	Rhodobacterales	Rhodobacteraceae	Rubellimicrobium
	Otu00599	23 ± 12.83	45.5 ± 24.68	35.5 ± 10.66	22.75 ± 11.15	Myxococcota	Polyangia	Polyangiales	Sandaracinaceae	uncultured
	Otu00600	28.75 ± 9.11	50 ± 16.02	23.5 ± 2.52	24 ± 9.38	Proteobacteria	Gammaproteobacteria	Diplorickettsiales	Diplorickettsiaceae	Aquicella
	Otu00601	30.25 ± 12.2	28.25 ± 24.45	45.5 ± 7.94	22.25 ± 10.69	Acidobacteriota	Blastocatellia	11-24	11-24_fa	11-24_ge
	Otu00602	32.75 ± 20.4	45.75 ± 21	24.5 ± 9.75	23.25 ± 13.72	Planctomycetota	Phycisphaerae	Tepidisphaerales	WD2101_soil_group	WD2101_soil_group_ge
	Otu00603	29.5 ± 21.13	29.75 ± 26.34	39.25 ± 18.63	27.25 ± 7.89	Planctomycetota	Phycisphaerae	Tepidisphaerales	WD2101_soil_group	WD2101_soil_group_ge
	Otu00604	22 ± 13.78	17.25 ± 8.14	48 ± 14.09	38.5 ± 17.77	Chloroflexi	Anaerolineae	RBG-13-54-9	RBG-13-54-9_fa	RBG-13-54-9_ge
	Otu00605	23 ± 11.86	34 ± 20.35	53.5 ± 17.02	15 ± 10.52	Bacteria_unclassified	Bacteria_unclassified	Bacteria_unclassified	Bacteria_unclassified	Bacteria_unclassified
	Otu00606	26.5 ± 28.59	38.25 ± 38.95	37.75 ± 11.93	22 ± 3.65	Actinobacteriota	Thermoleophilia	Gaiellales	uncultured	uncultured_ge
	Otu00607	37.5 ± 15.63	20.25 ± 11.03	45.75 ± 20.55	20.75 ± 10.34	Bacteroidota	Bacteroidia	Chitinophagales	uncultured	uncultured_ge
	Otu00608	24.5 ± 14.82	27.75 ± 22.35	45.75 ± 11.44	26.25 ± 7.46	Planctomycetota	Planctomycetes	Pirellulales	Pirellulaceae	uncultured
	Otu00609	3.5 ± 3.51	103.5 ± 95.79	10 ± 2.94	7 ± 4.24	Planctomycetota	Pla4_lineage	Pla4_lineage_or	Pla4_lineage_fa	Pla4_lineage_ge
	Otu00610	26 ± 13.9	26 ± 12.78	43 ± 13.44	28.5 ± 10.41	Planctomycetota	Planctomycetes	Gemmatales	Gemmataceae	Gemmata
	Otu00611	18.75 ± 13.91	32.25 ± 40.73	42.25 ± 25.85	29.75 ± 20.52	Armatimonadota	Fimbriimonadia	Fimbriimonadales	Fimbriimonadaceae	Fimbriimonadaceae_ge
	Otu00612	48.25 ± 31.86	17.5 ± 20.14	44.5 ± 33.28	12.5 ± 15.15	Gemmatimonadota	Longimicrobia	Longimicrobiales	Longimicrobiaceae	YC-ZSS-LKJ147
	Otu00613	25.5 ± 23.92	35.75 ± 47.97	31.75 ± 28.61	29 ± 16.37	Chloroflexi	Chloroflexia	Thermomicrobiales	JG30-KF-CM45	JG30-KF-CM45_ge
	Otu00614	37.75 ± 25.2	22 ± 22.14	40.75 ± 9.74	20 ± 4.97	Chloroflexi	Anaerolineae	Caldilineales	Caldilineaceae	uncultured
	Otu00615	3 ± 4.76	83 ± 164.67	33 ± 62.04	1.5 ± 1.29	Bacteroidota	Bacteroidia	Bacteroidia_unclassified	Bacteroidia_unclassified	Bacteroidia_unclassified
	Otu00616	9 ± 7.75	85.75 ± 87.37	16 ± 4.69	9.75 ± 1.89	Bacteroidota	Bacteroidia	Sphingobacteriales	AKYH767	AKYH767_ge
	Otu00617	33.25 ± 11.44	31.75 ± 12.92	38 ± 14.45	17.25 ± 6.24	Myxococcota	Myxococcia	Myxococcales	Myxococcaceae	KD3-10
	Otu00618	13.75 ± 7.8	64.25 ± 34.75	24.25 ± 4.11	18 ± 8.72	MBNT15	MBNT15_cl	MBNT15_or	MBNT15_fa	MBNT15_ge
	Otu00619	33.25 ± 45.98	36.5 ± 41.62	33 ± 38.5	16.75 ± 23.07	Gemmatimonadota	Gemmatimonadetes	Gemmatimonadales	Gemmatimonadaceae	uncultured
	Otu00620	50 ± 18.02	20 ± 17.17	35.5 ± 31.4	14 ± 13.32	Bacteria_unclassified	Bacteria_unclassified	Bacteria_unclassified	Bacteria_unclassified	Bacteria_unclassified
	Otu00621	20 ± 14.02	25 ± 16.23	44.25 ± 13.38	30 ± 8.29	Chloroflexi	Chloroflexia	Thermomicrobiales	JG30-KF-CM45	JG30-KF-CM45_ge
	Otu00622	35.25 ± 25.22	17.75 ± 18.71	43.75 ± 18.77	22.5 ± 5	Bacteroidota	Bacteroidia	Chitinophagales	Chitinophagaceae	Edaphobaculum
	Otu00623	69.25 ± 51.98	27 ± 27.58	12.5 ± 6.86	10 ± 2.58	Bacteroidota	Bacteroidia	Chitinophagales	Chitinophagaceae	Dinghuibacter
	Otu00624	13.5 ± 11.33	14 ± 7.44	52.5 ± 17.62	38.75 ± 19.81	Chloroflexi	Chloroflexia	Chloroflexales	Roseiflexaceae	uncultured
	Otu00625	19.25 ± 6.55	48 ± 56.37	31 ± 12.88	20.25 ± 10.53	Actinobacteriota	Thermoleophilia	Gaiellales	uncultured	uncultured_ge
	Otu00626	11.75 ± 6.85	58.5 ± 33.33	19 ± 10.1	29 ± 15.12	Actinobacteriota	Actinobacteria	Streptosporangiales	Thermomonosporaceae	Actinocorallia
	Otu00627	20.75 ± 4.65	25.75 ± 16.9	41 ± 9.42	30.5 ± 5.97	Bacteria_unclassified	Bacteria_unclassified	Bacteria_unclassified	Bacteria_unclassified	Bacteria_unclassified
	Otu00628	18 ± 10.36	33.75 ± 24.19	35 ± 12.88	31 ± 4.69	Planctomycetota	Planctomycetes	Gemmatales	Gemmataceae	Gemmataceae_unclassified
	Otu00629	29.5 ± 33.79	9.25 ± 4.35	54.75 ± 20.11	24 ± 13.64	Cyanobacteria	Cyanobacteriia	Oxyphotobacteria_Incertae_Sedis	Unknown_Family	Leptolyngbya_EcFYyyy-00
	Otu00630	26.25 ± 11.67	20.75 ± 13.05	44.5 ± 24.56	25.75 ± 15.26	Chloroflexi	Chloroflexia	Chloroflexales	Herpetosiphonaceae	Herpetosiphon
	Otu00631	13 ± 15.12	98.5 ± 105.09	0.25 ± 0.5	5.25 ± 7.23	Proteobacteria	Alphaproteobacteria	Micropepsales	Micropepsaceae	Micropepsaceae_unclassified
	Otu00632	32.25 ± 32	21.5 ± 28.3	37.75 ± 11.56	25.5 ± 4.43	Planctomycetota	Phycisphaerae	Tepidisphaerales	WD2101_soil_group	WD2101_soil_group_ge
	Otu00633	21.75 ± 7.41	46.75 ± 27	29.75 ± 12.55	18.75 ± 6.99	Myxococcota	Polyangia	Haliangiales	Haliangiaceae	Haliangium
	Otu00634	9.75 ± 9.74	42.5 ± 63.87	37 ± 15.56	27.75 ± 14.66	Armatimonadota	Fimbriimonadia	Fimbriimonadales	Fimbriimonadaceae	Fimbriimonadaceae_ge
	Otu00635	26 ± 9.27	26.5 ± 12.45	33.5 ± 11.09	30.75 ± 8.38	Chloroflexi	Chloroflexia	Thermomicrobiales	JG30-KF-CM45	JG30-KF-CM45_ge
	Otu00636	66.75 ± 85.73	6.5 ± 6.56	22.25 ± 2.63	21.25 ± 14.61	Cyanobacteria	Cyanobacteriia	Cyanobacteriales	Coleofasciculaceae	Coleofasciculaceae_unclassified
	Otu00637	10.75 ± 6.65	72.5 ± 122.66	26.5 ± 42.3	6.75 ± 6.85	Bacteroidota	Bacteroidia	Cytophagales	Cytophagaceae	Cytophaga
	Otu00638	25 ± 16.91	42.25 ± 25.75	27.25 ± 6.5	21.5 ± 9.11	Chloroflexi	KD4-96	KD4-96_or	KD4-96_fa	KD4-96_ge
	Otu00639	33.5 ± 21.63	15.75 ± 12.12	37.75 ± 9	28.25 ± 25.02	Myxococcota	Polyangia	Polyangiales	Sandaracinaceae	uncultured
	Otu00640	23.75 ± 6.9	36.75 ± 27.89	28.75 ± 7.04	23.75 ± 5.68	Bacteria_unclassified	Bacteria_unclassified	Bacteria_unclassified	Bacteria_unclassified	Bacteria_unclassified
	Otu00641	14.5 ± 6.56	10.5 ± 6.76	61.5 ± 7.55	26.25 ± 11.44	Myxococcota	Polyangia	Polyangiales	Sandaracinaceae	uncultured
	Otu00642	16.25 ± 8.54	40.75 ± 20.16	26 ± 7.83	29.5 ± 24.68	Myxococcota	Myxococcia	Myxococcales	Myxococcaceae	P3OB-42
	Otu00643	35.25 ± 35.36	46.5 ± 67.36	12.5 ± 2.38	18.25 ± 10.59	Verrucomicrobiota	Verrucomicrobiae	Verrucomicrobiales	Verrucomicrobiaceae	uncultured
	Otu00644	11 ± 5.35	26 ± 16.47	38 ± 14.58	37.25 ± 11.87	Patescibacteria	Saccharimonadia	Saccharimonadales	Saccharimonadales_fa	Saccharimonadales_ge
	Otu00645	26.25 ± 8.22	34.25 ± 26.68	26.75 ± 12.89	24.5 ± 12.18	Planctomycetota	Phycisphaerae	Tepidisphaerales	WD2101_soil_group	WD2101_soil_group_ge
	Otu00646	25.5 ± 5.92	33.5 ± 14.27	29 ± 14.58	23.75 ± 9.22	Actinobacteriota	Actinobacteria	Propionibacteriales	Nocardioidaceae	Nocardioides
	Otu00647	10.75 ± 7.18	56.5 ± 37.51	15 ± 22.05	29.25 ± 30.54	Patescibacteria	Saccharimonadia	Saccharimonadales	Saccharimonadales_unclassified	Saccharimonadales_unclassified
	Otu00648	57.5 ± 61.41	15.75 ± 12.2	18.5 ± 8.66	19.5 ± 31.69	Myxococcota	Polyangia	Polyangiales	Sandaracinaceae	uncultured
	Otu00649	27.5 ± 28.31	36.25 ± 13.84	18.25 ± 6.6	29 ± 12.38	Verrucomicrobiota	Verrucomicrobiae	Verrucomicrobiales	Rubritaleaceae	Luteolibacter
	Otu00650	19 ± 5.89	24.25 ± 19.31	42.5 ± 19.97	25.25 ± 8.96	Bacteria_unclassified	Bacteria_unclassified	Bacteria_unclassified	Bacteria_unclassified	Bacteria_unclassified
	Otu00651	26.5 ± 22.88	25.25 ± 30.21	33.5 ± 9.57	25.5 ± 7.55	Planctomycetota	Planctomycetes	Gemmatales	Gemmataceae	uncultured
	Otu00652	17.25 ± 9.71	46.25 ± 36.58	27.75 ± 0.96	19.5 ± 4.43	Verrucomicrobiota	Verrucomicrobiae	Chthoniobacterales	Chthoniobacteraceae	Chthoniobacter
	Otu00653	31.5 ± 25.16	25.25 ± 16.88	34 ± 14.72	19.5 ± 5.45	Planctomycetota	Planctomycetes	uncultured	uncultured_fa	uncultured_ge
	Otu00654	17.5 ± 8.74	24.25 ± 13	40.75 ± 4.57	27.25 ± 6.99	Bacteria_unclassified	Bacteria_unclassified	Bacteria_unclassified	Bacteria_unclassified	Bacteria_unclassified
	Otu00655	44 ± 17.38	12.5 ± 3.42	38 ± 18.06	14.75 ± 6.18	Patescibacteria	Saccharimonadia	Saccharimonadales	Saccharimonadales_fa	Saccharimonadales_ge
	Otu00656	16 ± 3.27	34.25 ± 18.91	28.75 ± 6.7	29.5 ± 13.77	Myxococcota	Polyangia	Polyangiales	Polyangiaceae	Pajaroellobacter
	Otu00657	33.5 ± 26.56	7.25 ± 7.93	50.5 ± 54.34	16.5 ± 14.8	Myxococcota	Polyangia	Polyangiales	Sandaracinaceae	uncultured
	Otu00658	22 ± 16.79	56.25 ± 70.64	19.25 ± 7.72	9.5 ± 3	Bacteroidota	Bacteroidia	Sphingobacteriales	AKYH767	AKYH767_ge
	Otu00659	24.25 ± 18.15	63.75 ± 79.56	9.25 ± 10.72	9.75 ± 10.9	Planctomycetota	Phycisphaerae	Tepidisphaerales	WD2101_soil_group	WD2101_soil_group_ge
	Otu00660	24.25 ± 6.24	34.25 ± 23.16	31.25 ± 16.11	17 ± 2.71	Actinobacteriota	Thermoleophilia	Solirubrobacterales	Solirubrobacterales_unclassified	Solirubrobacterales_unclassified
	Otu00661	21.5 ± 21.64	55.5 ± 81.23	15.75 ± 8.42	13.25 ± 12.01	Planctomycetota	Phycisphaerae	Tepidisphaerales	WD2101_soil_group	WD2101_soil_group_ge
	Otu00662	13.75 ± 11.03	46.25 ± 52.83	28.75 ± 21.82	17.25 ± 7.5	Patescibacteria	Saccharimonadia	Saccharimonadales	LWQ8	LWQ8_ge
	Otu00663	10.75 ± 10.05	22.5 ± 22.46	41.25 ± 11.53	31.25 ± 9.29	Chloroflexi	Chloroflexia	Chloroflexales	Chloroflexales_unclassified	Chloroflexales_unclassified
	Otu00664	23.5 ± 6.61	32.75 ± 12.53	28.75 ± 9.71	20.75 ± 7.32	Actinobacteriota	Thermoleophilia	Gaiellales	uncultured	uncultured_ge
	Otu00665	22.5 ± 9.68	34.5 ± 20.14	27.5 ± 11.39	21 ± 4.08	Actinobacteriota	Acidimicrobiia	Microtrichales	Iamiaceae	Iamia
	Otu00666	1 ± 1.41	91.25 ± 64.49	5.25 ± 5.38	7.75 ± 6.55	FCPU426	FCPU426_cl	FCPU426_or	FCPU426_fa	FCPU426_ge
	Otu00667	42 ± 33.79	32.75 ± 27.01	20 ± 5.89	10.25 ± 3.2	Actinobacteriota	Acidimicrobiia	Microtrichales	Microtrichaceae	IMCC26207
	Otu00668	38 ± 33.6	25.75 ± 8.18	22 ± 12.25	19.25 ± 10.87	Bacteroidota	Bacteroidia	Flavobacteriales	Flavobacteriaceae	Flavobacterium
	Otu00669	7.75 ± 6.85	22.25 ± 19.7	9.25 ± 8.77	65.75 ± 82.19	Actinobacteriota	Actinobacteria	Glycomycetales	Glycomycetaceae	Glycomyces
	Otu00670	18.75 ± 16.82	34.5 ± 23.59	26.5 ± 8.27	25.25 ± 9.95	Acidobacteriota	Vicinamibacteria	Vicinamibacterales	Vicinamibacterales_unclassified	Vicinamibacterales_unclassified
	Otu00671	17 ± 8.04	36.75 ± 22.91	30.5 ± 15.95	20.5 ± 4.43	Planctomycetota	Phycisphaerae	Phycisphaerales	Phycisphaeraceae	uncultured
	Otu00672	27.25 ± 15.97	29 ± 20.51	27 ± 15.06	20.75 ± 8.18	Bdellovibrionota	Bdellovibrionia	Bdellovibrionales	Bdellovibrionaceae	OM27_clade
	Otu00673	12.5 ± 5.2	10.25 ± 6.08	46 ± 12.49	35.25 ± 4.65	Bacteria_unclassified	Bacteria_unclassified	Bacteria_unclassified	Bacteria_unclassified	Bacteria_unclassified
	Otu00674	19.75 ± 12.12	45.5 ± 31	26.25 ± 19.87	12.25 ± 8.62	Bacteria_unclassified	Bacteria_unclassified	Bacteria_unclassified	Bacteria_unclassified	Bacteria_unclassified
	Otu00675	22.25 ± 22.93	42.5 ± 43.4	21.5 ± 13.82	17.25 ± 13.2	Planctomycetota	Planctomycetes	Pirellulales	Pirellulaceae	Pir4_lineage
	Otu00676	28.25 ± 14.2	16.5 ± 8.35	37 ± 10.42	20.75 ± 7.85	Bacteroidota	Bacteroidota_unclassified	Bacteroidota_unclassified	Bacteroidota_unclassified	Bacteroidota_unclassified
	Otu00677	20.75 ± 12.53	31.75 ± 19.26	27.5 ± 9.98	22.5 ± 5.26	Proteobacteria	Alphaproteobacteria	Alphaproteobacteria_unclassified	Alphaproteobacteria_unclassified	Alphaproteobacteria_unclassified
	Otu00678	19.75 ± 20.07	32.25 ± 31.5	33.25 ± 35.52	17 ± 9.31	Acidobacteriota	Blastocatellia	DS-100	DS-100_fa	DS-100_ge
	Otu00679	36.5 ± 47.28	30 ± 32.51	22.5 ± 39.01	13 ± 14.79	Proteobacteria	Gammaproteobacteria	Burkholderiales	Burkholderiales_unclassified	Burkholderiales_unclassified
	Otu00680	30.5 ± 18.65	24 ± 16.27	32 ± 12.19	15.25 ± 2.87	Armatimonadota	Fimbriimonadia	Fimbriimonadales	Fimbriimonadaceae	Fimbriimonadaceae_ge
	Otu00681	20.25 ± 10.97	26 ± 17.17	33 ± 19.65	21.75 ± 11.81	Acidobacteriota	Vicinamibacteria	Vicinamibacterales	Vicinamibacteraceae	Vicinamibacteraceae_ge
	Otu00682	22 ± 17.78	32.25 ± 22.65	24.75 ± 5.32	21.75 ± 8.34	Proteobacteria	Alphaproteobacteria	Tistrellales	Geminicoccaceae	Candidatus_Alysiosphaera
	Otu00683	32.25 ± 9.57	27.75 ± 30.43	18.75 ± 9.39	21.75 ± 16.09	Patescibacteria	Saccharimonadia	Saccharimonadales	LWQ8	LWQ8_ge
	Otu00684	23.75 ± 8.66	24 ± 14.26	37.5 ± 10.91	15.25 ± 5.74	Bdellovibrionota	Oligoflexia	Oligoflexales	Oligoflexaceae	Oligoflexus
	Otu00685	21.5 ± 9.75	39.75 ± 25.9	22.5 ± 5.45	16.5 ± 8.35	Elusimicrobiota	Lineage_IIa	Lineage_IIa_or	Lineage_IIa_fa	Lineage_IIa_ge
	Otu00686	19.5 ± 6.61	23.25 ± 14.36	33.25 ± 18.64	24.25 ± 5.44	Proteobacteria	Alphaproteobacteria	Rhizobiales	Beijerinckiaceae	Beijerinckiaceae_unclassified
	Otu00687	16.75 ± 8.3	40.25 ± 27.83	20.75 ± 9.22	22.25 ± 5.06	Planctomycetota	Planctomycetes	Gemmatales	Gemmataceae	uncultured
	Otu00688	27 ± 15.03	9.75 ± 5.25	44.5 ± 16.94	18.5 ± 8.35	Bacteria_unclassified	Bacteria_unclassified	Bacteria_unclassified	Bacteria_unclassified	Bacteria_unclassified
	Otu00689	22 ± 21.86	27.25 ± 23.57	34.25 ± 35.41	16 ± 7.07	Proteobacteria	Gammaproteobacteria	Xanthomonadales	Rhodanobacteraceae	uncultured
	Otu00690	11.25 ± 12.31	27.75 ± 16.96	16.25 ± 5.91	43.5 ± 32.64	Patescibacteria	Saccharimonadia	Saccharimonadales	Saccharimonadales_fa	Saccharimonadales_ge
	Otu00691	31 ± 8.21	7.25 ± 4.35	38.5 ± 9.54	21.75 ± 3.4	Bacteroidota	Bacteroidia	Sphingobacteriales	env.OPS_17	env.OPS_17_ge
	Otu00692	17 ± 10.39	37 ± 38.11	29.25 ± 11.38	14.5 ± 6.86	NB1-j	NB1-j_cl	NB1-j_or	NB1-j_fa	NB1-j_ge
	Otu00693	26.25 ± 14.86	25 ± 13.49	33.5 ± 10.88	12.75 ± 7.54	Actinobacteriota	Thermoleophilia	Solirubrobacterales	Solirubrobacteraceae	Parviterribacter
	Otu00694	3 ± 4.24	82.5 ± 70	4.5 ± 5.07	7.5 ± 7.05	Planctomycetota	OM190	OM190_or	OM190_fa	OM190_ge
	Otu00695	24.5 ± 0.58	25.25 ± 17.93	19 ± 14.31	27.75 ± 19.65	Bacteria_unclassified	Bacteria_unclassified	Bacteria_unclassified	Bacteria_unclassified	Bacteria_unclassified
	Otu00696	20.75 ± 19.43	56.5 ± 83.52	8.25 ± 4.03	10 ± 2.94	Proteobacteria	Gammaproteobacteria	Pseudomonadales	Halieaceae	OM60(NOR5)_clade
	Otu00697	10 ± 6.98	22 ± 14.09	13 ± 12.75	50.5 ± 46.05	Firmicutes	Bacilli	Paenibacillales	Paenibacillaceae	Paenibacillus
	Otu00698	16.75 ± 12.04	35.25 ± 43.5	27 ± 10.68	16.5 ± 7.14	Acidobacteriota	Subgroup_18	Subgroup_18_or	Subgroup_18_fa	Subgroup_18_ge
	Otu00699	20.75 ± 13.07	22.5 ± 13.72	31.25 ± 13.2	21 ± 11.05	Bacteria_unclassified	Bacteria_unclassified	Bacteria_unclassified	Bacteria_unclassified	Bacteria_unclassified
	Otu00700	19.25 ± 5.5	10.5 ± 9.33	39 ± 14.31	26.5 ± 11.9	Bacteroidota	Bacteroidia	Cytophagales	uncultured	uncultured_ge
	Otu00701	11.75 ± 3.3	49.75 ± 44.47	15.5 ± 3.11	17.5 ± 7.72	Proteobacteria	Alphaproteobacteria	Alphaproteobacteria_unclassified	Alphaproteobacteria_unclassified	Alphaproteobacteria_unclassified
	Otu00702	26 ± 16.37	24 ± 20.2	30.75 ± 16.07	13.5 ± 10.47	Gemmatimonadota	Longimicrobia	Longimicrobiales	Longimicrobiaceae	Longimicrobiaceae_ge
	Otu00703	18.75 ± 12.01	15.25 ± 14.15	46.75 ± 26.94	13 ± 4.69	Bacteroidota	Bacteroidia	Cytophagales	Hymenobacteraceae	Adhaeribacter
	Otu00704	29 ± 13.11	17.25 ± 7.37	27 ± 10.55	20.5 ± 9.81	Planctomycetota	Planctomycetes	Pirellulales	Pirellulaceae	Pirellula
	Otu00705	8 ± 8.52	45 ± 47.37	26.5 ± 11.24	14 ± 6.68	Verrucomicrobiota	Verrucomicrobiae	Pedosphaerales	Pedosphaeraceae	Pedosphaeraceae_ge
	Otu00706	16.5 ± 19.02	36.5 ± 16.7	25 ± 5.72	15.5 ± 6.35	Gemmatimonadota	Gemmatimonadetes	Gemmatimonadales	Gemmatimonadaceae	Gemmatimonas
	Otu00707	17.5 ± 6.56	34.25 ± 19.81	21.75 ± 7.93	20 ± 6.22	Myxococcota	Polyangia	Haliangiales	Haliangiaceae	Haliangium
	Otu00708	17 ± 9.76	14 ± 9.83	36.25 ± 7.54	26.25 ± 8.88	Planctomycetota	Phycisphaerae	Tepidisphaerales	WD2101_soil_group	WD2101_soil_group_ge
	Otu00709	67.5 ± 105.77	11.75 ± 11.95	10.5 ± 6.4	3.75 ± 3.5	Proteobacteria	Gammaproteobacteria	Xanthomonadales	Xanthomonadaceae	Lysobacter
	Otu00710	17 ± 3.56	25.75 ± 15.2	29 ± 12	21.5 ± 10.66	Chloroflexi	Chloroflexia	Chloroflexales	Roseiflexaceae	Roseiflexaceae_unclassified
	Otu00711	33.25 ± 16.36	21.25 ± 6.95	22.25 ± 12.09	15.25 ± 4.99	Proteobacteria	Alphaproteobacteria	Rhizobiales	Hyphomicrobiaceae	Hyphomicrobiaceae_unclassified
	Otu00712	17.5 ± 12.12	21.75 ± 10.63	28.5 ± 15.02	24 ± 6.16	Bacteroidota	Bacteroidia	Sphingobacteriales	NS11-12_marine_group	NS11-12_marine_group_ge
	Otu00713	12.5 ± 12.79	36.25 ± 43.45	26.25 ± 6.34	16.5 ± 1.29	Methylomirabilota	Methylomirabilia	Rokubacteriales	WX65	WX65_ge
	Otu00714	17.75 ± 8.54	23.5 ± 15.93	32 ± 6.78	18.25 ± 6.24	Planctomycetota	Planctomycetes	Gemmatales	Gemmataceae	uncultured
	Otu00715	9 ± 6.98	3.75 ± 3.86	54.25 ± 43.07	24.5 ± 3.11	Cyanobacteria	Cyanobacteriia	Cyanobacteriales	Nostocaceae	Nostoc_PCC-73102
	Otu00716	16 ± 7.62	41.75 ± 28.58	15.25 ± 4.19	18.25 ± 14.86	Bacteroidota	Bacteroidia	Chitinophagales	Chitinophagaceae	Edaphobaculum
	Otu00718	26.25 ± 11.9	11 ± 9.38	34.75 ± 15.39	19.25 ± 5.74	Bacteria_unclassified	Bacteria_unclassified	Bacteria_unclassified	Bacteria_unclassified	Bacteria_unclassified
	Otu00719	24.25 ± 25.24	29.75 ± 40.09	24 ± 17.57	13.25 ± 9.88	Planctomycetota	Planctomycetes	Pirellulales	Pirellulaceae	Pirellula
	Otu00720	20 ± 7.35	41.75 ± 14.57	13.75 ± 6.4	15.25 ± 5.74	Proteobacteria	Alphaproteobacteria	Rhizobiales	Rhizobiales_Incertae_Sedis	Bauldia
	Otu00721	42.75 ± 36.09	25.25 ± 26.11	14.25 ± 15.26	8.5 ± 10.15	Chloroflexi	Chloroflexia	Thermomicrobiales	JG30-KF-CM45	JG30-KF-CM45_ge
	Otu00722	17.25 ± 7.63	42.75 ± 28.7	18.25 ± 7.27	12.5 ± 3	Chloroflexi	JG30-KF-CM66	JG30-KF-CM66_or	JG30-KF-CM66_fa	JG30-KF-CM66_ge
	Otu00723	8.25 ± 9.6	56.25 ± 28.06	8.5 ± 11.68	17.75 ± 22.01	Firmicutes	Bacilli	Bacilli_unclassified	Bacilli_unclassified	Bacilli_unclassified
	Otu00724	16 ± 16.23	18.25 ± 22.78	36.75 ± 16.8	19.5 ± 4.65	Bacteria_unclassified	Bacteria_unclassified	Bacteria_unclassified	Bacteria_unclassified	Bacteria_unclassified
	Otu00725	13 ± 5.72	45.25 ± 32.31	21.5 ± 22.66	10.75 ± 2.22	Gemmatimonadota	Gemmatimonadetes	Gemmatimonadales	Gemmatimonadaceae	Gemmatimonadaceae_unclassified
	Otu00726	16 ± 2.45	17.25 ± 10.24	33.75 ± 6.9	23.5 ± 10.91	Bacteroidota	Bacteroidia	Chitinophagales	Chitinophagaceae	Flavisolibacter
	Otu00727	24.75 ± 17.42	18.75 ± 11.03	28.75 ± 25.28	17.75 ± 5.12	Acidobacteriota	Acidobacteriae	Bryobacterales	Bryobacteraceae	Bryobacter
	Otu00728	5 ± 5.66	80.75 ± 88.11	1.5 ± 1.29	2.5 ± 1.91	Acidobacteriota	Subgroup_22	Subgroup_22_or	Subgroup_22_fa	Subgroup_22_ge
	Otu00729	12.75 ± 6.55	51.25 ± 37.94	13.75 ± 7.18	11.75 ± 4.35	Myxococcota	Polyangia	Haliangiales	Haliangiaceae	Haliangium
	Otu00730	33.25 ± 35.04	20.5 ± 24.15	14 ± 8.72	21.5 ± 21.87	Gemmatimonadota	Gemmatimonadetes	Gemmatimonadales	Gemmatimonadaceae	Gemmatimonas
	Otu00731	17.25 ± 20.01	44.5 ± 53.32	17.75 ± 5.74	9.5 ± 2.38	Latescibacterota	Latescibacterota_cl	Latescibacterota_or	Latescibacterota_fa	Latescibacterota_ge
	Otu00732	32.5 ± 12.77	13.5 ± 5.07	31.25 ± 16.52	11.25 ± 5.38	Bacteria_unclassified	Bacteria_unclassified	Bacteria_unclassified	Bacteria_unclassified	Bacteria_unclassified
	Otu00733	22.25 ± 17.52	33 ± 20.35	21 ± 11.63	11.75 ± 5.32	Myxococcota	Polyangia	Polyangiales	Phaselicystidaceae	Phaselicystis
	Otu00734	23 ± 11.52	19.25 ± 9.84	30.25 ± 7.32	15 ± 1.83	Gemmatimonadota	Gemmatimonadetes	Gemmatimonadales	Gemmatimonadaceae	Gemmatimonas
	Otu00735	10.25 ± 8.85	69 ± 77.03	2.75 ± 1.5	5.25 ± 6.02	Proteobacteria	Alphaproteobacteria	Elsterales	uncultured	uncultured_ge
	Otu00736	33 ± 18.49	16 ± 6.22	28.75 ± 13.3	9.5 ± 2.65	Bacteria_unclassified	Bacteria_unclassified	Bacteria_unclassified	Bacteria_unclassified	Bacteria_unclassified
	Otu00737	4 ± 5.42	65.75 ± 46.03	8 ± 2.16	9.25 ± 7.27	Gemmatimonadota	Gemmatimonadetes	Gemmatimonadales	Gemmatimonadaceae	uncultured
	Otu00738	13.75 ± 12.92	27 ± 18.11	28.25 ± 4.35	17.75 ± 9.39	Planctomycetota	Planctomycetes	Gemmatales	Gemmataceae	Gemmataceae_unclassified
	Otu00739	21.5 ± 3.87	19.75 ± 9.29	25 ± 14.99	20.25 ± 10.53	Firmicutes	Clostridia	Clostridiales	Clostridiaceae	Clostridium_sensu_stricto_1
	Otu00740	19 ± 9.7	15.75 ± 13.82	35 ± 17.51	16.75 ± 4.11	Chloroflexi	Chloroflexi_unclassified	Chloroflexi_unclassified	Chloroflexi_unclassified	Chloroflexi_unclassified
	Otu00741	18 ± 14.05	18 ± 12.52	32.25 ± 27.35	18.25 ± 14.84	Patescibacteria	Saccharimonadia	Saccharimonadales	Saccharimonadaceae	Saccharimonadaceae_unclassified
	Otu00742	17.25 ± 10.24	20.25 ± 16.09	28.5 ± 24.45	20.5 ± 5.74	Proteobacteria	Alphaproteobacteria	Sphingomonadales	Sphingomonadaceae	Sphingomonas
	Otu00743	19 ± 5.42	22 ± 16.15	24.5 ± 5.69	20.5 ± 12.77	Bacteria_unclassified	Bacteria_unclassified	Bacteria_unclassified	Bacteria_unclassified	Bacteria_unclassified
	Otu00744	14.75 ± 5.12	30.25 ± 13.2	20.25 ± 8.77	20.5 ± 7.59	Planctomycetota	Planctomycetes	Gemmatales	Gemmataceae	Gemmata
	Otu00745	12.5 ± 7.19	35.5 ± 25.94	14.5 ± 7.05	23.25 ± 11.27	Actinobacteriota	Actinobacteria	Corynebacteriales	Nocardiaceae	Nocardia
	Otu00746	30.25 ± 3.1	19.5 ± 15.37	22.75 ± 14.1	12.75 ± 8.3	Planctomycetota	Planctomycetes	Pirellulales	Pirellulaceae	Pirellula
	Otu00747	18.75 ± 5.85	27.75 ± 12.5	24.5 ± 6.76	14.25 ± 4.35	Planctomycetota	Planctomycetes	Gemmatales	Gemmataceae	Gemmata
	Otu00748	16.75 ± 9.57	28.5 ± 21.86	22.75 ± 7.72	17.25 ± 9.11	Actinobacteriota	MB-A2-108	MB-A2-108_or	MB-A2-108_fa	MB-A2-108_ge
	Otu00749	13.5 ± 8.39	39.25 ± 41.66	10.5 ± 7.94	21.5 ± 28.85	Acidobacteriota	Acidobacteriae	Solibacterales	Solibacteraceae	Candidatus_Solibacter
	Otu00750	23.75 ± 31.43	24.25 ± 28.66	21.5 ± 23	14.75 ± 12.45	Actinobacteriota	Actinobacteria	0319-7L14	0319-7L14_fa	0319-7L14_ge
	Otu00751	15.5 ± 5.45	22.75 ± 13.67	26.25 ± 13.02	19.5 ± 9.95	Bacteria_unclassified	Bacteria_unclassified	Bacteria_unclassified	Bacteria_unclassified	Bacteria_unclassified
	Otu00752	19.25 ± 27.66	44.25 ± 41.6	12.25 ± 15.95	8 ± 6.38	Planctomycetota	Planctomycetes	Pirellulales	Pirellulaceae	Pir4_lineage
	Otu00753	17.75 ± 5.68	21.25 ± 10.31	27.75 ± 7.04	17 ± 3.56	Planctomycetota	Planctomycetes	Gemmatales	Gemmataceae	Gemmata
	Otu00754	5 ± 3.56	62 ± 55.43	12 ± 9.35	4.75 ± 3.3	Latescibacterota	Latescibacterota_cl	Latescibacterota_or	Latescibacterota_fa	Latescibacterota_ge
	Otu00755	16.75 ± 14.43	22.5 ± 8.7	22.75 ± 7.27	21.25 ± 15.06	Planctomycetota	Phycisphaerae	Tepidisphaerales	WD2101_soil_group	WD2101_soil_group_ge
	Otu00756	21.5 ± 13.18	20 ± 14.31	29.75 ± 4.19	12 ± 5.48	Acidobacteriota	Blastocatellia	11-24	11-24_fa	11-24_ge
	Otu00757	34.5 ± 19.57	11.5 ± 5.57	27.75 ± 14.57	9.5 ± 3.11	Bdellovibrionota	Oligoflexia	0319-6G20	0319-6G20_fa	0319-6G20_ge
	Otu00758	26.25 ± 17.25	9 ± 3.56	38.75 ± 9.71	9.25 ± 0.96	Bdellovibrionota	Bdellovibrionia	Bdellovibrionales	Bdellovibrionaceae	Bdellovibrio
	Otu00759	14.75 ± 2.36	27 ± 5.94	24.25 ± 5.12	17 ± 6.98	Myxococcota	Polyangia	Haliangiales	Haliangiaceae	Haliangium
	Otu00760	16.75 ± 13.28	34.5 ± 18.56	21.25 ± 8.5	10.5 ± 2.38	Myxococcota	Polyangia	Nannocystales	Nannocystaceae	Nannocystis
	Otu00761	0.75 ± 1.5	74.75 ± 94.52	1.25 ± 0.96	6 ± 8.68	Patescibacteria	Saccharimonadia	Saccharimonadales	Saccharimonadales_fa	Saccharimonadales_ge
	Otu00762	9.5 ± 8.85	22.25 ± 30.96	32.5 ± 8.5	18.25 ± 3.86	Chloroflexi	Anaerolineae	Ardenticatenales	uncultured	uncultured_ge
	Otu00763	16.75 ± 11.59	28.25 ± 28.69	19.5 ± 9.98	18 ± 13.29	Chloroflexi	Ktedonobacteria	C0119	C0119_fa	C0119_ge
	Otu00764	6.75 ± 7.23	55.5 ± 52.82	14 ± 6.06	6 ± 4.08	Planctomycetota	OM190	OM190_or	OM190_fa	OM190_ge
	Otu00765	14 ± 4.32	30.75 ± 31.27	21.5 ± 5.8	16 ± 8.91	Bacteria_unclassified	Bacteria_unclassified	Bacteria_unclassified	Bacteria_unclassified	Bacteria_unclassified
	Otu00766	11 ± 6.06	21.25 ± 13.77	31.75 ± 5.56	18.25 ± 7.93	Acidobacteriota	Acidobacteriae	Subgroup_15	Subgroup_15_fa	Subgroup_15_ge
	Otu00767	9 ± 10.39	47.75 ± 41.16	10.75 ± 5.56	14.5 ± 9.11	Bacteria_unclassified	Bacteria_unclassified	Bacteria_unclassified	Bacteria_unclassified	Bacteria_unclassified
	Otu00768	21.25 ± 16.11	18 ± 17.11	25.75 ± 12.28	17 ± 4.76	Chloroflexi	Chloroflexia	Chloroflexales	Roseiflexaceae	uncultured
	Otu00769	14.5 ± 6.66	14.5 ± 15.55	34.75 ± 13.94	18 ± 11.28	Verrucomicrobiota	Verrucomicrobiae	Pedosphaerales	Pedosphaeraceae	Pedosphaeraceae_unclassified
	Otu00770	13.25 ± 5.62	18.25 ± 9.71	28.75 ± 3.86	21.5 ± 4.65	Chloroflexi	Chloroflexia	Chloroflexales	Chloroflexales_unclassified	Chloroflexales_unclassified
	Otu00771	13 ± 1.63	30.25 ± 29.35	20.75 ± 6.9	17.75 ± 8.42	Bacteria_unclassified	Bacteria_unclassified	Bacteria_unclassified	Bacteria_unclassified	Bacteria_unclassified
	Otu00772	17 ± 17.03	23.25 ± 26.75	23.5 ± 14.48	17.75 ± 9.6	Acidobacteriota	Acidobacteriae	Acidobacteriales	Acidobacteriales_unclassified	Acidobacteriales_unclassified
	Otu00773	15.5 ± 2.08	30 ± 21.83	18.75 ± 9.74	17 ± 2.16	Planctomycetota	Planctomycetes	Gemmatales	Gemmataceae	uncultured
	Otu00774	6.25 ± 8.66	44.25 ± 51.6	5 ± 1.15	25.75 ± 44.85	Proteobacteria	Gammaproteobacteria	Xanthomonadales	Rhodanobacteraceae	Chujaibacter
	Otu00775	20.25 ± 16.38	20 ± 21.37	22.75 ± 8.62	18.25 ± 5.12	Desulfobacterota	uncultured	uncultured_or	uncultured_fa	uncultured_ge
	Otu00776	17.5 ± 6.95	26.25 ± 8.18	23.75 ± 6.13	13.5 ± 7.59	Elusimicrobiota	Lineage_IIb	Lineage_IIb_or	Lineage_IIb_fa	Lineage_IIb_ge
	Otu00777	21 ± 13.52	29.75 ± 18.93	19.75 ± 10.5	10.5 ± 4.12	Acidobacteriota	Vicinamibacteria	Subgroup_17	Subgroup_17_fa	Subgroup_17_ge
	Otu00778	7 ± 7.53	55 ± 62.74	4.5 ± 1.73	14 ± 20.05	Gemmatimonadota	Gemmatimonadetes	Gemmatimonadales	Gemmatimonadaceae	Gemmatimonas
	Otu00779	11.75 ± 6.55	24.25 ± 22.69	21.25 ± 6.18	23.25 ± 11.59	Bacteria_unclassified	Bacteria_unclassified	Bacteria_unclassified	Bacteria_unclassified	Bacteria_unclassified
	Otu00780	19 ± 5.72	23 ± 17.38	21.25 ± 7.41	17 ± 1.41	Planctomycetota	Planctomycetes	Planctomycetales	Rubinisphaeraceae	SH-PL14
	Otu00781	18.5 ± 14.62	15.75 ± 14.08	31 ± 16.55	15 ± 7.35	Acidobacteriota	Blastocatellia	11-24	11-24_fa	11-24_ge
	Otu00782	15.5 ± 12.77	30 ± 24.23	20 ± 10.13	14.5 ± 8.7	Chloroflexi	Chloroflexia	Thermomicrobiales	AKYG1722	AKYG1722_ge
	Otu00783	18.25 ± 17.52	24 ± 19.53	19.75 ± 6.55	18 ± 4.24	Proteobacteria	Alphaproteobacteria	Tistrellales	Geminicoccaceae	Candidatus_Alysiosphaera
	Otu00784	19 ± 7.26	24 ± 12.03	21.5 ± 7.14	15.5 ± 1.73	Myxococcota	Polyangia	Polyangiales	Sandaracinaceae	uncultured
	Otu00785	2 ± 4	69 ± 64.01	5.5 ± 1.29	3.5 ± 1.29	Verrucomicrobiota	Verrucomicrobiae	Pedosphaerales	Pedosphaeraceae	uncultured
	Otu00786	17.25 ± 5.56	28.25 ± 15.2	20.5 ± 6.35	13.75 ± 1.89	Chloroflexi	KD4-96	KD4-96_or	KD4-96_fa	KD4-96_ge
	Otu00787	19 ± 14.81	21.25 ± 8.42	14.75 ± 9.32	24.75 ± 10.63	Proteobacteria	Gammaproteobacteria	Burkholderiales	Comamonadaceae	Comamonadaceae_unclassified
	Otu00788	6.75 ± 3.3	49.75 ± 31.5	15 ± 3.74	8 ± 5.23	Gemmatimonadota	Gemmatimonadetes	Gemmatimonadales	Gemmatimonadaceae	uncultured
	Otu00789	11 ± 8.25	52.5 ± 83.27	4.25 ± 0.5	11.5 ± 5.8	Acidobacteriota	Acidobacteriae	Acidobacteriae_or	Acidobacteriae_fa	Paludibaculum
	Otu00790	13.5 ± 12.79	23.75 ± 24.78	25.25 ± 9.39	16.75 ± 4.27	Planctomycetota	Planctomycetes	Gemmatales	Gemmataceae	uncultured
	Otu00791	18.25 ± 5.56	31.25 ± 23.07	17.5 ± 9.71	12 ± 4.08	Proteobacteria	Alphaproteobacteria	Acetobacterales	Acetobacteraceae	Acetobacteraceae_unclassified
	Otu00792	14 ± 1.15	28.25 ± 23.89	20.5 ± 9.15	16.25 ± 4.86	Planctomycetota	Planctomycetes	Isosphaerales	Isosphaeraceae	uncultured
	Otu00793	22.75 ± 19.29	7.5 ± 8.81	36.75 ± 15.73	12 ± 4.69	Gemmatimonadota	S0134_terrestrial_group	S0134_terrestrial_group_or	S0134_terrestrial_group_fa	S0134_terrestrial_group_ge
	Otu00794	8 ± 8.04	43.5 ± 44.04	11.75 ± 7.5	15.5 ± 11.15	Proteobacteria	Gammaproteobacteria	Burkholderiales	Rhodocyclaceae	Uliginosibacterium
	Otu00795	15.5 ± 11.12	24.75 ± 41.67	23.25 ± 17.25	15 ± 11.94	Chloroflexi	Ktedonobacteria	C0119	C0119_fa	C0119_ge
	Otu00796	13.25 ± 9.46	21 ± 21.09	25.75 ± 13.74	18.5 ± 17.67	Acidobacteriota	Acidobacteriae	Solibacterales	Solibacteraceae	Candidatus_Solibacter
	Otu00797	7.5 ± 9.57	44.5 ± 45.29	8.5 ± 11.09	17.5 ± 24.42	Bacteroidota	Bacteroidia	Sphingobacteriales	Sphingobacteriaceae	Sphingobacterium
	Otu00798	14.25 ± 6.29	24.5 ± 11.79	21 ± 19.68	18 ± 12.78	Bacteroidota	Bacteroidia	Chitinophagales	Chitinophagaceae	Lacibacter
	Otu00799	6.5 ± 9.71	50.5 ± 33.67	6.5 ± 4.12	14 ± 5.94	Verrucomicrobiota	Verrucomicrobiae	Pedosphaerales	Pedosphaeraceae	DEV008
	Otu00800	16.5 ± 8.96	17.75 ± 24.05	26.75 ± 20.82	16.5 ± 7.33	Armatimonadota	Fimbriimonadia	Fimbriimonadales	Fimbriimonadaceae	Fimbriimonadaceae_ge
	Otu00801	13.25 ± 11.64	13.5 ± 9.33	34.25 ± 11.93	16.25 ± 4.72	Chloroflexi	Chloroflexia	Chloroflexales	Chloroflexales_unclassified	Chloroflexales_unclassified
	Otu00802	27 ± 13.78	8.5 ± 5.97	28.75 ± 12.87	13 ± 1.83	Armatimonadota	Fimbriimonadia	Fimbriimonadales	Fimbriimonadaceae	Fimbriimonadaceae_ge
	Otu00803	19.5 ± 11.12	29.5 ± 3.7	16.25 ± 7.8	12 ± 4.97	Proteobacteria	Gammaproteobacteria	Diplorickettsiales	Diplorickettsiaceae	Aquicella
	Otu00804	11 ± 20.02	31.25 ± 40.66	21.25 ± 37.85	13.5 ± 21.7	Gemmatimonadota	AKAU4049	AKAU4049_or	AKAU4049_fa	AKAU4049_ge
	Otu00805	17.5 ± 4.8	10.75 ± 10.44	30.25 ± 12.12	18.25 ± 5.12	Proteobacteria	Gammaproteobacteria	Burkholderiales	TRA3-20	TRA3-20_ge
	Otu00806	14.25 ± 16.88	52.5 ± 73.32	4.25 ± 4.03	5.75 ± 6.4	Acidobacteriota	Acidobacteriae	Acidobacteriales	uncultured	uncultured_ge
	Otu00807	12.75 ± 4.57	22 ± 20.9	27.25 ± 10.24	14.5 ± 5	Planctomycetota	BD7-11	BD7-11_or	BD7-11_fa	BD7-11_ge
	Otu00808	20.5 ± 6.61	13.25 ± 9.67	27.5 ± 13.53	15.25 ± 10.01	Acidobacteriota	Acidobacteriae	Bryobacterales	Bryobacteraceae	Bryobacter
	Otu00809	16.5 ± 10.47	15.75 ± 15.5	29 ± 19.11	15 ± 9.56	Gemmatimonadota	Gemmatimonadetes	Gemmatimonadales	Gemmatimonadaceae	Gemmatimonadaceae_unclassified
	Otu00810	14.75 ± 2.99	34.5 ± 19.07	17.5 ± 7.14	9.5 ± 1.29	Planctomycetota	Phycisphaerae	Phycisphaerales	Phycisphaeraceae	SM1A02
	Otu00811	33.25 ± 13.02	10.5 ± 5	21.75 ± 5.5	10.75 ± 4.5	Bacteroidota	Bacteroidia	Sphingobacteriales	env.OPS_17	env.OPS_17_ge
	Otu00812	21.25 ± 2.22	12.5 ± 5.8	22.75 ± 13.07	19.5 ± 8.7	Bacteroidota	Bacteroidia	Chitinophagales	Chitinophagaceae	Chitinophagaceae_unclassified
	Otu00813	15 ± 10.46	12.5 ± 7.05	25.5 ± 13.53	23 ± 6.88	Gemmatimonadota	Gemmatimonadetes	Gemmatimonadales	Gemmatimonadaceae	Gemmatimonadaceae_unclassified
	Otu00814	15 ± 2.83	24.75 ± 13.82	21.25 ± 3.3	14.75 ± 8.85	Gemmatimonadota	Gemmatimonadetes	Gemmatimonadales	Gemmatimonadaceae	Gemmatimonas
	Otu00815	20.5 ± 15.15	25.25 ± 14.66	9.75 ± 2.87	20.25 ± 16.17	Sumerlaeota	Sumerlaeia	Sumerlaeales	Sumerlaeaceae	Sumerlaea
	Otu00816	9.25 ± 3.95	32 ± 7.75	15.25 ± 5.12	18.75 ± 7.18	Proteobacteria	Alphaproteobacteria	Rhizobiales	Labraceae	Labrys
	Otu00817	15.5 ± 11.09	29.5 ± 19.6	12.25 ± 6.65	17.75 ± 16.58	Firmicutes	Bacilli	Paenibacillales	Paenibacillaceae	Paenibacillaceae_unclassified
	Otu00818	14.25 ± 2.87	30.25 ± 20.21	18.75 ± 4.27	11.75 ± 4.5	Bacteria_unclassified	Bacteria_unclassified	Bacteria_unclassified	Bacteria_unclassified	Bacteria_unclassified
	Otu00819	8.75 ± 5.12	38.75 ± 24.25	17.25 ± 9.22	10.25 ± 1.71	Acidobacteriota	Thermoanaerobaculia	Thermoanaerobaculales	Thermoanaerobaculaceae	Subgroup_10
	Otu00820	19.5 ± 7.59	8 ± 6.88	42.25 ± 41.05	4.75 ± 3.3	Bdellovibrionota	Oligoflexia	Oligoflexales	Oligoflexaceae	uncultured
	Otu00821	15 ± 13.71	23 ± 21.37	26 ± 5.6	10.25 ± 2.22	Actinobacteriota	Thermoleophilia	Gaiellales	uncultured	uncultured_ge
	Otu00822	10 ± 4.69	19.75 ± 10.44	20.25 ± 4.99	24.25 ± 14.22	Planctomycetota	Planctomycetes	Gemmatales	Gemmataceae	uncultured
	Otu00823	18 ± 9.09	25 ± 23.31	16.75 ± 6.13	14.5 ± 4.65	Proteobacteria	Gammaproteobacteria	Burkholderiales	SC-I-84	SC-I-84_ge
	Otu00824	10 ± 1.41	38.5 ± 23.95	12 ± 7.12	13.25 ± 3.77	Acidobacteriota	Acidobacteriae	Subgroup_2	Subgroup_2_fa	Subgroup_2_ge
	Otu00825	13.75 ± 8.34	17.5 ± 8.7	27.5 ± 8.66	15 ± 3.74	Planctomycetota	Phycisphaerae	Pla1_lineage	Pla1_lineage_fa	Pla1_lineage_ge
	Otu00826	8.75 ± 3.1	55.75 ± 41.44	3.75 ± 2.87	5.5 ± 3.11	Myxococcota	Polyangia	Polyangiales	BIrii41	BIrii41_ge
	Otu00827	14 ± 4.32	17.5 ± 7.42	26.25 ± 11.35	15.5 ± 5.2	Planctomycetota	Planctomycetes	Gemmatales	Gemmataceae	Gemmata
	Otu00828	21.25 ± 10.81	8 ± 4.32	25.5 ± 2.38	18.25 ± 7.63	Verrucomicrobiota	Verrucomicrobiae	Pedosphaerales	Pedosphaeraceae	Ellin517
	Otu00829	9.75 ± 7.41	31.75 ± 25.54	17.25 ± 8.1	14.25 ± 9.39	Acidobacteriota	Subgroup_22	Subgroup_22_or	Subgroup_22_fa	Subgroup_22_ge
	Otu00830	22.75 ± 11.67	16.75 ± 8.66	24.25 ± 19.89	9 ± 1.41	Acidobacteriota	Blastocatellia	Blastocatellales	Blastocatellaceae	Blastocatellaceae_unclassified
	Otu00831	7.25 ± 6.85	26 ± 30.03	23.75 ± 13.15	15.75 ± 9.64	Gemmatimonadota	Gemmatimonadetes	Gemmatimonadales	Gemmatimonadaceae	Gemmatimonas
	Otu00832	9 ± 5.89	38 ± 22.02	11.25 ± 3.69	14.5 ± 6.19	Bacteroidota	Bacteroidia	Chitinophagales	Chitinophagaceae	Niabella
	Otu00833	22.5 ± 10.47	16.75 ± 9	18.25 ± 1.71	15.25 ± 5.44	Firmicutes	Bacilli	Alicyclobacillales	Alicyclobacillaceae	Tumebacillus
	Otu00834	18.5 ± 14.39	10.25 ± 8.66	28.25 ± 11	15.75 ± 6.65	Bacteroidota	Bacteroidia	Cytophagales	Cytophagaceae	Rhodocytophaga
	Otu00835	20.75 ± 15.88	15.25 ± 6.95	25.5 ± 7.77	11.25 ± 6.4	Bacteroidota	Bacteroidia	Sphingobacteriales	Sphingobacteriales_unclassified	Sphingobacteriales_unclassified
	Otu00836	8.5 ± 3	32.5 ± 40.14	18.5 ± 11.21	12.75 ± 6.6	Desulfobacterota	Desulfuromonadia	Geobacterales	Geobacteraceae	Citrifermentans
	Otu00837	6.25 ± 6.65	59 ± 67.78	1.75 ± 2.06	5.25 ± 7.37	Acidobacteriota	Acidobacteriae	Acidobacteriales	Acidobacteriaceae_(Subgroup_1)	Occallatibacter
	Otu00838	29.75 ± 18.87	21.5 ± 22.72	11.25 ± 3.86	9.5 ± 5.45	Bacteroidota	Bacteroidia	Flavobacteriales	Flavobacteriaceae	Flavobacterium
	Otu00839	13.75 ± 10.87	27.25 ± 9.29	16.25 ± 9.29	14.75 ± 5.38	Planctomycetota	Planctomycetes	Planctomycetales	uncultured	uncultured_ge
	Otu00840	20.5 ± 17.37	19.25 ± 12.84	11 ± 4.69	20.75 ± 8.77	Patescibacteria	Saccharimonadia	Saccharimonadales	Saccharimonadales_fa	Saccharimonadales_ge
	Otu00841	13.5 ± 6.24	32.75 ± 26.69	13.75 ± 3.3	11.5 ± 5.07	Bdellovibrionota	Bdellovibrionia	Bdellovibrionales	Bdellovibrionaceae	OM27_clade
	Otu00842	17.25 ± 4.19	12.75 ± 7.89	28 ± 9.9	13.5 ± 2.89	Chloroflexi	Ktedonobacteria	C0119	C0119_fa	C0119_ge
	Otu00843	15.5 ± 9.47	17.5 ± 16.34	21 ± 4.08	17.5 ± 3.42	Acidobacteriota	Acidobacteriae	Elev-16S-1166	Elev-16S-1166_fa	Elev-16S-1166_ge
	Otu00844	24.25 ± 18.3	26 ± 31.84	13.75 ± 6.9	7.25 ± 2.99	Proteobacteria	Gammaproteobacteria	Gammaproteobacteria_unclassified	Gammaproteobacteria_unclassified	Gammaproteobacteria_unclassified
	Otu00845	14.25 ± 7.09	12.75 ± 6.8	27 ± 3.37	17 ± 2.83	Planctomycetota	Planctomycetes	Gemmatales	Gemmataceae	Gemmata
	Otu00846	19.5 ± 15.86	4.75 ± 2.06	32.75 ± 6.18	13.75 ± 6.99	Bacteria_unclassified	Bacteria_unclassified	Bacteria_unclassified	Bacteria_unclassified	Bacteria_unclassified
	Otu00847	5.75 ± 4.43	6 ± 6.32	32.25 ± 7.14	26.75 ± 21.19	Bacteroidota	Ignavibacteria	Ignavibacteria_unclassified	Ignavibacteria_unclassified	Ignavibacteria_unclassified
	Otu00848	12.25 ± 4.11	35 ± 22.58	10.75 ± 9.07	12.75 ± 8.22	Myxococcota	Polyangia	Polyangiales	Sandaracinaceae	Sandaracinus
	Otu00849	9 ± 6.78	33.75 ± 24.19	8 ± 4.4	19.75 ± 18.82	Bacteroidota	Bacteroidia	Cytophagales	Spirosomaceae	Dyadobacter
	Otu00850	21 ± 11.05	11.5 ± 8.54	30.75 ± 24.86	7.25 ± 7.27	Proteobacteria	Gammaproteobacteria	Pseudomonadales	Moraxellaceae	Moraxellaceae_unclassified
	Otu00851	14.5 ± 16.52	24.75 ± 22.69	19.75 ± 15.41	11.25 ± 7.8	Chloroflexi	Dehalococcoidia	S085	S085_fa	S085_ge
	Otu00852	17.75 ± 10.37	13.5 ± 7.33	24.75 ± 15.8	14 ± 10.13	Firmicutes	Clostridia	Clostridiales	Clostridiaceae	Clostridiaceae_unclassified
	Otu00853	18.75 ± 16.6	19.75 ± 18.19	17.5 ± 5.07	14 ± 2.16	Proteobacteria	Alphaproteobacteria	Rhizobiales	Beijerinckiaceae	Beijerinckiaceae_unclassified
	Otu00854	20.75 ± 26.58	22.5 ± 28.38	15.75 ± 6.4	10.5 ± 7.85	Gemmatimonadota	BD2-11_terrestrial_group	BD2-11_terrestrial_group_or	BD2-11_terrestrial_group_fa	BD2-11_terrestrial_group_ge
	Otu00855	11.75 ± 18.34	33.25 ± 44.9	11.75 ± 4.11	12.5 ± 10.72	Planctomycetota	Pla3_lineage	Pla3_lineage_or	Pla3_lineage_fa	Pla3_lineage_ge
	Otu00856	16 ± 7.16	19.5 ± 8.58	20.25 ± 10.21	13.25 ± 7.41	Proteobacteria	Alphaproteobacteria	Elsterales	uncultured	uncultured_ge
	Otu00857	15.75 ± 5.19	19.75 ± 19.57	21.5 ± 8.35	11.75 ± 3.3	Proteobacteria	Alphaproteobacteria	Elsterales	Elsterales_unclassified	Elsterales_unclassified
	Otu00858	16 ± 7.79	13.5 ± 4.04	20.75 ± 6.24	18.5 ± 1.29	Proteobacteria	Alphaproteobacteria	Elsterales	uncultured	uncultured_ge
	Otu00859	12.75 ± 5.12	19.25 ± 12.89	24 ± 4.55	12.5 ± 4.36	Myxococcota	Polyangia	Polyangia_unclassified	Polyangia_unclassified	Polyangia_unclassified
	Otu00860	20.75 ± 16.28	12 ± 4.97	21.75 ± 11.38	14 ± 6.38	Cyanobacteria	Cyanobacteria_unclassified	Cyanobacteria_unclassified	Cyanobacteria_unclassified	Cyanobacteria_unclassified
	Otu00861	10.5 ± 3.51	20.25 ± 8.18	21.75 ± 4.86	15.75 ± 9.74	Actinobacteriota	Thermoleophilia	Gaiellales	uncultured	uncultured_ge
	Otu00862	19.5 ± 20.79	21.75 ± 24.76	16.5 ± 15.84	10.5 ± 8.06	Planctomycetota	Phycisphaerae	Phycisphaerales	Phycisphaeraceae	AKYG587
	Otu00863	15.25 ± 4.99	22.75 ± 20.76	22.5 ± 6.81	7.75 ± 2.5	Actinobacteriota	Acidimicrobiia	Microtrichales	uncultured	uncultured_ge
	Otu00864	13 ± 9.38	44.75 ± 82.84	3.5 ± 4.51	7 ± 12.03	Proteobacteria	Gammaproteobacteria	Pseudomonadales	Pseudomonadaceae	Pseudomonas
	Otu00865	19 ± 5.6	16.75 ± 11.06	20.75 ± 7.04	11.5 ± 5.2	Chloroflexi	SHA-26	SHA-26_or	SHA-26_fa	SHA-26_ge
	Otu00866	15.5 ± 7.33	22.5 ± 11.5	16.25 ± 10.63	13.75 ± 2.22	Planctomycetota	Planctomycetes	Planctomycetales	uncultured	uncultured_ge
	Otu00867	16.5 ± 18.05	25.75 ± 29.31	16.5 ± 19.23	9.25 ± 7.5	Proteobacteria	Alphaproteobacteria	Elsterales	uncultured	uncultured_ge
	Otu00868	18 ± 10.74	7.5 ± 7.33	31.75 ± 4.11	10.75 ± 9.22	Elusimicrobiota	Elusimicrobia	Lineage_IV	Lineage_IV_fa	Lineage_IV_ge
	Otu00869	30.5 ± 21.25	15 ± 14.72	13.75 ± 3.3	8.5 ± 5.07	Patescibacteria	Saccharimonadia	Saccharimonadales	Saccharimonadales_unclassified	Saccharimonadales_unclassified
	Otu00870	13.75 ± 6.65	13.75 ± 15.78	24.75 ± 5.38	15.5 ± 4.43	Bacteria_unclassified	Bacteria_unclassified	Bacteria_unclassified	Bacteria_unclassified	Bacteria_unclassified
	Otu00871	12.75 ± 11	32 ± 51.01	12.5 ± 6.45	10.25 ± 10.72	Planctomycetota	Phycisphaerae	Tepidisphaerales	WD2101_soil_group	WD2101_soil_group_ge
	Otu00872	7.75 ± 8.42	43.5 ± 28.87	5.5 ± 1.91	10.5 ± 7.59	Latescibacterota	Latescibacterota_cl	Latescibacterota_or	Latescibacterota_fa	Latescibacterota_ge
	Otu00873	11.5 ± 4.2	18.5 ± 8.06	20 ± 7.35	17 ± 5.89	Chloroflexi	OLB14	OLB14_or	OLB14_fa	OLB14_ge
	Otu00874	7.25 ± 6.08	28.5 ± 34.24	19 ± 10.71	12.25 ± 8.62	Planctomycetota	OM190	OM190_or	OM190_fa	OM190_ge
	Otu00875	10.25 ± 9.46	21.75 ± 23.92	20.25 ± 4.99	14.75 ± 2.87	Acidobacteriota	Thermoanaerobaculia	Thermoanaerobaculales	Thermoanaerobaculaceae	Subgroup_10
	Otu00876	10.75 ± 10.21	29.75 ± 36.85	15 ± 6.16	11.25 ± 10.78	Bacteria_unclassified	Bacteria_unclassified	Bacteria_unclassified	Bacteria_unclassified	Bacteria_unclassified
	Otu00877	17.75 ± 3.3	17.75 ± 12.84	19.5 ± 5	11.75 ± 4.35	Planctomycetota	Planctomycetes	Gemmatales	Gemmataceae	uncultured
	Otu00878	13.75 ± 4.57	10.75 ± 4.79	27 ± 8.16	15.25 ± 4.57	Abditibacteriota	Abditibacteria	Abditibacteriales	Abditibacteriaceae	Abditibacterium
	Otu00879	23.75 ± 11.3	17.25 ± 12.71	16 ± 8.83	9.75 ± 5.25	Bacteria_unclassified	Bacteria_unclassified	Bacteria_unclassified	Bacteria_unclassified	Bacteria_unclassified
	Otu00880	18.25 ± 14.08	12.25 ± 13.52	23.5 ± 7.9	12.5 ± 7.33	Verrucomicrobiota	Verrucomicrobiae	Verrucomicrobiae_unclassified	Verrucomicrobiae_unclassified	Verrucomicrobiae_unclassified
	Otu00882	7.75 ± 4.57	26 ± 26.87	18 ± 4.9	14.5 ± 3	Myxococcota	Polyangia	Polyangiales	Polyangiaceae	Pajaroellobacter
	Otu00883	1.25 ± 1.89	56.75 ± 71.21	5.25 ± 1.26	2.75 ± 2.06	Bacteria_unclassified	Bacteria_unclassified	Bacteria_unclassified	Bacteria_unclassified	Bacteria_unclassified
	Otu00884	9.5 ± 8.35	42.75 ± 33.05	8.25 ± 4.86	5.25 ± 1.5	Proteobacteria	Alphaproteobacteria	uncultured	uncultured_fa	uncultured_ge
	Otu00885	22.75 ± 13.25	19.75 ± 17.27	10.25 ± 7.59	13 ± 13.11	Patescibacteria	Saccharimonadia	Saccharimonadales	Saccharimonadales_fa	Saccharimonadales_ge
	Otu00886	16.25 ± 23.58	47.5 ± 78.1	0.25 ± 0.5	1.75 ± 2.22	Bacteria_unclassified	Bacteria_unclassified	Bacteria_unclassified	Bacteria_unclassified	Bacteria_unclassified
	Otu00887	15.75 ± 5.56	24 ± 18.13	17 ± 4.97	8.75 ± 3.59	Myxococcota	Polyangia	Nannocystales	Nannocystaceae	Nannocystaceae_unclassified
	Otu00888	3.75 ± 3.59	37.75 ± 29.32	2.75 ± 5.5	20.75 ± 36.21	Bacteroidota	Bacteroidia	Flavobacteriales	Weeksellaceae	Moheibacter
	Otu00889	30 ± 12.83	4.5 ± 1.73	25.5 ± 0.58	5 ± 3.56	Cyanobacteria	Vampirivibrionia	Vampirovibrionales	Vampirovibrionaceae	Vampirovibrionaceae_ge
	Otu00890	15.25 ± 10.53	19.5 ± 10.85	19.25 ± 7.41	10.75 ± 4.11	Myxococcota	Polyangia	Haliangiales	Haliangiaceae	Haliangium
	Otu00891	20.5 ± 12.66	19 ± 23.82	14 ± 9.93	11.25 ± 2.36	Patescibacteria	Saccharimonadia	Saccharimonadales	Saccharimonadales_fa	Saccharimonadales_ge
	Otu00892	15.75 ± 8.66	24.75 ± 14.01	16 ± 2.94	8.25 ± 5.32	Proteobacteria	Alphaproteobacteria	Caulobacterales	Caulobacteraceae	Caulobacteraceae_unclassified
	Otu00893	2 ± 1.41	1.75 ± 1.26	42.25 ± 18.79	18.5 ± 2.38	Patescibacteria	Saccharimonadia	Saccharimonadales	Saccharimonadales_unclassified	Saccharimonadales_unclassified
	Otu00894	22.5 ± 10.15	15.5 ± 8.06	13.25 ± 3.3	13.25 ± 3.69	Bdellovibrionota	Oligoflexia	0319-6G20	0319-6G20_fa	0319-6G20_ge
	Otu00895	9 ± 10.98	8.25 ± 7.37	36.25 ± 61.46	10.75 ± 12.74	Bacteroidota	Bacteroidia	Bacteroidia_unclassified	Bacteroidia_unclassified	Bacteroidia_unclassified
	Otu00896	20.75 ± 18.63	11 ± 6.98	23.75 ± 21.03	8.75 ± 3.3	Bdellovibrionota	Bdellovibrionia	Bdellovibrionales	Bdellovibrionaceae	Bdellovibrio
	Otu00897	1.5 ± 2.38	55.75 ± 65.35	1.25 ± 0.5	5.25 ± 2.22	Planctomycetota	Pla4_lineage	Pla4_lineage_or	Pla4_lineage_fa	Pla4_lineage_ge
	Otu00898	1 ± 1.15	55.5 ± 62.19	3 ± 1.63	4 ± 0.82	Latescibacterota	Latescibacterota_cl	Latescibacterota_or	Latescibacterota_fa	Latescibacterota_ge
	Otu00899	16.25 ± 9.57	11.75 ± 11.62	24.25 ± 10.24	11 ± 3.27	Bacteria_unclassified	Bacteria_unclassified	Bacteria_unclassified	Bacteria_unclassified	Bacteria_unclassified
	Otu00900	4.5 ± 8.35	51 ± 91.46	0.5 ± 1	7.25 ± 10.01	Bacteroidota	Bacteroidia	Sphingobacteriales	Sphingobacteriaceae	Sphingobacterium
	Otu00901	13.75 ± 4.11	6.75 ± 3.3	24 ± 7.07	18.5 ± 2.52	Proteobacteria	Gammaproteobacteria	Burkholderiales	SC-I-84	SC-I-84_ge
	Otu00902	14.25 ± 3.59	10.75 ± 8.5	26.25 ± 6.45	11.75 ± 4.03	Planctomycetota	vadinHA49	vadinHA49_or	vadinHA49_fa	vadinHA49_ge
	Otu00903	20.5 ± 9.47	6.75 ± 1.89	24.75 ± 11.59	11 ± 4.24	Bdellovibrionota	Bdellovibrionia	Bdellovibrionales	Bdellovibrionaceae	Bdellovibrio
	Otu00904	17.5 ± 14.18	10.5 ± 13.48	23 ± 19.34	11.75 ± 3.95	Bacteroidota	Bacteroidia	Cytophagales	Hymenobacteraceae	Adhaeribacter
	Otu00905	16.5 ± 5.2	16.75 ± 7.41	14 ± 2.16	15.5 ± 8.66	Actinobacteriota	Acidimicrobiia	Microtrichales	uncultured	uncultured_ge
	Otu00906	9.5 ± 4.12	27 ± 14.79	12 ± 3.56	14.25 ± 8.77	Planctomycetota	Planctomycetes	Isosphaerales	Isosphaeraceae	uncultured
	Otu00907	22.25 ± 14.52	8.75 ± 2.99	22.75 ± 6.95	8.75 ± 2.22	Bacteroidota	Bacteroidia	Sphingobacteriales	env.OPS_17	env.OPS_17_ge
	Otu00908	19 ± 13.19	22.5 ± 23.64	14.75 ± 5.32	6.25 ± 1.71	Bacteroidota	Bacteroidia	Cytophagales	Cytophagaceae	Sporocytophaga
	Otu00909	20.75 ± 7.68	12.5 ± 8.66	19.75 ± 3.86	9.5 ± 2.38	Bdellovibrionota	Oligoflexia	0319-6G20	0319-6G20_fa	0319-6G20_ge
	Otu00910	14.5 ± 4.43	31 ± 19.34	11.25 ± 8.34	5.75 ± 2.63	Actinobacteriota	Actinobacteria	Micrococcales	Microbacteriaceae	Agromyces
	Otu00911	6.75 ± 5.12	28 ± 41.21	16.5 ± 7.05	11.25 ± 2.99	Acidobacteriota	Thermoanaerobaculia	Thermoanaerobaculales	Thermoanaerobaculaceae	Subgroup_10
	Otu00912	13 ± 7.12	11 ± 8.76	25.25 ± 4.43	13 ± 2.94	Planctomycetota	Planctomycetes	Gemmatales	Gemmataceae	uncultured
	Otu00913	14.75 ± 7.41	26 ± 21.24	15 ± 3.56	6.5 ± 1	Bacteria_unclassified	Bacteria_unclassified	Bacteria_unclassified	Bacteria_unclassified	Bacteria_unclassified
	Otu00914	5.25 ± 3.5	17 ± 30.08	29.75 ± 19.59	10.25 ± 4.19	Patescibacteria	Saccharimonadia	Saccharimonadales	LWQ8	LWQ8_ge
	Otu00915	12.25 ± 4.79	10.25 ± 5.74	30.25 ± 16.11	9.5 ± 2.08	Myxococcota	Polyangia	Blfdi19	Blfdi19_fa	Blfdi19_ge
	Otu00916	14.5 ± 8.06	17.25 ± 8.96	20.25 ± 13.18	10.25 ± 3.2	Acidobacteriota	Acidobacteriae	Bryobacterales	Bryobacteraceae	Bryobacter
	Otu00917	8.5 ± 2.52	30.75 ± 21.81	9.25 ± 4.11	13.75 ± 8.58	Elusimicrobiota	Lineage_IIa	Lineage_IIa_or	Lineage_IIa_fa	Lineage_IIa_ge
	Otu00918	11 ± 9.49	17.75 ± 22.62	21.25 ± 6.65	12.25 ± 5.56	Actinobacteriota	MB-A2-108	MB-A2-108_or	MB-A2-108_fa	MB-A2-108_ge
	Otu00919	11.5 ± 2.08	17.25 ± 13.23	15 ± 4.55	18.5 ± 4.43	Proteobacteria	Gammaproteobacteria	Diplorickettsiales	Diplorickettsiaceae	uncultured
	Otu00920	15.75 ± 14.38	11 ± 10.98	22 ± 10.36	13.25 ± 6.4	Bacteria_unclassified	Bacteria_unclassified	Bacteria_unclassified	Bacteria_unclassified	Bacteria_unclassified
	Otu00921	5.75 ± 2.87	11 ± 9.2	27.75 ± 7.41	17.5 ± 10.15	Gemmatimonadota	Gemmatimonadetes	Gemmatimonadales	Gemmatimonadaceae	Gemmatimonadaceae_unclassified
	Otu00922	12.75 ± 7.72	8.75 ± 5.74	25.5 ± 11.12	14.75 ± 3.4	Chloroflexi	Anaerolineae	Anaerolineae_unclassified	Anaerolineae_unclassified	Anaerolineae_unclassified
	Otu00923	8.25 ± 3.77	13.5 ± 7.05	24 ± 8.83	16 ± 2.83	Chloroflexi	Chloroflexia	Chloroflexales	Roseiflexaceae	uncultured
	Otu00924	10.75 ± 12.47	12.5 ± 14.48	22.5 ± 20.44	16 ± 6.48	Chloroflexi	Anaerolineae	Anaerolineae_unclassified	Anaerolineae_unclassified	Anaerolineae_unclassified
	Otu00925	16.25 ± 9.88	17 ± 16.55	16.5 ± 6.45	12 ± 4.08	Planctomycetota	Planctomycetes	Gemmatales	Gemmataceae	uncultured
	Otu00926	10 ± 1.63	23.25 ± 16.17	16 ± 6.32	12.5 ± 3.11	Desulfobacterota	uncultured	uncultured_or	uncultured_fa	uncultured_ge
	Otu00927	14.25 ± 9	17.75 ± 14.36	16 ± 15.77	13.5 ± 4.43	Planctomycetota	Planctomycetes	Gemmatales	Gemmataceae	Gemmata
	Otu00928	10.25 ± 7.59	17.75 ± 15.39	20.75 ± 3.77	12.5 ± 1.73	Verrucomicrobiota	Verrucomicrobiae	Chthoniobacterales	Chthoniobacteraceae	Chthoniobacter
	Otu00929	46.25 ± 69.95	9.5 ± 9.33	3 ± 2.83	2.5 ± 0.58	Bacteria_unclassified	Bacteria_unclassified	Bacteria_unclassified	Bacteria_unclassified	Bacteria_unclassified
	Otu00930	22.25 ± 13	15.25 ± 7.68	14 ± 3.56	9.5 ± 0.58	Firmicutes	Bacilli	Bacillales	Bacillaceae	Bacillus
	Otu00931	11.25 ± 10.01	27.25 ± 18.68	12.75 ± 2.22	9.5 ± 3.32	Chloroflexi	JG30-KF-CM66	JG30-KF-CM66_or	JG30-KF-CM66_fa	JG30-KF-CM66_ge
	Otu00932	19.75 ± 14.91	5.25 ± 5.25	29 ± 16.87	6.5 ± 2.52	Bdellovibrionota	Oligoflexia	0319-6G20	0319-6G20_fa	0319-6G20_ge
	Otu00933	6 ± 2.16	16.25 ± 14.61	29.5 ± 13.58	8.75 ± 6.18	Proteobacteria	Alphaproteobacteria	Sphingomonadales	Sphingomonadaceae	Sphingobium
	Otu00934	12 ± 10.42	18.5 ± 23.7	18 ± 4.69	12 ± 5.72	Actinobacteriota	Thermoleophilia	Gaiellales	Gaiellales_unclassified	Gaiellales_unclassified
	Otu00935	11.75 ± 4.35	35.25 ± 25.89	7.5 ± 6.4	5.75 ± 5.62	Proteobacteria	Gammaproteobacteria	Gammaproteobacteria_Incertae_Sedis	Unknown_Family	Candidatus_Berkiella
	Otu00936	10.75 ± 9.71	14.25 ± 11.67	18.75 ± 14.45	16.25 ± 4.35	Gemmatimonadota	Gemmatimonadetes	Gemmatimonadales	Gemmatimonadaceae	uncultured
	Otu00937	15 ± 4.24	13.25 ± 8.85	15.75 ± 6.8	16 ± 3.56	Bacteria_unclassified	Bacteria_unclassified	Bacteria_unclassified	Bacteria_unclassified	Bacteria_unclassified
	Otu00938	11.25 ± 4.35	19.25 ± 8.62	18.5 ± 5.97	11 ± 7.26	Planctomycetota	Planctomycetes	Isosphaerales	Isosphaeraceae	Isosphaeraceae_unclassified
	Otu00939	3.75 ± 3.4	28.5 ± 19.89	13.75 ± 4.57	13.75 ± 4.19	Planctomycetota	OM190	OM190_or	OM190_fa	OM190_ge
	Otu00940	14 ± 9.7	18.25 ± 17.29	18.5 ± 10.02	9 ± 2.16	Proteobacteria	Gammaproteobacteria	Burkholderiales	Nitrosomonadaceae	mle1-7
	Otu00941	15 ± 8.12	14.25 ± 11	15 ± 2.16	15.25 ± 8.1	Myxococcota	Polyangia	Blfdi19	Blfdi19_fa	Blfdi19_ge
	Otu00942	2 ± 1.63	41.25 ± 10.53	12 ± 18.02	4.25 ± 3.77	Verrucomicrobiota	Verrucomicrobiae	Pedosphaerales	Pedosphaeraceae	uncultured
	Otu00943	5.25 ± 7.54	44 ± 36.78	4.75 ± 7.54	5.25 ± 5.32	Verrucomicrobiota	Verrucomicrobiae	Pedosphaerales	Pedosphaeraceae	uncultured
	Otu00944	7.25 ± 4.11	20 ± 17.8	13 ± 5.16	19 ± 2.58	Myxococcota	Polyangia	Haliangiales	Haliangiaceae	Haliangium
	Otu00945	11 ± 6.98	10.5 ± 8.89	14.5 ± 5.07	23.25 ± 29.89	Actinobacteriota	Acidimicrobiia	Microtrichales	Ilumatobacteraceae	uncultured
	Otu00946	28.25 ± 16.56	6.5 ± 3	18.25 ± 4.99	6.25 ± 2.75	Bdellovibrionota	Oligoflexia	0319-6G20	0319-6G20_fa	0319-6G20_ge
	Otu00947	13.5 ± 7.72	17.25 ± 8.85	17.75 ± 2.06	10.75 ± 4.5	Actinobacteriota	Thermoleophilia	Thermoleophilia_unclassified	Thermoleophilia_unclassified	Thermoleophilia_unclassified
	Otu00948	15.25 ± 12.01	24.25 ± 27.22	13.75 ± 8.58	5.75 ± 3.59	Gemmatimonadota	Gemmatimonadetes	Gemmatimonadales	Gemmatimonadaceae	uncultured
	Otu00949	15.75 ± 10.11	12.75 ± 9	18.75 ± 6.4	11.5 ± 2.65	Planctomycetota	Planctomycetes	Gemmatales	Gemmataceae	uncultured
	Otu00950	15.25 ± 9.5	11 ± 8.12	20.25 ± 5.74	12.25 ± 6.99	Bacteroidota	Bacteroidia	Sphingobacteriales	NS11-12_marine_group	NS11-12_marine_group_ge
	Otu00951	21.25 ± 11.81	12 ± 9.42	13.5 ± 6.81	11.75 ± 2.36	Patescibacteria	Saccharimonadia	Saccharimonadales	LWQ8	LWQ8_ge
	Otu00952	16.25 ± 7.5	13 ± 1.63	19.75 ± 14.34	9.5 ± 2.65	Proteobacteria	Gammaproteobacteria	Diplorickettsiales	Diplorickettsiaceae	uncultured
	Otu00953	13 ± 6.16	14.5 ± 9.95	19.75 ± 16.21	11 ± 7.39	Proteobacteria	Gammaproteobacteria	Burkholderiales	Comamonadaceae	Comamonadaceae_unclassified
	Otu00954	12.5 ± 7.77	12.25 ± 5.32	18.25 ± 5.91	15 ± 5.77	Planctomycetota	Phycisphaerae	Tepidisphaerales	Tepidisphaerales_unclassified	Tepidisphaerales_unclassified
	Otu00955	19.25 ± 24.66	12 ± 12.81	19.25 ± 19.79	7.25 ± 12.58	Planctomycetota	Phycisphaerae	Tepidisphaerales	WD2101_soil_group	WD2101_soil_group_ge
	Otu00956	3 ± 2.16	41.25 ± 52.16	4.25 ± 2.5	9.25 ± 11.9	Actinobacteriota	Actinobacteria	Frankiales	Acidothermaceae	Acidothermus
	Otu00957	12 ± 6.06	16.25 ± 8.42	16.5 ± 7.05	12.75 ± 5.85	Planctomycetota	Phycisphaerae	Tepidisphaerales	WD2101_soil_group	WD2101_soil_group_ge
	Otu00959	15 ± 16.67	20 ± 26.19	14.25 ± 9.32	8.25 ± 9.84	Chloroflexi	Anaerolineae	RBG-13-54-9	RBG-13-54-9_fa	RBG-13-54-9_ge
	Otu00960	5.5 ± 3.51	37 ± 19.54	7.75 ± 4.11	7.25 ± 2.87	Proteobacteria	Alphaproteobacteria	Caulobacterales	Hyphomonadaceae	SWB02
	Otu00961	11.75 ± 4.11	24.75 ± 6.13	12.75 ± 7.63	8 ± 3.56	Planctomycetota	Planctomycetes	Pirellulales	Pirellulaceae	uncultured
	Otu00962	14.25 ± 7.37	19 ± 6.06	15 ± 1.41	9 ± 2.94	Firmicutes	Clostridia	Lachnospirales	Lachnospiraceae	Lachnospiraceae_unclassified
	Otu00963	17 ± 12.96	8.25 ± 6.99	22.75 ± 16.26	9.25 ± 3.3	Gemmatimonadota	Longimicrobia	Longimicrobiales	Longimicrobiaceae	Longimicrobiaceae_unclassified
	Otu00964	15.25 ± 10.05	7 ± 4.76	28.75 ± 22.05	6 ± 3.16	Bacteria_unclassified	Bacteria_unclassified	Bacteria_unclassified	Bacteria_unclassified	Bacteria_unclassified
	Otu00965	10.5 ± 4.12	11.5 ± 7.85	16 ± 13.98	18.5 ± 8.23	Proteobacteria	Gammaproteobacteria	Diplorickettsiales	Diplorickettsiaceae	uncultured
	Otu00966	9.5 ± 9.98	12.5 ± 6.81	25.25 ± 8.18	9.25 ± 4.5	Actinobacteriota	Acidimicrobiia	Microtrichales	uncultured	uncultured_ge
	Otu00967	10 ± 4.97	10.5 ± 5.69	23.75 ± 18.46	12 ± 5.35	Bacteria_unclassified	Bacteria_unclassified	Bacteria_unclassified	Bacteria_unclassified	Bacteria_unclassified
	Otu00968	9.25 ± 10.63	31 ± 18.62	6.25 ± 4.5	9.75 ± 3.4	Proteobacteria	Alphaproteobacteria	Reyranellales	Reyranellaceae	Reyranella
	Otu00969	16.25 ± 6.85	13 ± 11.05	18.25 ± 13.77	8.75 ± 3.3	Patescibacteria	Saccharimonadia	Saccharimonadales	Saccharimonadales_fa	Saccharimonadales_ge
	Otu00970	14.75 ± 7.41	9.75 ± 7.89	20.5 ± 2.65	11 ± 1.41	Myxococcota	Polyangia	mle1-27	mle1-27_fa	mle1-27_ge
	Otu00971	14.25 ± 8.42	20.5 ± 17	12 ± 8.76	9.25 ± 7.18	Proteobacteria	Alphaproteobacteria	Rhodospirillales	uncultured	uncultured_ge
	Otu00972	10.25 ± 2.22	29.75 ± 33.89	9.75 ± 3.3	6.25 ± 5.32	Planctomycetota	Planctomycetes	Gemmatales	Gemmataceae	uncultured
	Otu00973	12.25 ± 6.85	18.25 ± 5.12	17 ± 6.78	8.25 ± 3.2	Proteobacteria	Gammaproteobacteria	Burkholderiales	Nitrosomonadaceae	MND1
	Otu00974	10.25 ± 6.65	12.5 ± 13.63	19.75 ± 11.93	13.25 ± 4.19	Planctomycetota	Planctomycetes	Gemmatales	Gemmataceae	uncultured
	Otu00975	8.5 ± 3.11	16.25 ± 5.44	17.25 ± 3.86	13.75 ± 6.08	Bacteria_unclassified	Bacteria_unclassified	Bacteria_unclassified	Bacteria_unclassified	Bacteria_unclassified
	Otu00976	16.25 ± 12.15	8.5 ± 6.61	22.75 ± 11.09	8 ± 5.35	Bacteria_unclassified	Bacteria_unclassified	Bacteria_unclassified	Bacteria_unclassified	Bacteria_unclassified
	Otu00977	2.5 ± 3.32	48.5 ± 25.07	0 ± 0	4.5 ± 7.14	Proteobacteria	Gammaproteobacteria	Burkholderiales	Nitrosomonadaceae	GOUTA6
	Otu00978	13.5 ± 10.25	4.25 ± 5.32	29 ± 9.97	8.5 ± 2.38	Bacteria_unclassified	Bacteria_unclassified	Bacteria_unclassified	Bacteria_unclassified	Bacteria_unclassified
	Otu00979	12.75 ± 5.74	13.25 ± 4.86	14.5 ± 8.35	14.75 ± 6.18	Planctomycetota	Planctomycetes	Pirellulales	Pirellulaceae	Pirellula
	Otu00980	15 ± 10.8	29 ± 45.58	6.25 ± 4.35	5 ± 4.97	Gemmatimonadota	Gemmatimonadetes	Gemmatimonadales	Gemmatimonadaceae	Gemmatimonas
	Otu00981	14 ± 9.35	16.75 ± 13.5	16 ± 4.69	8.5 ± 3.11	Actinobacteriota	Acidimicrobiia	Microtrichales	uncultured	uncultured_ge
	Otu00982	8.5 ± 12.61	26.5 ± 36.08	10 ± 5.6	10.25 ± 7.14	Myxococcota	Polyangia	Polyangiales	BIrii41	BIrii41_ge
	Otu00983	11 ± 3.56	15.25 ± 11.7	15.75 ± 1.71	13 ± 5.48	Planctomycetota	Planctomycetes	Gemmatales	Gemmataceae	uncultured
	Otu00984	7.5 ± 4.51	37 ± 23.08	5.75 ± 3.77	4.75 ± 3.5	Bacteroidota	Ignavibacteria	SJA-28	SJA-28_fa	SJA-28_ge
	Otu00985	9.25 ± 3.3	16.25 ± 14.77	20.25 ± 7.5	9.25 ± 3.1	Bacteria_unclassified	Bacteria_unclassified	Bacteria_unclassified	Bacteria_unclassified	Bacteria_unclassified
	Otu00986	17 ± 16.33	7 ± 4.55	21.5 ± 10.34	9.5 ± 3.87	Patescibacteria	Saccharimonadia	Saccharimonadales	Saccharimonadales_fa	Saccharimonadales_ge
	Otu00987	2.75 ± 4.27	48.5 ± 43.55	0.25 ± 0.5	3.5 ± 5.2	Bacteria_unclassified	Bacteria_unclassified	Bacteria_unclassified	Bacteria_unclassified	Bacteria_unclassified
	Otu00988	10.25 ± 8.85	13.5 ± 15.15	18 ± 3.37	13.25 ± 2.5	Bacteria_unclassified	Bacteria_unclassified	Bacteria_unclassified	Bacteria_unclassified	Bacteria_unclassified
	Otu00989	12 ± 6.22	4.25 ± 2.63	33.75 ± 27.17	4.75 ± 3.4	Bacteroidota	Bacteroidia	Cytophagales	Cyclobacteriaceae	uncultured
	Otu00990	16.75 ± 9.07	13.25 ± 9.88	13.75 ± 3.77	11 ± 4.9	Proteobacteria	Gammaproteobacteria	Pseudomonadales	KI89A_clade	KI89A_clade_ge
	Otu00991	9.5 ± 4.8	13.5 ± 9.75	19 ± 5.6	12.75 ± 4.27	Chloroflexi	Chloroflexia	Chloroflexales	Chloroflexaceae	Chloroflexaceae_unclassified
	Otu00992	1.75 ± 1.5	48.25 ± 51.52	1.5 ± 3	3 ± 2.45	Latescibacterota	Latescibacterota_cl	Latescibacterota_or	Latescibacterota_fa	Latescibacterota_ge
	Otu00993	10.75 ± 8.18	11.25 ± 2.63	22.75 ± 6.34	9.5 ± 4.04	Planctomycetota	Planctomycetes	Gemmatales	Gemmataceae	Fimbriiglobus
	Otu00994	5.75 ± 8.18	36 ± 38.57	5 ± 0.82	7.5 ± 1	Gemmatimonadota	Gemmatimonadetes	Gemmatimonadales	Gemmatimonadaceae	uncultured
	Otu00995	11 ± 4.62	18.25 ± 12.12	15.25 ± 12.28	9.75 ± 4.86	Bdellovibrionota	Bdellovibrionia	Bdellovibrionales	Bdellovibrionaceae	OM27_clade
	Otu00996	4 ± 1.63	25 ± 29.06	11 ± 4.69	14.25 ± 2.36	Myxococcota	Polyangia	Polyangiales	BIrii41	BIrii41_ge
	Otu00997	25 ± 31.59	7.5 ± 5.8	15.75 ± 5.19	6 ± 5.42	Proteobacteria	Gammaproteobacteria	Burkholderiales	Methylophilaceae	Methylobacillus
	Otu00998	21.75 ± 24.12	18.25 ± 10.05	8.5 ± 3.87	5.75 ± 0.96	Bacteroidota	Bacteroidia	Chitinophagales	Chitinophagaceae	Chitinophagaceae_unclassified
	Otu00999	15 ± 12.94	17.25 ± 13.48	13.25 ± 8.81	8.5 ± 3.42	Actinobacteriota	Acidimicrobiia	IMCC26256	IMCC26256_fa	IMCC26256_ge
	Otu01000	8.75 ± 2.22	10.5 ± 8.23	23.25 ± 7.41	11.25 ± 6.34	Planctomycetota	Phycisphaerae	Tepidisphaerales	WD2101_soil_group	WD2101_soil_group_ge
	Otu01001	8.5 ± 1.29	17.5 ± 9.18	13.75 ± 2.63	13.75 ± 7.5	Planctomycetota	Planctomycetes	Isosphaerales	Isosphaeraceae	Isosphaeraceae_unclassified
	Otu01002	17.25 ± 29.33	15.75 ± 21.53	12.5 ± 10.85	8 ± 9.52	Chloroflexi	JG30-KF-CM66	JG30-KF-CM66_or	JG30-KF-CM66_fa	JG30-KF-CM66_ge
	Otu01003	3.75 ± 5.68	47 ± 84.03	1.75 ± 1.26	1 ± 0.82	Proteobacteria	Gammaproteobacteria	Diplorickettsiales	Diplorickettsiaceae	Rickettsiella
	Otu01004	15.25 ± 8.1	14.75 ± 3.3	13.25 ± 9.22	10.25 ± 8.54	Patescibacteria	Saccharimonadia	Saccharimonadales	LWQ8	LWQ8_ge
	Otu01005	7 ± 3.56	16.5 ± 14.27	13.75 ± 6.85	16 ± 8.33	Actinobacteriota	Actinobacteria	Frankiales	Frankiales_unclassified	Frankiales_unclassified
	Otu01006	0.75 ± 1.5	32 ± 32.4	2.25 ± 1.89	18 ± 7.26	Patescibacteria	Saccharimonadia	Saccharimonadales	Saccharimonadales_unclassified	Saccharimonadales_unclassified
	Otu01007	11.5 ± 5	14.5 ± 11.15	15.25 ± 5.19	11.75 ± 2.75	Planctomycetota	Planctomycetes	Gemmatales	Gemmataceae	uncultured
	Otu01008	9.75 ± 9.64	7 ± 4.24	25.25 ± 8.5	11 ± 3.83	Bacteria_unclassified	Bacteria_unclassified	Bacteria_unclassified	Bacteria_unclassified	Bacteria_unclassified
	Otu01009	4 ± 3.56	34.25 ± 25.12	7.25 ± 3.59	7.25 ± 5.19	Actinobacteriota	Actinobacteria	Micromonosporales	Micromonosporaceae	uncultured
	Otu01010	16.25 ± 9.84	14.5 ± 11.45	17 ± 12.57	5 ± 2.94	Verrucomicrobiota	Omnitrophia	Omnitrophales	Omnitrophales_fa	Omnitrophales_ge
	Otu01011	11.25 ± 11.59	10 ± 13.24	19.5 ± 3.11	12 ± 3.37	Planctomycetota	Phycisphaerae	Tepidisphaerales	WD2101_soil_group	WD2101_soil_group_ge
	Otu01012	14.25 ± 8.66	15.5 ± 6.76	13.5 ± 4.2	9.25 ± 4.11	Bacteroidota	Bacteroidia	Sphingobacteriales	NS11-12_marine_group	NS11-12_marine_group_ge
	Otu01013	23 ± 26.39	14.75 ± 7.54	11 ± 7.3	3.75 ± 2.06	Patescibacteria	Saccharimonadia	Saccharimonadales	Saccharimonadales_unclassified	Saccharimonadales_unclassified
	Otu01014	2.5 ± 2.08	36.5 ± 11.9	4.5 ± 1.29	9 ± 7.87	Verrucomicrobiota	Verrucomicrobiae	Pedosphaerales	Pedosphaeraceae	Pedosphaeraceae_unclassified
	Otu01015	9.5 ± 2.38	10.25 ± 10.72	21.5 ± 17.48	11.25 ± 4.92	Bacteroidota	Bacteroidia	Chitinophagales	uncultured	uncultured_ge
	Otu01016	14.75 ± 10.44	20.5 ± 11.73	10.5 ± 6.35	6.5 ± 3.32	Bdellovibrionota	Bdellovibrionia	Bacteriovoracales	Bacteriovoracaceae	Peredibacter
	Otu01017	7.75 ± 6.9	24 ± 12.54	8.75 ± 1.71	11.75 ± 5.91	Proteobacteria	Alphaproteobacteria	Defluviicoccales	uncultured	uncultured_ge
	Otu01018	23 ± 12.46	11.5 ± 11.33	12 ± 5.1	5.75 ± 3.3	Actinobacteriota	Thermoleophilia	Solirubrobacterales	67-14	67-14_ge
	Otu01019	13 ± 16.71	36.25 ± 59.93	0.5 ± 0.58	2.5 ± 4.36	Bacteroidota	Bacteroidia	Cytophagales	Cyclobacteriaceae	Algoriphagus
	Otu01020	6.5 ± 5.07	29.5 ± 11.09	5.25 ± 6.85	11 ± 6.83	Bacteroidota	Bacteroidia	Cytophagales	Cytophagaceae	Cytophaga
	Otu01021	14.5 ± 17.6	21.25 ± 26.36	6.75 ± 3.3	9.5 ± 6.24	Acidobacteriota	Acidobacteriae	Acidobacteriales	uncultured	uncultured_ge
	Otu01022	10 ± 3.56	19 ± 10.2	18.25 ± 8.85	4.5 ± 3.79	Proteobacteria	Gammaproteobacteria	Xanthomonadales	Rhodanobacteraceae	Rhodanobacteraceae_unclassified
	Otu01023	13.75 ± 6.85	9.5 ± 5.26	20.5 ± 12.66	8 ± 3.16	Chloroflexi	Chloroflexia	Kallotenuales	AKIW781	AKIW781_ge
	Otu01024	8.5 ± 8.81	12.75 ± 12.74	18 ± 4.97	12.5 ± 6.24	Acidobacteriota	Subgroup_25	Subgroup_25_or	Subgroup_25_fa	Subgroup_25_ge
	Otu01025	6.25 ± 2.06	16.75 ± 10.78	19.5 ± 4.36	9.25 ± 4.03	Myxococcota	Polyangia	Haliangiales	Haliangiaceae	Haliangium
	Otu01026	11.25 ± 6.6	18.75 ± 7.5	14.25 ± 6.24	7.5 ± 3	Sumerlaeota	Sumerlaeia	Sumerlaeales	Sumerlaeaceae	Sumerlaea
	Otu01027	4 ± 4.55	2.25 ± 2.06	31.75 ± 17.46	13.75 ± 6.65	Cyanobacteria	Cyanobacteriia	Cyanobacteriales	Phormidiaceae	Tychonema_CCAP_1459-11B
	Otu01028	14.75 ± 6.65	15.25 ± 6.5	13.25 ± 4.79	8.25 ± 2.99	Bacteroidota	Bacteroidia	Sphingobacteriales	env.OPS_17	env.OPS_17_ge
	Otu01029	10.25 ± 4.65	18 ± 16.1	14 ± 4.55	9.25 ± 2.63	Planctomycetota	Planctomycetes	Gemmatales	Gemmataceae	uncultured
	Otu01030	6.75 ± 3.4	20 ± 19.71	9 ± 5.35	15.5 ± 10.63	Patescibacteria	Saccharimonadia	Saccharimonadales	Saccharimonadaceae	TM7a
	Otu01031	0 ± 0	47 ± 57.15	0 ± 0	4.25 ± 8.5	Proteobacteria	Gammaproteobacteria	KF-JG30-C25	KF-JG30-C25_fa	KF-JG30-C25_ge
	Otu01032	4 ± 4.24	19.25 ± 13.15	13 ± 4.24	14.75 ± 5.5	Bacteria_unclassified	Bacteria_unclassified	Bacteria_unclassified	Bacteria_unclassified	Bacteria_unclassified
	Otu01033	7.25 ± 3.3	9.25 ± 7.27	20 ± 3.56	14.5 ± 5.32	Planctomycetota	Planctomycetes	Gemmatales	Gemmataceae	uncultured
	Otu01034	8.25 ± 4.99	8.5 ± 6.76	20.75 ± 4.35	13.5 ± 4.43	Bacteria_unclassified	Bacteria_unclassified	Bacteria_unclassified	Bacteria_unclassified	Bacteria_unclassified
	Otu01035	10 ± 5.35	6.5 ± 5.69	24.75 ± 10.28	9.75 ± 1.5	Bacteria_unclassified	Bacteria_unclassified	Bacteria_unclassified	Bacteria_unclassified	Bacteria_unclassified
	Otu01036	10.25 ± 6.6	16 ± 7.53	15.25 ± 6.99	9.25 ± 5.32	Chloroflexi	Chloroflexi_unclassified	Chloroflexi_unclassified	Chloroflexi_unclassified	Chloroflexi_unclassified
	Otu01037	8.75 ± 6.18	19.75 ± 24.05	14.5 ± 6.24	7.75 ± 4.27	Planctomycetota	OM190	OM190_or	OM190_fa	OM190_ge
	Otu01038	13.75 ± 17.35	13.75 ± 13.89	15 ± 28.01	8 ± 10.86	Bacteroidota	Bacteroidia	Cytophagales	Hymenobacteraceae	Pontibacter
	Otu01039	5.75 ± 2.5	29 ± 26.62	9.75 ± 8.92	5.75 ± 3.77	Myxococcota	Polyangia	Polyangiales	Sandaracinaceae	uncultured
	Otu01040	8.75 ± 12.28	35.75 ± 35.86	4 ± 2.45	1.75 ± 1.71	Myxococcota	Polyangia	Polyangiales	BIrii41	BIrii41_ge
	Otu01041	9 ± 8.08	18 ± 11.52	11.5 ± 4.43	11.75 ± 5.25	Planctomycetota	Planctomycetes	Isosphaerales	Isosphaeraceae	uncultured
	Otu01042	9 ± 3.74	8 ± 4.24	19.25 ± 8.3	13.75 ± 1.5	Chloroflexi	Chloroflexia	Chloroflexales	Chloroflexaceae	Chloroflexaceae_unclassified
	Otu01043	10.5 ± 9.95	25.5 ± 41.78	9.5 ± 4.51	4.5 ± 3	Bacteroidota	Bacteroidia	Sphingobacteriales	AKYH767	AKYH767_ge
	Otu01044	11.75 ± 6.95	18.5 ± 7.55	9.5 ± 2.65	10.25 ± 3.86	Bacteroidota	Bacteroidia	Chitinophagales	Chitinophagaceae	Edaphobaculum
	Otu01045	7.5 ± 3.42	35.5 ± 44.87	2.5 ± 1.91	4.25 ± 0.96	Proteobacteria	Alphaproteobacteria	Acetobacterales	Acetobacteraceae	Roseomonas
	Otu01046	9.75 ± 4.57	14 ± 6.16	14.75 ± 4.03	11.25 ± 8.66	Cyanobacteria	Sericytochromatia	Sericytochromatia_or	Sericytochromatia_fa	Sericytochromatia_ge
	Otu01047	15.25 ± 6.6	6.25 ± 2.5	19.25 ± 6.24	9 ± 2.71	Abditibacteriota	Abditibacteria	Abditibacteriales	Abditibacteriaceae	Abditibacterium
	Otu01048	8.75 ± 2.87	19.25 ± 7.41	14 ± 4.4	7.75 ± 3.2	Chloroflexi	TK10	TK10_or	TK10_fa	TK10_ge
	Otu01049	9.5 ± 7	10.25 ± 10.5	14.75 ± 4.27	15.25 ± 11.09	Planctomycetota	Planctomycetes	Gemmatales	Gemmataceae	Gemmataceae_unclassified
	Otu01051	2.25 ± 4.5	39.75 ± 51.21	5.25 ± 4.43	2.25 ± 2.63	Planctomycetota	OM190	OM190_or	OM190_fa	OM190_ge
	Otu01052	12.25 ± 11.93	12.5 ± 17.94	13 ± 6.63	11.75 ± 6.9	Bacteria_unclassified	Bacteria_unclassified	Bacteria_unclassified	Bacteria_unclassified	Bacteria_unclassified
	Otu01053	7.75 ± 7.27	18.5 ± 9.75	19 ± 13.49	4.25 ± 2.63	Bacteria_unclassified	Bacteria_unclassified	Bacteria_unclassified	Bacteria_unclassified	Bacteria_unclassified
	Otu01054	10.5 ± 10.63	11.5 ± 16.5	19 ± 6.68	8.25 ± 4.27	Chloroflexi	Chloroflexia	Chloroflexales	Roseiflexaceae	uncultured
	Otu01055	10 ± 1.41	21.5 ± 21.98	10.75 ± 5.38	7 ± 2	Actinobacteriota	Thermoleophilia	Solirubrobacterales	67-14	67-14_ge
	Otu01056	16.5 ± 5.8	14 ± 5.89	12 ± 3.27	6.5 ± 1.73	Proteobacteria	Alphaproteobacteria	Caulobacterales	Caulobacteraceae	uncultured
	Otu01057	5.25 ± 5.12	38.25 ± 31.16	2 ± 0.82	3.5 ± 1.91	Proteobacteria	Alphaproteobacteria	uncultured	uncultured_fa	uncultured_ge
	Otu01058	11 ± 4.55	13.5 ± 4.36	11.25 ± 5.12	13 ± 6.06	Nitrospirota	Nitrospiria	Nitrospirales	Nitrospiraceae	Nitrospira
	Otu01059	12.75 ± 2.99	11.75 ± 6.6	16 ± 6.38	8.25 ± 2.75	Planctomycetota	Planctomycetes	Gemmatales	Gemmataceae	Fimbriiglobus
	Otu01060	11 ± 7.07	17.5 ± 7.94	13 ± 11.17	7.25 ± 2.99	Verrucomicrobiota	Verrucomicrobiae	Pedosphaerales	Pedosphaeraceae	Pedosphaeraceae_ge
	Otu01061	8 ± 2.16	7.5 ± 3.79	22.25 ± 17.23	11 ± 2.83	Myxococcota	Myxococcia	Myxococcales	Anaeromyxobacteraceae	Anaeromyxobacter
	Otu01062	6.75 ± 3.86	17.5 ± 15.86	13.5 ± 5.45	11 ± 4.69	Actinobacteriota	Acidimicrobiia	uncultured	uncultured_fa	uncultured_ge
	Otu01063	14.25 ± 15.39	16.25 ± 18.95	10 ± 3.37	8 ± 8.08	Bacteria_unclassified	Bacteria_unclassified	Bacteria_unclassified	Bacteria_unclassified	Bacteria_unclassified
	Otu01064	4 ± 3.83	19.25 ± 18.68	13 ± 4.69	12.25 ± 7.93	Bacteroidota	Bacteroidia	Cytophagales	Microscillaceae	Ohtaekwangia
	Otu01065	9.25 ± 6.02	6.5 ± 3.87	26.25 ± 22.2	6.25 ± 1.5	Gemmatimonadota	Longimicrobia	Longimicrobiales	Longimicrobiaceae	YC-ZSS-LKJ147
	Otu01066	10.5 ± 4.65	12 ± 11.46	16.75 ± 9.71	9 ± 3.16	Verrucomicrobiota	Verrucomicrobiae	Pedosphaerales	Pedosphaeraceae	Pedosphaeraceae_ge
	Otu01067	9 ± 3.46	16 ± 6.68	13.75 ± 6.18	9.5 ± 6.35	Bacteria_unclassified	Bacteria_unclassified	Bacteria_unclassified	Bacteria_unclassified	Bacteria_unclassified
	Otu01068	3.75 ± 1.89	33 ± 35.51	4.25 ± 2.06	7 ± 5.35	Myxococcota	Polyangia	Polyangiales	BIrii41	BIrii41_ge
	Otu01069	5.5 ± 5.92	23.75 ± 16.8	6 ± 2.94	12.75 ± 10.69	Myxococcota	Polyangia	Polyangiales	Sandaracinaceae	Sandaracinus
	Otu01070	11.25 ± 7.41	10.75 ± 7.89	17 ± 3.92	8.75 ± 5.91	Bacteria_unclassified	Bacteria_unclassified	Bacteria_unclassified	Bacteria_unclassified	Bacteria_unclassified
	Otu01071	11.5 ± 2.65	13 ± 7.16	13 ± 4.97	10.25 ± 6.13	Planctomycetota	Planctomycetes	Pirellulales	Pirellulaceae	uncultured
	Otu01072	5 ± 4.97	25.25 ± 29.73	9.25 ± 6.7	8.25 ± 3.77	Verrucomicrobiota	Verrucomicrobiae	Chthoniobacterales	Chthoniobacteraceae	Chthoniobacteraceae_unclassified
	Otu01073	7.5 ± 0.58	25.25 ± 12.92	8.5 ± 3.87	6.5 ± 3.42	Proteobacteria	Gammaproteobacteria	Burkholderiales	Nitrosomonadaceae	mle1-7
	Otu01074	6.5 ± 3.79	24.25 ± 11.12	8 ± 5.1	8.75 ± 5.5	Bacteroidota	Bacteroidia	Chitinophagales	Chitinophagaceae	Edaphobaculum
	Otu01075	18.25 ± 13.6	9.75 ± 5.91	12.25 ± 6.02	7.25 ± 3.3	Patescibacteria	Saccharimonadia	Saccharimonadales	LWQ8	LWQ8_ge
	Otu01076	4.5 ± 1.29	7.5 ± 5.07	22.5 ± 9.54	13 ± 3.16	Proteobacteria	Alphaproteobacteria	Defluviicoccales	Defluviicoccaceae	Defluviicoccus
	Otu01077	8 ± 7.62	14.75 ± 13.6	14 ± 8.76	10.5 ± 2.65	Planctomycetota	Planctomycetes	Planctomycetales	Gimesiaceae	uncultured
	Otu01078	19.75 ± 6.85	3.25 ± 2.36	19.5 ± 10.41	4.75 ± 3.69	Bdellovibrionota	Bdellovibrionia	Bdellovibrionales	Bdellovibrionaceae	Bdellovibrio
	Otu01079	14.75 ± 18.21	23.25 ± 2.06	4 ± 1.15	5 ± 2.16	Dependentiae	Babeliae	Babeliales	Vermiphilaceae	Vermiphilaceae_ge
	Otu01080	25.25 ± 13.96	13.25 ± 10.28	4.25 ± 3.3	4.25 ± 1.71	Actinobacteriota	Actinobacteria	Micrococcales	Microbacteriaceae	Leucobacter
	Otu01081	13.25 ± 12.09	10.5 ± 11.62	13.75 ± 10.47	9.5 ± 9.33	Bacteroidota	Kapabacteria	Kapabacteriales	Kapabacteriales_fa	Kapabacteriales_ge
	Otu01082	11.5 ± 17.08	9.5 ± 9.4	19 ± 29.45	6.75 ± 8.42	Verrucomicrobiota	Verrucomicrobiae	Chthoniobacterales	Chthoniobacteraceae	Chthoniobacter
	Otu01083	13.75 ± 6.34	10.75 ± 9.32	11 ± 5.94	11 ± 10.92	Bdellovibrionota	Bdellovibrionia	Bdellovibrionales	Bdellovibrionaceae	Bdellovibrio
	Otu01084	7.25 ± 5.56	20.75 ± 13.72	10.75 ± 4.35	7.75 ± 2.87	Myxococcota	Polyangia	Haliangiales	Haliangiaceae	Haliangium
	Otu01085	1.75 ± 1.71	32.75 ± 43.25	0.25 ± 0.5	11.75 ± 23.5	Patescibacteria	Saccharimonadia	Saccharimonadales	Saccharimonadales_unclassified	Saccharimonadales_unclassified
	Otu01086	14.75 ± 4.57	15.5 ± 15.78	12 ± 3.65	4 ± 2.16	Firmicutes	Bacilli	Bacillales	Bacillaceae	Bacillaceae_unclassified
	Otu01087	12.75 ± 9.74	20.75 ± 13.15	7 ± 3.27	5.75 ± 2.06	Actinobacteriota	Acidimicrobiia	Microtrichales	Microtrichaceae	uncultured
	Otu01088	12.75 ± 14.93	9.25 ± 11	14 ± 3.46	10.25 ± 9.22	Planctomycetota	vadinHA49	vadinHA49_or	vadinHA49_fa	vadinHA49_ge
	Otu01089	7.75 ± 3.3	14.5 ± 9.33	11.5 ± 6.14	12.5 ± 5.07	Actinobacteriota	MB-A2-108	MB-A2-108_or	MB-A2-108_fa	MB-A2-108_ge
	Otu01090	10.25 ± 5.32	9.5 ± 2.38	19 ± 6.78	7.5 ± 0.58	Bacteria_unclassified	Bacteria_unclassified	Bacteria_unclassified	Bacteria_unclassified	Bacteria_unclassified
	Otu01091	9.5 ± 8.27	28.5 ± 42.46	3 ± 2.94	5 ± 4.83	Bacteria_unclassified	Bacteria_unclassified	Bacteria_unclassified	Bacteria_unclassified	Bacteria_unclassified
	Otu01092	14 ± 14.28	8.5 ± 6.76	14.75 ± 10.53	8.75 ± 11.59	Acidobacteriota	Acidobacteriae	Bryobacterales	Bryobacteraceae	Bryobacter
	Otu01093	8.5 ± 2.08	25.5 ± 20.24	7.75 ± 2.99	3.75 ± 0.96	Actinobacteriota	Actinobacteria	Frankiales	Geodermatophilaceae	Geodermatophilus
	Otu01094	5.75 ± 3.4	24 ± 20.46	9.25 ± 5.56	6.5 ± 1.91	Acidobacteriota	Vicinamibacteria	Subgroup_17	Subgroup_17_fa	Subgroup_17_ge
	Otu01095	27 ± 6.68	3.75 ± 4.11	8 ± 3.92	6.75 ± 4.5	Bacteroidota	Bacteroidia	Cytophagales	Cytophagales_unclassified	Cytophagales_unclassified
	Otu01096	7.25 ± 7.09	22.5 ± 36.42	10 ± 3.16	5.5 ± 1.91	Myxococcota	Polyangia	Polyangiales	Polyangiaceae	Sorangium
	Otu01097	15.5 ± 8.81	5 ± 3.56	14.5 ± 5.57	10 ± 7.79	Planctomycetota	Phycisphaerae	Tepidisphaerales	WD2101_soil_group	WD2101_soil_group_ge
	Otu01098	2.25 ± 2.63	38.5 ± 49.87	0.75 ± 0.5	3.5 ± 5.2	Proteobacteria	Gammaproteobacteria	Pseudomonadales	Pseudomonadales_unclassified	Pseudomonadales_unclassified
	Otu01099	19.5 ± 11.5	9.5 ± 9.98	10.25 ± 8.1	5.75 ± 6.4	Gemmatimonadota	Longimicrobia	Longimicrobiales	Longimicrobiaceae	Longimicrobiaceae_ge
	Otu01101	3.25 ± 0.96	21.75 ± 15.5	3 ± 1.41	17 ± 10.17	Verrucomicrobiota	Verrucomicrobiae	Verrucomicrobiales	Verrucomicrobiaceae	Roseimicrobium
	Otu01102	8 ± 1.41	20.25 ± 9.78	8.25 ± 4.43	8.5 ± 3.42	Proteobacteria	Gammaproteobacteria	Legionellales	Legionellaceae	Legionella
	Otu01103	9.75 ± 6.34	6.25 ± 3.3	18.5 ± 4.12	10.25 ± 5.19	Chloroflexi	Chloroflexia	Kallotenuales	AKIW781	AKIW781_ge
	Otu01104	18.25 ± 10.63	15.25 ± 8.34	5.75 ± 3.5	5.5 ± 3.42	Proteobacteria	Alphaproteobacteria	Rickettsiales	SM2D12	SM2D12_ge
	Otu01105	2.75 ± 3.77	34.25 ± 40.5	0.75 ± 0.96	6.75 ± 10.24	Chloroflexi	Ktedonobacteria	Ktedonobacterales	JG30-KF-AS9	JG30-KF-AS9_ge
	Otu01106	8.5 ± 7.94	8 ± 8.25	17.5 ± 11.62	10.25 ± 5.25	Cyanobacteria	Cyanobacteriia	Leptolyngbyales	Leptolyngbyaceae	Leptolyngbya_Es-Yyy1000
	Otu01107	4 ± 2.45	31 ± 17.81	6 ± 2.83	3.25 ± 1.71	Myxococcota	Polyangia	Polyangiales	Sandaracinaceae	Sandaracinus
	Otu01108	12.75 ± 4.11	8.5 ± 6.03	12.5 ± 5.2	10.5 ± 3.87	Chloroflexi	Chloroflexia	Thermomicrobiales	Thermomicrobiaceae	Sphaerobacter
	Otu01109	6 ± 3.56	13.5 ± 5.97	15.5 ± 3.42	9.25 ± 2.63	Actinobacteriota	Acidimicrobiia	Acidimicrobiia_unclassified	Acidimicrobiia_unclassified	Acidimicrobiia_unclassified
	Otu01110	1.5 ± 2.38	41.25 ± 64.48	0 ± 0	1.5 ± 1.29	Verrucomicrobiota	Verrucomicrobiae	Pedosphaerales	Pedosphaeraceae	DEV008
	Otu01111	1 ± 0.82	36.75 ± 55.16	3.25 ± 2.99	3 ± 3.56	Acidobacteriota	Subgroup_22	Subgroup_22_or	Subgroup_22_fa	Subgroup_22_ge
	Otu01112	29.5 ± 43.74	5.5 ± 3.32	4.25 ± 5.32	4.75 ± 4.11	Proteobacteria	Alphaproteobacteria	Sphingomonadales	Sphingomonadaceae	Sphingomonadaceae_unclassified
	Otu01113	8.5 ± 7.33	14.75 ± 14.55	11 ± 3.46	9.75 ± 4.72	Bacteroidota	Bacteroidota_unclassified	Bacteroidota_unclassified	Bacteroidota_unclassified	Bacteroidota_unclassified
	Otu01114	6.75 ± 4.57	14.5 ± 13.96	14.5 ± 7.05	8.25 ± 3.59	Chloroflexi	Chloroflexia	Kallotenuales	AKIW781	AKIW781_ge
	Otu01115	34.75 ± 44.51	4.75 ± 3.77	4.25 ± 3.86	0.25 ± 0.5	Chloroflexi	Anaerolineae	Caldilineales	Caldilineaceae	uncultured
	Otu01116	11.5 ± 7	7.75 ± 5.91	17 ± 10.1	7.5 ± 4.73	Abditibacteriota	Abditibacteria	Abditibacteriales	Abditibacteriaceae	Abditibacterium
	Otu01117	15.5 ± 17.99	7.5 ± 8.58	15 ± 22.14	5.75 ± 5.56	Acidobacteriota	Acidobacteriae	Bryobacterales	Bryobacteraceae	Bryobacter
	Otu01118	7.75 ± 2.22	21.5 ± 8.89	7.25 ± 1.71	7.25 ± 5.44	Proteobacteria	Gammaproteobacteria	Legionellales	Legionellaceae	Legionella
	Otu01119	7.75 ± 4.35	24 ± 9.02	7.25 ± 2.63	4.75 ± 6.29	Actinobacteriota	Thermoleophilia	Solirubrobacterales	67-14	67-14_ge
	Otu01120	8.5 ± 7.59	15.5 ± 17.23	14 ± 12.94	5.75 ± 3.1	Planctomycetota	Pla4_lineage	Pla4_lineage_or	Pla4_lineage_fa	Pla4_lineage_ge
	Otu01121	9.25 ± 3.4	7.25 ± 9.32	18.25 ± 9.29	9 ± 2.94	Chloroflexi	Ktedonobacteria	C0119	C0119_fa	C0119_ge
	Otu01122	5.75 ± 4.5	19 ± 23.87	12.25 ± 3.77	6.5 ± 2.52	Bacteria_unclassified	Bacteria_unclassified	Bacteria_unclassified	Bacteria_unclassified	Bacteria_unclassified
	Otu01123	8 ± 6.32	4.25 ± 3.4	16.25 ± 6.6	15 ± 8.29	Chloroflexi	Ktedonobacteria	C0119	C0119_fa	C0119_ge
	Otu01124	8 ± 6.38	28.5 ± 53.72	5.5 ± 2.52	1.5 ± 1.73	Verrucomicrobiota	Verrucomicrobiae	Pedosphaerales	Pedosphaeraceae	Pedosphaeraceae_ge
	Otu01125	13.75 ± 4.57	7.75 ± 5.62	14 ± 1.41	8 ± 1.83	Planctomycetota	Phycisphaerae	Tepidisphaerales	WD2101_soil_group	WD2101_soil_group_ge
	Otu01126	9.5 ± 9.75	13 ± 10.23	12.75 ± 10.05	8.25 ± 4.99	Planctomycetota	Planctomycetes	Pirellulales	Pirellulaceae	Pirellulaceae_unclassified
	Otu01127	8.5 ± 2.65	14 ± 12.38	11.5 ± 8.1	9.5 ± 6.81	Actinobacteriota	Thermoleophilia	Solirubrobacterales	Solirubrobacterales_unclassified	Solirubrobacterales_unclassified
	Otu01128	8 ± 6.38	18.5 ± 14.11	8.75 ± 3.86	8.25 ± 3.59	Bacteroidota	Bacteroidia	Chitinophagales	Chitinophagaceae	Chitinophagaceae_unclassified
	Otu01129	14.5 ± 12.5	13.75 ± 9.95	3.75 ± 4.5	11.25 ± 18.52	Proteobacteria	Gammaproteobacteria	Burkholderiales	Alcaligenaceae	Alcaligenaceae_unclassified
	Otu01130	2.5 ± 2.08	29 ± 45.51	7 ± 2.16	4.75 ± 3.59	Acidobacteriota	Subgroup_22	Subgroup_22_or	Subgroup_22_fa	Subgroup_22_ge
	Otu01131	10.75 ± 4.11	9.5 ± 5.45	13.5 ± 5.26	9.5 ± 0.58	Bacteria_unclassified	Bacteria_unclassified	Bacteria_unclassified	Bacteria_unclassified	Bacteria_unclassified
	Otu01132	13.5 ± 18.43	10 ± 10.8	13.5 ± 17.75	6 ± 7.44	Acidobacteriota	Acidobacteriae	Bryobacterales	Bryobacteraceae	Bryobacter
	Otu01133	1.5 ± 1.73	1.25 ± 1.5	4 ± 4.08	36 ± 51.56	Bacteroidota	Bacteroidia	Chitinophagales	Chitinophagaceae	Chitinophaga
	Otu01134	16 ± 18.49	13 ± 13.88	8.75 ± 8.3	5 ± 6.16	Planctomycetota	Planctomycetes	Planctomycetales	uncultured	uncultured_ge
	Otu01135	7.75 ± 5.62	8 ± 9.27	18 ± 11.69	9 ± 3.37	Bacteria_unclassified	Bacteria_unclassified	Bacteria_unclassified	Bacteria_unclassified	Bacteria_unclassified
	Otu01136	7.75 ± 8.42	6.25 ± 7.54	19.5 ± 9.85	9 ± 1.83	Bacteria_unclassified	Bacteria_unclassified	Bacteria_unclassified	Bacteria_unclassified	Bacteria_unclassified
	Otu01137	11.25 ± 3.95	13.5 ± 7.19	12.75 ± 5.06	5 ± 2.31	Bdellovibrionota	Bdellovibrionia	Bdellovibrionales	Bdellovibrionaceae	OM27_clade
	Otu01138	3 ± 2.58	27.25 ± 36.81	7 ± 2.94	5.25 ± 4.27	Planctomycetota	Planctomycetes	Gemmatales	Gemmataceae	uncultured
	Otu01139	2.25 ± 0.5	37 ± 66.75	1.5 ± 1.91	1.5 ± 0.58	Myxococcota	Polyangia	Polyangiales	Sandaracinaceae	uncultured
	Otu01140	9.25 ± 5.19	18.25 ± 21.9	9 ± 6.58	5.75 ± 3.86	Bacteria_unclassified	Bacteria_unclassified	Bacteria_unclassified	Bacteria_unclassified	Bacteria_unclassified
	Otu01141	8.75 ± 4.35	10.25 ± 8.62	14.75 ± 5.62	8.5 ± 1.91	Chloroflexi	JG30-KF-CM66	JG30-KF-CM66_or	JG30-KF-CM66_fa	JG30-KF-CM66_ge
	Otu01142	11.75 ± 9.46	7 ± 8.52	13.75 ± 5.91	9.75 ± 2.75	Bacteria_unclassified	Bacteria_unclassified	Bacteria_unclassified	Bacteria_unclassified	Bacteria_unclassified
	Otu01143	10.75 ± 9.6	4.5 ± 2.08	22.25 ± 4.79	4.75 ± 5.12	Myxococcota	Polyangia	Polyangiales	Sandaracinaceae	uncultured
	Otu01144	11.25 ± 8.22	14 ± 8.49	11.5 ± 12.4	5.5 ± 1.29	Planctomycetota	Planctomycetes	Pirellulales	Pirellulaceae	uncultured
	Otu01145	17.75 ± 21.88	8.75 ± 8.66	10.25 ± 5.97	5.5 ± 3.79	Actinobacteriota	Acidimicrobiia	Acidimicrobiia_unclassified	Acidimicrobiia_unclassified	Acidimicrobiia_unclassified
	Otu01146	15.5 ± 6.24	10 ± 10.23	13.25 ± 2.22	3.25 ± 2.06	Bdellovibrionota	Oligoflexia	0319-6G20	0319-6G20_fa	0319-6G20_ge
	Otu01147	11.25 ± 14.66	4.5 ± 3.11	21.5 ± 12.01	4.75 ± 2.75	Bacteroidota	Bacteroidia	Flavobacteriales	Crocinitomicaceae	Fluviicola
	Otu01148	10.25 ± 5.25	10.5 ± 6.76	12.25 ± 1.71	9 ± 4.55	Actinobacteriota	Thermoleophilia	Solirubrobacterales	Solirubrobacteraceae	uncultured
	Otu01149	9 ± 6.06	13.25 ± 8.62	8 ± 4.08	11.75 ± 7.18	Proteobacteria	Alphaproteobacteria	Rhizobiales	Kaistiaceae	Kaistia
	Otu01150	8.75 ± 6.85	12.75 ± 7.41	11.75 ± 4.19	8.75 ± 3.77	Planctomycetota	Planctomycetes	Pirellulales	Pirellulaceae	Pirellulaceae_unclassified
	Otu01151	11 ± 1.41	11.75 ± 8.81	13 ± 4.32	6 ± 3.46	Proteobacteria	Gammaproteobacteria	Burkholderiales	B1-7BS	B1-7BS_ge
	Otu01152	7.25 ± 4.99	6.75 ± 5.12	14.25 ± 0.96	13.5 ± 5.8	Planctomycetota	Planctomycetes	Gemmatales	Gemmataceae	uncultured
	Otu01153	2.75 ± 2.22	16.5 ± 11.03	12.5 ± 6.24	9.75 ± 5.91	Elusimicrobiota	Elusimicrobia	Lineage_IV	Lineage_IV_fa	Lineage_IV_ge
	Otu01154	10.5 ± 3.11	15.5 ± 6.03	5.75 ± 6.29	9.75 ± 6.8	Bacteria_unclassified	Bacteria_unclassified	Bacteria_unclassified	Bacteria_unclassified	Bacteria_unclassified
	Otu01155	4 ± 3.92	4.75 ± 1.71	17.5 ± 10.47	15.25 ± 11.79	Patescibacteria	Saccharimonadia	Saccharimonadales	Saccharimonadales_unclassified	Saccharimonadales_unclassified
	Otu01156	9.75 ± 6.13	16.5 ± 11.45	7.25 ± 4.5	8 ± 5.6	Proteobacteria	Gammaproteobacteria	Diplorickettsiales	Diplorickettsiaceae	uncultured
	Otu01157	4 ± 3.56	4.75 ± 2.06	21.25 ± 15.56	11.25 ± 5.85	Bacteria_unclassified	Bacteria_unclassified	Bacteria_unclassified	Bacteria_unclassified	Bacteria_unclassified
	Otu01158	8.25 ± 5.44	15.75 ± 9.95	7.5 ± 2.38	9.75 ± 8.3	Proteobacteria	Alphaproteobacteria	Sphingomonadales	Sphingomonadaceae	Sphingomonadaceae_unclassified
	Otu01159	4.5 ± 3.11	20.5 ± 24.35	7.5 ± 2.65	8.75 ± 3.86	Proteobacteria	Gammaproteobacteria	Diplorickettsiales	Diplorickettsiaceae	uncultured
	Otu01160	1 ± 1.41	33.25 ± 31.4	0.75 ± 0.96	6.25 ± 6.34	Bacteroidota	Bacteroidia	Cytophagales	Microscillaceae	uncultured
	Otu01161	9.25 ± 9.84	10.25 ± 10.4	14.5 ± 18.12	7 ± 5.1	Chloroflexi	Anaerolineae	Caldilineales	Caldilineaceae	uncultured
	Otu01162	8 ± 7.07	17 ± 6	10.5 ± 10.72	5.5 ± 1	Proteobacteria	Alphaproteobacteria	Rhizobiales	Rhodomicrobiaceae	Rhodomicrobium
	Otu01163	15.5 ± 5.51	6.75 ± 1.71	13.75 ± 4.99	5 ± 1.63	Bdellovibrionota	Bdellovibrionia	Bdellovibrionales	Bdellovibrionaceae	Bdellovibrio
	Otu01164	9.25 ± 9.36	13.75 ± 18.91	11 ± 4.08	7 ± 3.56	Chloroflexi	KD4-96	KD4-96_or	KD4-96_fa	KD4-96_ge
	Otu01165	3 ± 3.46	38 ± 58.83	0 ± 0	0 ± 0	Planctomycetota	Phycisphaerae	Tepidisphaerales	WD2101_soil_group	WD2101_soil_group_ge
	Otu01166	10.75 ± 9.32	6.25 ± 7.41	11 ± 4.24	13 ± 3.56	Chloroflexi	Ktedonobacteria	C0119	C0119_fa	C0119_ge
	Otu01167	12 ± 10.1	17 ± 10.42	4.75 ± 1.89	7.25 ± 3.59	Acidobacteriota	Acidobacteriae	Acidobacteriae_unclassified	Acidobacteriae_unclassified	Acidobacteriae_unclassified
	Otu01168	7.75 ± 7.72	29.25 ± 38.01	2.25 ± 0.96	1.75 ± 2.06	Gemmatimonadota	Gemmatimonadetes	Gemmatimonadales	Gemmatimonadaceae	Gemmatimonas
	Otu01169	7.25 ± 3.59	13.75 ± 5.5	10 ± 3.74	9.75 ± 7.89	Cyanobacteria	Sericytochromatia	Sericytochromatia_or	Sericytochromatia_fa	Sericytochromatia_ge
	Otu01170	3.5 ± 1.91	5 ± 6.38	20.5 ± 7.23	11.75 ± 3.3	Chloroflexi	Anaerolineae	Anaerolineales	Anaerolineaceae	uncultured
	Otu01171	0.75 ± 1.5	36.5 ± 63.25	1.75 ± 1.71	1.5 ± 1.91	Verrucomicrobiota	Verrucomicrobiae	Pedosphaerales	Pedosphaeraceae	Pedosphaeraceae_unclassified
	Otu01172	29.25 ± 17.75	3 ± 2.58	5.5 ± 4.12	2.75 ± 4.19	Proteobacteria	Gammaproteobacteria	Methylococcales	Methylomonadaceae	Methylobacter
	Otu01173	9.25 ± 8.38	6.25 ± 4.11	19.25 ± 10.66	5.75 ± 1.5	Planctomycetota	Phycisphaerae	Tepidisphaerales	WD2101_soil_group	WD2101_soil_group_ge
	Otu01174	6.75 ± 5.25	13.5 ± 13.53	14.75 ± 2.22	5.5 ± 3.7	Chloroflexi	SHA-26	SHA-26_or	SHA-26_fa	SHA-26_ge
	Otu01175	11 ± 4.4	12.25 ± 9	10.25 ± 4.19	7 ± 1.83	Bdellovibrionota	Bdellovibrionia	Bdellovibrionales	Bdellovibrionaceae	OM27_clade
	Otu01176	7.25 ± 6.55	8 ± 2.31	16 ± 3.92	9 ± 4.4	Myxococcota	Myxococcia	Myxococcales	Anaeromyxobacteraceae	Anaeromyxobacter
	Otu01177	8 ± 12.19	15 ± 17.11	13.25 ± 11.9	4 ± 2.83	Patescibacteria	Saccharimonadia	Saccharimonadales	Saccharimonadales_unclassified	Saccharimonadales_unclassified
	Otu01178	19.25 ± 11.3	10.75 ± 6.95	3.25 ± 2.06	7 ± 5.48	Proteobacteria	Gammaproteobacteria	Burkholderiales	Burkholderiaceae	Lautropia
	Otu01179	3.25 ± 3.4	23 ± 18.92	1.75 ± 0.96	12.25 ± 10.31	Verrucomicrobiota	Verrucomicrobiae	Verrucomicrobiales	Verrucomicrobiaceae	Verrucomicrobium
	Otu01180	7.75 ± 2.5	10.5 ± 6.81	15.75 ± 8.06	6.25 ± 2.63	Actinobacteriota	Thermoleophilia	Gaiellales	Gaiellaceae	Gaiella
	Otu01181	17.75 ± 20.97	8.25 ± 9	10 ± 8.16	4.25 ± 2.63	Bacteroidota	Ignavibacteria	SJA-28	SJA-28_fa	SJA-28_ge
	Otu01182	8 ± 3.74	15.75 ± 10.5	9 ± 4.08	7.25 ± 1.71	Patescibacteria	Saccharimonadia	Saccharimonadales	Saccharimonadales_fa	Saccharimonadales_ge
	Otu01183	5.25 ± 1.5	13 ± 9.83	12.75 ± 7.97	9 ± 0	Acidobacteriota	Vicinamibacteria	Vicinamibacterales	uncultured	uncultured_ge
	Otu01184	8.25 ± 6.18	10.25 ± 8.62	13.75 ± 4.79	7.75 ± 6.24	Actinobacteriota	Thermoleophilia	Solirubrobacterales	Solirubrobacteraceae	Solirubrobacteraceae_unclassified
	Otu01185	10 ± 5.35	7.75 ± 5.91	12.25 ± 3.1	9.75 ± 3.86	Gemmatimonadota	Gemmatimonadetes	Gemmatimonadales	Gemmatimonadaceae	Gemmatimonadaceae_unclassified
	Otu01186	17.75 ± 7.37	6.25 ± 2.63	11.75 ± 4.27	4 ± 2.16	Cyanobacteria	Vampirivibrionia	Obscuribacterales	Obscuribacteraceae	Obscuribacteraceae_ge
	Otu01187	11 ± 2.16	7.25 ± 4.19	13.75 ± 16.86	7.75 ± 5.68	Patescibacteria	Saccharimonadia	Saccharimonadales	Saccharimonadales_fa	Saccharimonadales_ge
	Otu01188	14.5 ± 8.1	7.5 ± 5.07	11.25 ± 9.91	6.25 ± 2.99	Actinobacteriota	Acidimicrobiia	Microtrichales	Iamiaceae	Iamia
	Otu01189	6.25 ± 7.8	17 ± 18.76	9.25 ± 2.87	7 ± 4.9	Bacteria_unclassified	Bacteria_unclassified	Bacteria_unclassified	Bacteria_unclassified	Bacteria_unclassified
	Otu01190	5 ± 5.48	27.75 ± 13.23	3.25 ± 1.71	3.5 ± 3.32	Verrucomicrobiota	Verrucomicrobiae	Chthoniobacterales	Terrimicrobiaceae	Terrimicrobium
	Otu01191	8.75 ± 4.03	25.75 ± 27.89	2.25 ± 2.06	2.75 ± 2.06	Bacteroidota	Bacteroidia	Sphingobacteriales	NS11-12_marine_group	NS11-12_marine_group_ge
	Otu01192	21.75 ± 15.54	3.5 ± 3.11	9 ± 4.69	5.25 ± 6.18	Acidobacteriota	Blastocatellia	Blastocatellales	Blastocatellaceae	Blastocatella
	Otu01193	24 ± 18.69	6 ± 3.56	4.25 ± 2.22	5.25 ± 2.5	Chloroflexi	Chloroflexia	Thermomicrobiales	JG30-KF-CM45	JG30-KF-CM45_ge
	Otu01194	11 ± 12.19	11.25 ± 5.56	6.5 ± 1.73	10.5 ± 12.56	Patescibacteria	Saccharimonadia	Saccharimonadales	YM_S32_TM7_50_20	YM_S32_TM7_50_20_ge
	Otu01195	10 ± 3.56	6.5 ± 4.43	14.25 ± 11.64	8.5 ± 5.26	Myxococcota	Polyangia	Polyangiales	Sandaracinaceae	uncultured
	Otu01196	7.75 ± 8.06	10 ± 4.83	9.25 ± 4.03	12.25 ± 5.62	Proteobacteria	Alphaproteobacteria	Sphingomonadales	Sphingomonadaceae	Novosphingobium
	Otu01197	9 ± 9.27	11.5 ± 12.82	11 ± 5.29	7.75 ± 2.99	Chloroflexi	Chloroflexia	Thermomicrobiales	JG30-KF-CM45	JG30-KF-CM45_ge
	Otu01198	8.75 ± 3.77	8.25 ± 3.3	13.75 ± 11.15	8.5 ± 5.69	Bacteroidota	Kapabacteria	Kapabacteriales	Kapabacteriales_fa	Kapabacteriales_ge
	Otu01199	3.25 ± 2.87	23.5 ± 25.12	3.5 ± 5.07	9 ± 7.39	Bdellovibrionota	Bdellovibrionia	Bdellovibrionales	Bdellovibrionaceae	Bdellovibrio
	Otu01200	6.25 ± 4.27	12.75 ± 14.59	12.75 ± 6.18	7.5 ± 3.42	Acidobacteriota	Holophagae	Subgroup_7	Subgroup_7_fa	Subgroup_7_ge
	Otu01201	8.5 ± 3.42	11.25 ± 8.73	12 ± 5.6	7.25 ± 3.3	Chloroflexi	Ktedonobacteria	C0119	C0119_fa	C0119_ge
	Otu01202	29.25 ± 29.49	4.5 ± 7.05	3.75 ± 3.86	1.5 ± 1.91	Deinococcota	Deinococci	Deinococcales	Trueperaceae	Truepera
	Otu01203	9.25 ± 4.57	11.5 ± 4.65	9 ± 4.83	9.25 ± 2.22	Planctomycetota	Planctomycetes	Pirellulales	Pirellulaceae	uncultured
	Otu01204	13.75 ± 3.3	4.25 ± 2.99	14.25 ± 6.95	6.75 ± 1.5	Chloroflexi	Anaerolineae	Ardenticatenales	Ardenticatenaceae	uncultured
	Otu01205	6.5 ± 4.73	9.75 ± 5.56	12 ± 5.6	10.75 ± 8.54	Actinobacteriota	Thermoleophilia	Gaiellales	Gaiellales_unclassified	Gaiellales_unclassified
	Otu01206	10.75 ± 11.84	11.75 ± 13.52	9.5 ± 16.34	7 ± 8.72	Bacteria_unclassified	Bacteria_unclassified	Bacteria_unclassified	Bacteria_unclassified	Bacteria_unclassified
	Otu01207	8 ± 3.92	20.25 ± 10.81	3.5 ± 1.91	7.25 ± 7.27	Proteobacteria	Alphaproteobacteria	Caulobacterales	Caulobacteraceae	uncultured
	Otu01208	12.5 ± 15.15	7.5 ± 8.7	13.5 ± 17.14	5.25 ± 6.7	Planctomycetota	Planctomycetes	Planctomycetales	uncultured	uncultured_ge
	Otu01209	13.25 ± 5.74	14.5 ± 16.3	7.25 ± 5.19	3.75 ± 1.26	Bacteroidota	Bacteroidia	Sphingobacteriales	env.OPS_17	env.OPS_17_ge
	Otu01210	12.5 ± 4.8	11.25 ± 1.89	8 ± 4.97	7 ± 1.83	Patescibacteria	Saccharimonadia	Saccharimonadales	Saccharimonadales_unclassified	Saccharimonadales_unclassified
	Otu01211	3.75 ± 2.5	17 ± 19.7	11.25 ± 2.06	6.75 ± 3.3	Planctomycetota	Pla4_lineage	Pla4_lineage_or	Pla4_lineage_fa	Pla4_lineage_ge
	Otu01212	1.25 ± 0.96	36.25 ± 48.86	0.75 ± 0.5	0.5 ± 0.58	Latescibacterota	Latescibacterota_cl	Latescibacterota_or	Latescibacterota_fa	Latescibacterota_ge
	Otu01213	10.75 ± 9.14	13 ± 11.17	5.75 ± 5.56	9.25 ± 13.52	Patescibacteria	Saccharimonadia	Saccharimonadales	Saccharimonadaceae	TM7a
	Otu01214	5.5 ± 4.8	18.5 ± 31.67	8.25 ± 8.1	6.5 ± 7.19	Planctomycetota	Planctomycetes	Gemmatales	Gemmataceae	Gemmata
	Otu01215	6.5 ± 7.05	12 ± 12.96	15.25 ± 23.37	4.75 ± 6.85	Actinobacteriota	Actinobacteria	0319-7L14	0319-7L14_fa	0319-7L14_ge
	Otu01216	8.5 ± 1.29	11.25 ± 6.75	12.75 ± 2.22	6 ± 1.41	Planctomycetota	Planctomycetes	Gemmatales	Gemmataceae	uncultured
	Otu01217	4.5 ± 3.87	10.5 ± 14.89	18.5 ± 17.08	5 ± 2.45	Planctomycetota	vadinHA49	vadinHA49_or	vadinHA49_fa	vadinHA49_ge
	Otu01218	7.75 ± 7.18	13.25 ± 19.24	16 ± 9.59	1.25 ± 1.89	Bacteria_unclassified	Bacteria_unclassified	Bacteria_unclassified	Bacteria_unclassified	Bacteria_unclassified
	Otu01219	7 ± 4.08	22 ± 15.81	5 ± 2.16	4.25 ± 2.22	Myxococcota	Polyangia	Nannocystales	Nannocystaceae	Nannocystis
	Otu01220	5.75 ± 4.11	14 ± 8.52	10.5 ± 3.32	8 ± 1.41	Myxococcota	Polyangia	Polyangia_unclassified	Polyangia_unclassified	Polyangia_unclassified
	Otu01221	13.5 ± 9.47	7.75 ± 9.67	6.5 ± 4.43	10.5 ± 7.85	Myxococcota	Polyangia	Polyangiales	BIrii41	BIrii41_ge
	Otu01222	11.75 ± 8.38	11 ± 8.29	9.75 ± 3.3	5.75 ± 3.4	Planctomycetota	Planctomycetes	Gemmatales	Gemmataceae	uncultured
	Otu01223	13 ± 5.29	5 ± 2.16	10.75 ± 2.63	9.5 ± 11.21	Patescibacteria	Saccharimonadia	Saccharimonadales	LWQ8	LWQ8_ge
	Otu01224	6 ± 2.31	14.25 ± 8.5	9.25 ± 0.96	8.5 ± 3.32	Proteobacteria	Gammaproteobacteria	Gammaproteobacteria_Incertae_Sedis	Unknown_Family	Candidatus_Ovatusbacter
	Otu01225	8 ± 12.88	24.25 ± 24.47	2.5 ± 2.89	3.25 ± 2.63	Gemmatimonadota	Longimicrobia	Longimicrobiales	Longimicrobiaceae	Longimicrobiaceae_ge
	Otu01226	5.25 ± 6.55	10.5 ± 2.52	10.75 ± 4.99	11.5 ± 3.42	Planctomycetota	Phycisphaerae	Tepidisphaerales	WD2101_soil_group	WD2101_soil_group_ge
	Otu01227	12.5 ± 11.68	11.5 ± 11.79	6.5 ± 3.7	7.25 ± 5.25	Planctomycetota	Planctomycetes	Pirellulales	Pirellulaceae	Rhodopirellula
	Otu01228	4.25 ± 3.77	23 ± 29.97	4.75 ± 2.36	5.75 ± 3.4	Acidobacteriota	Acidobacteriae	Acidobacteriales	Acidobacteriales_unclassified	Acidobacteriales_unclassified
	Otu01229	11.25 ± 9.36	9.5 ± 10.5	12.25 ± 1.5	4.75 ± 2.63	Bacteria_unclassified	Bacteria_unclassified	Bacteria_unclassified	Bacteria_unclassified	Bacteria_unclassified
	Otu01230	1.75 ± 2.06	34.5 ± 14.08	0.25 ± 0.5	1.25 ± 1.89	Bacteroidota	Bacteroidia	Sphingobacteriales	Sphingobacteriaceae	Sphingobacterium
	Otu01231	3 ± 1.63	6.25 ± 2.22	15.5 ± 3.7	13 ± 2.16	Bacteria_unclassified	Bacteria_unclassified	Bacteria_unclassified	Bacteria_unclassified	Bacteria_unclassified
	Otu01232	7.75 ± 6.18	18.5 ± 12.23	3.75 ± 2.87	7.5 ± 1.73	Actinobacteriota	Acidimicrobiia	Microtrichales	Ilumatobacteraceae	uncultured
	Otu01233	1.5 ± 1.73	16.75 ± 13.35	2 ± 1.63	17.25 ± 28.61	Chloroflexi	Ktedonobacteria	Ktedonobacterales	Ktedonobacteraceae	Ktedonobacteraceae_unclassified
	Otu01234	5.75 ± 7.32	18.5 ± 16.54	7 ± 2.58	6.25 ± 1.5	Bacteroidota	Bacteroidia	Bacteroidia_unclassified	Bacteroidia_unclassified	Bacteroidia_unclassified
	Otu01235	9.75 ± 8.77	12.25 ± 13.99	9.75 ± 5.44	5.5 ± 4.51	Patescibacteria	Saccharimonadia	Saccharimonadales	Saccharimonadales_fa	Saccharimonadales_ge
	Otu01236	5 ± 4.24	18 ± 23.86	6.75 ± 4.57	7.5 ± 2.08	Planctomycetota	Planctomycetes	Gemmatales	Gemmataceae	uncultured
	Otu01237	0.5 ± 1	3.5 ± 3	19.75 ± 12.97	13.5 ± 2.65	Chloroflexi	Chloroflexia	Chloroflexales	Roseiflexaceae	uncultured
	Otu01238	7.25 ± 4.35	21.25 ± 20.25	4.25 ± 1.5	4.5 ± 2.65	Proteobacteria	Alphaproteobacteria	Acetobacterales	Acetobacteraceae	Acetobacteraceae_unclassified
	Otu01239	7.25 ± 3.3	7.25 ± 7.23	14.5 ± 3.87	8.25 ± 2.63	Bacteroidota	Bacteroidia	Sphingobacteriales	env.OPS_17	env.OPS_17_ge
	Otu01240	3 ± 2.16	12.5 ± 9.75	4.75 ± 1.71	16.75 ± 5.62	Actinobacteriota	Actinobacteria	Pseudonocardiales	Pseudonocardiaceae	Pseudonocardiaceae_unclassified
	Otu01241	2.75 ± 2.75	7.75 ± 8.06	16.25 ± 5.68	10.25 ± 5.68	Verrucomicrobiota	Verrucomicrobiae	Pedosphaerales	Pedosphaeraceae	Pedosphaeraceae_unclassified
	Otu01242	11.5 ± 5.2	8.5 ± 5.26	11.5 ± 1.91	5.5 ± 3.11	Actinobacteriota	Thermoleophilia	Gaiellales	uncultured	uncultured_ge
	Otu01243	6 ± 4.08	10.25 ± 6.85	12.75 ± 5.25	8 ± 2.45	Planctomycetota	Phycisphaerae	Tepidisphaerales	WD2101_soil_group	WD2101_soil_group_ge
	Otu01244	8.75 ± 5.91	12.75 ± 10.05	10.75 ± 6.95	4.75 ± 2.5	Elusimicrobiota	Elusimicrobia	Lineage_IV	Lineage_IV_fa	Lineage_IV_ge
	Otu01245	5.25 ± 6.65	23.75 ± 32.17	4.25 ± 3.86	3.5 ± 1.29	Bacteria_unclassified	Bacteria_unclassified	Bacteria_unclassified	Bacteria_unclassified	Bacteria_unclassified
	Otu01246	4.75 ± 4.11	15.25 ± 9.46	10.25 ± 2.63	6.5 ± 1.91	Planctomycetota	Planctomycetes	Gemmatales	Gemmataceae	uncultured
	Otu01247	6.75 ± 12.84	23 ± 9.42	3.75 ± 2.87	3.25 ± 2.99	Bacteria_unclassified	Bacteria_unclassified	Bacteria_unclassified	Bacteria_unclassified	Bacteria_unclassified
	Otu01248	12.5 ± 8.35	12 ± 6.38	5.25 ± 2.75	7 ± 2.16	Bacteroidota	Bacteroidia	Flavobacteriales	NS9_marine_group	NS9_marine_group_ge
	Otu01249	6.5 ± 7.05	16.5 ± 5.26	8.5 ± 4.43	5.25 ± 3.95	Bacteroidota	Bacteroidia	Cytophagales	Microscillaceae	Chryseolinea
	Otu01250	6.5 ± 3.11	16 ± 13.22	9.5 ± 4.2	4.75 ± 2.75	Actinobacteriota	MB-A2-108	MB-A2-108_or	MB-A2-108_fa	MB-A2-108_ge
	Otu01251	7.75 ± 4.57	6.25 ± 3.59	15.25 ± 4.27	7.5 ± 2.38	Bdellovibrionota	Oligoflexia	Oligoflexales	Oligoflexaceae	Oligoflexus
	Otu01252	5.5 ± 1.29	26.5 ± 48.4	4 ± 3.56	0.75 ± 0.96	Hydrogenedentes	Hydrogenedentia	Hydrogenedentiales	Hydrogenedensaceae	Hydrogenedensaceae_ge
	Otu01253	6.5 ± 1.91	7.75 ± 3.59	12.75 ± 0.96	9.5 ± 1.73	Chloroflexi	Ktedonobacteria	C0119	C0119_fa	C0119_ge
	Otu01254	0.5 ± 1	0.75 ± 0.5	33.75 ± 42.05	1.5 ± 1.91	Proteobacteria	Alphaproteobacteria	Alphaproteobacteria_unclassified	Alphaproteobacteria_unclassified	Alphaproteobacteria_unclassified
	Otu01255	15.5 ± 7.85	9.25 ± 3.86	6.5 ± 2.38	5.25 ± 5.32	Planctomycetota	Phycisphaerae	Tepidisphaerales	WD2101_soil_group	WD2101_soil_group_ge
	Otu01256	10.25 ± 6.13	11.5 ± 7.23	8.75 ± 3.1	5.75 ± 1.71	Bdellovibrionota	Bdellovibrionia	Bacteriovoracales	Bacteriovoracaceae	Bacteriovorax
	Otu01257	5.75 ± 4.79	3.25 ± 4.03	14.5 ± 7.14	12.75 ± 8.92	Planctomycetota	Phycisphaerae	Tepidisphaerales	WD2101_soil_group	WD2101_soil_group_ge
	Otu01258	9.25 ± 3.69	10.75 ± 5.06	8.25 ± 2.06	8 ± 2.16	Proteobacteria	Alphaproteobacteria	Rhizobiales	A0839	A0839_ge
	Otu01259	8.25 ± 2.75	5.25 ± 3.86	14.5 ± 7.51	8.25 ± 2.22	Chloroflexi	Chloroflexia	Chloroflexales	Roseiflexaceae	Kouleothrix
	Otu01260	9.25 ± 3.59	5 ± 3.16	17 ± 10.03	4.75 ± 3.77	Bacteroidota	Bacteroidia	Chitinophagales	Chitinophagaceae	Flaviaesturariibacter
	Otu01261	3.75 ± 2.5	16 ± 15.43	9.25 ± 3.59	6.75 ± 4.27	Verrucomicrobiota	Verrucomicrobiae	Chthoniobacterales	Chthoniobacteraceae	Chthoniobacter
	Otu01262	9 ± 7.75	13.5 ± 20.34	6.5 ± 4.8	6.75 ± 6.55	Bacteria_unclassified	Bacteria_unclassified	Bacteria_unclassified	Bacteria_unclassified	Bacteria_unclassified
	Otu01263	17.25 ± 21.2	5 ± 2.45	8 ± 7.57	5.25 ± 4.99	Bdellovibrionota	Bdellovibrionia	Bdellovibrionales	Bdellovibrionaceae	Bdellovibrio
	Otu01264	9.5 ± 15.15	9.5 ± 11.82	13 ± 23.41	3.5 ± 4.36	Planctomycetota	Phycisphaerae	Tepidisphaerales	WD2101_soil_group	WD2101_soil_group_ge
	Otu01265	4.75 ± 3.4	14.75 ± 13.99	9.5 ± 5.26	6.5 ± 2.52	Acidobacteriota	Acidobacteriae	Solibacterales	Solibacteraceae	Candidatus_Solibacter
	Otu01266	6.25 ± 4.57	12.5 ± 20.44	10.75 ± 7.63	6 ± 2.16	Bacteroidota	Kapabacteria	Kapabacteriales	Kapabacteriales_fa	Kapabacteriales_ge
	Otu01267	4.75 ± 1.5	16.5 ± 25.75	5 ± 2.94	9.25 ± 4.11	Bacteria_unclassified	Bacteria_unclassified	Bacteria_unclassified	Bacteria_unclassified	Bacteria_unclassified
	Otu01268	3.25 ± 3.77	22.5 ± 15.46	3.75 ± 0.5	5.75 ± 5.56	Planctomycetota	Planctomycetes	Pirellulales	Pirellulaceae	uncultured
	Otu01269	5.5 ± 3.42	12.75 ± 14.24	11.75 ± 3.3	5.25 ± 3.3	Planctomycetota	Planctomycetes	Gemmatales	Gemmataceae	uncultured
	Otu01270	4.5 ± 7.05	5.75 ± 6.95	19 ± 14.17	5.75 ± 3.95	Chloroflexi	Anaerolineae	Ardenticatenales	uncultured	uncultured_ge
	Otu01271	2.5 ± 2.38	19 ± 9.42	3.75 ± 4.86	9.75 ± 11.09	Verrucomicrobiota	Verrucomicrobiae	Opitutales	Opitutaceae	uncultured
	Otu01272	8.75 ± 0.96	3.25 ± 1.26	17.5 ± 3	5.5 ± 1.73	Bdellovibrionota	Bdellovibrionia	Bdellovibrionales	Bdellovibrionaceae	Bdellovibrio
	Otu01273	30.25 ± 33.26	1.75 ± 2.87	1.25 ± 1.89	1.75 ± 2.06	Chloroflexi	Anaerolineae	Anaerolineales	Anaerolineaceae	uncultured
	Otu01274	0.5 ± 1	34.25 ± 61.92	0 ± 0	0.25 ± 0.5	Proteobacteria	Gammaproteobacteria	Gammaproteobacteria_unclassified	Gammaproteobacteria_unclassified	Gammaproteobacteria_unclassified
	Otu01275	11.75 ± 4.19	11.25 ± 6.9	8.5 ± 3.42	3.5 ± 3.11	Cyanobacteria	Sericytochromatia	Sericytochromatia_or	Sericytochromatia_fa	Sericytochromatia_ge
	Otu01276	14.75 ± 17.04	11.5 ± 12.18	4 ± 2.94	4.5 ± 1.29	Bacteria_unclassified	Bacteria_unclassified	Bacteria_unclassified	Bacteria_unclassified	Bacteria_unclassified
	Otu01277	10.75 ± 3.86	4.75 ± 0.5	13.5 ± 1	5.75 ± 1.89	Bacteria_unclassified	Bacteria_unclassified	Bacteria_unclassified	Bacteria_unclassified	Bacteria_unclassified
	Otu01278	5 ± 1.63	22 ± 11.22	3.5 ± 1	4.25 ± 2.06	Verrucomicrobiota	Verrucomicrobiae	Pedosphaerales	Pedosphaeraceae	Pedosphaeraceae_unclassified
	Otu01279	6 ± 7.35	15 ± 19.37	8 ± 4.55	5.5 ± 1.29	Proteobacteria	Gammaproteobacteria	Burkholderiales	Burkholderiales_unclassified	Burkholderiales_unclassified
	Otu01280	5.25 ± 2.99	12.5 ± 11.39	11.25 ± 3.3	5.5 ± 1.29	Actinobacteriota	Thermoleophilia	Gaiellales	Gaiellales_unclassified	Gaiellales_unclassified
	Otu01281	4.25 ± 3.95	5.75 ± 2.99	12.75 ± 14.27	11.75 ± 7.68	Bacteroidota	Bacteroidia	Chitinophagales	uncultured	uncultured_ge
	Otu01282	13 ± 10.89	17.5 ± 19.82	1.5 ± 1.29	2 ± 1.41	Patescibacteria	Saccharimonadia	Saccharimonadales	Saccharimonadaceae	TM7a
	Otu01283	7.25 ± 6.7	6.25 ± 10.59	9.5 ± 3.7	11 ± 10.95	Verrucomicrobiota	Verrucomicrobiae	Chthoniobacterales	Chthoniobacteraceae	Chthoniobacter
	Otu01284	16.25 ± 16.6	7.5 ± 10.66	3.75 ± 0.5	6.5 ± 10.34	Proteobacteria	Alphaproteobacteria	Rhizobiales	Rhizobiaceae	Rhizobiaceae_unclassified
	Otu01285	11 ± 5.48	6.75 ± 5.06	10.5 ± 6.95	5.5 ± 2.08	Acidobacteriota	Blastocatellia	11-24	11-24_fa	11-24_ge
	Otu01286	9.5 ± 7.14	10.25 ± 5.91	6.5 ± 3.42	7.5 ± 4.12	Chloroflexi	KD4-96	KD4-96_or	KD4-96_fa	KD4-96_ge
	Otu01287	5 ± 6	13.25 ± 16.17	10.75 ± 8.18	4.75 ± 2.63	Verrucomicrobiota	Omnitrophia	Omnitrophales	Omnitrophaceae	Candidatus_Omnitrophus
	Otu01288	2.25 ± 1.5	13.25 ± 8.62	7.25 ± 4.79	11 ± 2.58	Firmicutes	Bacilli	Thermoactinomycetales	Thermoactinomycetaceae	Shimazuella
	Otu01289	3.75 ± 3.3	29 ± 34.46	0 ± 0	1 ± 2	Acidobacteriota	Acidobacteriae	Subgroup_2	Subgroup_2_fa	Subgroup_2_ge
	Otu01290	5.25 ± 1.26	6 ± 2.94	14.75 ± 8.73	7.5 ± 4.51	Planctomycetota	Planctomycetes	Isosphaerales	Isosphaeraceae	Isosphaeraceae_unclassified
	Otu01291	2.25 ± 3.3	26.75 ± 41.21	3.25 ± 2.5	1 ± 1.15	Planctomycetota	Pla3_lineage	Pla3_lineage_or	Pla3_lineage_fa	Pla3_lineage_ge
	Otu01292	7.5 ± 6.81	13.75 ± 17.23	7.5 ± 8.1	4.5 ± 2.38	Planctomycetota	Planctomycetes	Gemmatales	Gemmataceae	uncultured
	Otu01293	1 ± 0.82	28.25 ± 27.04	2 ± 1.41	1.75 ± 1.71	Planctomycetota	OM190	OM190_or	OM190_fa	OM190_ge
	Otu01294	4.25 ± 3.59	4.25 ± 2.36	16 ± 11.52	8.5 ± 5.8	Patescibacteria	Saccharimonadia	Saccharimonadales	LWQ8	LWQ8_ge
	Otu01295	7.75 ± 4.35	6 ± 5.48	12.5 ± 3.11	6.75 ± 3.3	Acidobacteriota	Blastocatellia	DS-100	DS-100_fa	DS-100_ge
	Otu01296	9.75 ± 3.3	5.75 ± 3.77	9.75 ± 2.22	7.75 ± 1.89	Acidobacteriota	Blastocatellia	Blastocatellales	Blastocatellaceae	Blastocatellaceae_unclassified
	Otu01297	6.75 ± 5.74	4.75 ± 0.96	13 ± 5.48	8.5 ± 4.51	Chloroflexi	Ktedonobacteria	C0119	C0119_fa	C0119_ge
	Otu01298	1.75 ± 1.26	25.25 ± 32.78	1.5 ± 1.73	4.25 ± 5.85	Bacteroidota	Bacteroidia	Cytophagales	Microscillaceae	Microscillaceae_unclassified
	Otu01299	6 ± 8.04	7.75 ± 10.14	13.75 ± 18.98	5.25 ± 9.18	Chloroflexi	Ktedonobacteria	C0119	C0119_fa	C0119_ge
	Otu01300	2.75 ± 3.77	29 ± 44.94	0.5 ± 1	0.5 ± 1	Gemmatimonadota	Gemmatimonadetes	Gemmatimonadales	Gemmatimonadaceae	Gemmatimonas
	Otu01301	6.75 ± 5.5	5.25 ± 3.86	12.25 ± 3.77	8.25 ± 1.5	Bacteria_unclassified	Bacteria_unclassified	Bacteria_unclassified	Bacteria_unclassified	Bacteria_unclassified
	Otu01302	2.25 ± 3.3	20.75 ± 8.88	6.75 ± 4.11	2.75 ± 1.89	Proteobacteria	Alphaproteobacteria	Rhizobiales	A0839	A0839_ge
	Otu01303	10.5 ± 4.93	6 ± 6.22	10.25 ± 5.32	5.75 ± 2.06	Chloroflexi	OLB14	OLB14_or	OLB14_fa	OLB14_ge
	Otu01304	10.5 ± 11.09	16 ± 24.51	4 ± 5.48	2 ± 2.71	Proteobacteria	Gammaproteobacteria	Xanthomonadales	Xanthomonadaceae	Luteimonas
	Otu01305	7 ± 3.37	13 ± 8.98	8.75 ± 4.27	3.75 ± 2.06	Myxococcota	Myxococcia	Myxococcales	Vulgatibacteraceae	Vulgatibacter
	Otu01306	14.75 ± 10.28	4.5 ± 5.26	8.5 ± 3.7	4.5 ± 3.11	Bacteroidota	Bacteroidia	Chitinophagales	Chitinophagaceae	Flavisolibacter
	Otu01307	5.5 ± 1.29	5.75 ± 5.68	11.5 ± 7.42	9.5 ± 4.36	Chloroflexi	Chloroflexia	Thermomicrobiales	JG30-KF-CM45	JG30-KF-CM45_ge
	Otu01308	3.75 ± 2.87	5.75 ± 3.86	12.75 ± 11.15	9.75 ± 7.04	Proteobacteria	Alphaproteobacteria	Sphingomonadales	Sphingomonadaceae	Sphingomonas
	Otu01309	2.75 ± 2.5	15.75 ± 19.35	8.25 ± 5.12	5.25 ± 4.65	Verrucomicrobiota	Verrucomicrobiae	Pedosphaerales	Pedosphaeraceae	Pedosphaeraceae_ge
	Otu01310	7 ± 6.68	10.25 ± 10.31	10 ± 9.76	4.75 ± 5.74	Gemmatimonadota	Gemmatimonadetes	Gemmatimonadales	Gemmatimonadaceae	Gemmatimonadaceae_unclassified
	Otu01311	7.75 ± 11.7	15 ± 16.49	5.5 ± 5.69	3.75 ± 6.85	Planctomycetota	Planctomycetes	Pirellulales	Pirellulaceae	Pirellula
	Otu01312	7.5 ± 10.54	9.5 ± 15.26	10.25 ± 2.06	4.75 ± 3.2	GAL15	GAL15_cl	GAL15_or	GAL15_fa	GAL15_ge
	Otu01313	10.25 ± 4.03	10.25 ± 6.65	5.25 ± 2.63	6 ± 2.94	Actinobacteriota	Acidimicrobiia	Microtrichales	Iamiaceae	Iamia
	Otu01314	7 ± 2.58	9.5 ± 6.24	9.25 ± 6.13	6 ± 2.45	Myxococcota	Myxococcia	Myxococcales	Myxococcaceae	P3OB-42
	Otu01315	7.25 ± 4.5	13.5 ± 12.29	6.25 ± 5.85	4.75 ± 2.22	Bacteroidota	Bacteroidia	Chitinophagales	37-13	37-13_ge
	Otu01316	0.75 ± 0.96	26 ± 30.67	4 ± 1.63	1 ± 1.41	Latescibacterota	Latescibacteria	Latescibacterales	Latescibacteraceae	Latescibacteraceae_ge
	Otu01317	1.75 ± 2.87	26.5 ± 27.48	0.75 ± 0.96	2.75 ± 2.5	Verrucomicrobiota	Verrucomicrobiae	S-BQ2-57_soil_group	S-BQ2-57_soil_group_fa	S-BQ2-57_soil_group_ge
	Otu01318	10.25 ± 3.86	8.75 ± 7.63	6.5 ± 5.45	6 ± 3.56	Proteobacteria	Gammaproteobacteria	CCM19a	CCM19a_fa	CCM19a_ge
	Otu01319	4 ± 4.24	13 ± 18.78	7.5 ± 2.65	7 ± 3.16	Elusimicrobiota	Elusimicrobia	MVP-88	MVP-88_fa	MVP-88_ge
	Otu01320	3.5 ± 1.73	6 ± 2.94	19 ± 14.07	3 ± 2.94	Proteobacteria	Gammaproteobacteria	Pseudomonadales	Spongiibacteraceae	BD1-7_clade
	Otu01321	4.75 ± 3.59	11.75 ± 1.89	8.5 ± 4.65	6.5 ± 4.51	Proteobacteria	Alphaproteobacteria	Alphaproteobacteria_unclassified	Alphaproteobacteria_unclassified	Alphaproteobacteria_unclassified
	Otu01322	11.5 ± 11.68	3.75 ± 1.71	13.5 ± 6.56	2.75 ± 1.71	Bacteria_unclassified	Bacteria_unclassified	Bacteria_unclassified	Bacteria_unclassified	Bacteria_unclassified
	Otu01323	2 ± 1.83	0 ± 0	25.25 ± 11.79	4.25 ± 2.22	Bdellovibrionota	Oligoflexia	Oligoflexales	Oligoflexaceae	uncultured
	Otu01324	7.25 ± 2.75	8.75 ± 8.54	9.5 ± 3.7	6 ± 1.63	Chloroflexi	SHA-26	SHA-26_or	SHA-26_fa	SHA-26_ge
	Otu01325	11.75 ± 12.76	10.25 ± 16.58	6.75 ± 9.22	2.5 ± 3.11	Bacteria_unclassified	Bacteria_unclassified	Bacteria_unclassified	Bacteria_unclassified	Bacteria_unclassified
	Otu01326	7.5 ± 2.89	3.75 ± 3.1	12.25 ± 6.85	7.75 ± 1.26	Acidobacteriota	Acidobacteriae	Bryobacterales	Bryobacteraceae	Bryobacter
	Otu01327	4.75 ± 3.77	10.5 ± 8.1	7.75 ± 1.71	8.25 ± 2.75	Planctomycetota	Planctomycetes	Gemmatales	Gemmataceae	Gemmata
	Otu01328	9.75 ± 5.44	2.75 ± 2.75	17.5 ± 10.25	1.25 ± 1.26	Bdellovibrionota	Oligoflexia	0319-6G20	0319-6G20_fa	0319-6G20_ge
	Otu01329	5.25 ± 5.91	14.75 ± 11.81	6.5 ± 6.56	4.75 ± 2.22	Bacteroidota	Bacteroidia	Sphingobacteriales	Sphingobacteriales_unclassified	Sphingobacteriales_unclassified
	Otu01330	7.75 ± 9.71	6.25 ± 10.01	11.25 ± 8.96	6 ± 2.16	Planctomycetota	Planctomycetes	Pirellulales	Pirellulaceae	uncultured
	Otu01331	3.75 ± 3.5	8.75 ± 11.81	9.25 ± 3.2	9.5 ± 6.45	Planctomycetota	Planctomycetes	Pirellulales	Pirellulaceae	Pirellulaceae_unclassified
	Otu01332	3.75 ± 1.26	21.75 ± 11.93	2.75 ± 2.63	3 ± 2.94	Acidobacteriota	Vicinamibacteria	Vicinamibacterales	uncultured	uncultured_ge
	Otu01333	5 ± 3.83	7.75 ± 9.32	12.25 ± 12.61	6.25 ± 3.3	Bacteria_unclassified	Bacteria_unclassified	Bacteria_unclassified	Bacteria_unclassified	Bacteria_unclassified
	Otu01334	6.75 ± 10.44	7.5 ± 8.58	9.75 ± 3.59	7 ± 1.41	Actinobacteriota	Thermoleophilia	Solirubrobacterales	67-14	67-14_ge
	Otu01335	5.75 ± 5.91	11.25 ± 13.15	8.5 ± 6.95	5.5 ± 4.43	Planctomycetota	Planctomycetota_unclassified	Planctomycetota_unclassified	Planctomycetota_unclassified	Planctomycetota_unclassified
	Otu01336	6.25 ± 7.14	9.25 ± 9.6	10.75 ± 5.5	4.75 ± 2.5	Chloroflexi	Chloroflexia	Thermomicrobiales	Thermomicrobiales_unclassified	Thermomicrobiales_unclassified
	Otu01337	6 ± 1.41	10.5 ± 6.61	7.25 ± 3.86	7.25 ± 2.87	Proteobacteria	Gammaproteobacteria	Gammaproteobacteria_unclassified	Gammaproteobacteria_unclassified	Gammaproteobacteria_unclassified
	Otu01338	6.25 ± 4.03	16.5 ± 7.23	3 ± 1.41	5 ± 1.83	Proteobacteria	Alphaproteobacteria	Holosporales	Holosporaceae	uncultured
	Otu01339	3.25 ± 3.95	12.75 ± 19.96	8.5 ± 1.73	6.25 ± 4.57	Methylomirabilota	Methylomirabilia	Rokubacteriales	Rokubacteriales_fa	Rokubacteriales_ge
	Otu01340	7.5 ± 3.87	11.25 ± 5.5	7.75 ± 3.3	4.25 ± 2.87	Proteobacteria	Alphaproteobacteria	Rickettsiales	SM2D12	SM2D12_ge
	Otu01341	5 ± 4.08	10.5 ± 2.08	7.25 ± 1.89	8 ± 5.48	Proteobacteria	Gammaproteobacteria	Salinisphaerales	Solimonadaceae	Panacagrimonas
	Otu01342	26.5 ± 39.42	2 ± 3.37	1.75 ± 1.71	0.5 ± 0.58	Bacteroidota	Bacteroidia	Bacteroidales	Bacteroidetes_vadinHA17	Bacteroidetes_vadinHA17_ge
	Otu01343	2.25 ± 3.3	27.25 ± 42.29	0 ± 0	1.25 ± 0.96	Patescibacteria	Saccharimonadia	Saccharimonadales	Saccharimonadaceae	TM7a
	Otu01344	8 ± 6.22	2.75 ± 2.75	14.75 ± 9.32	5.25 ± 2.87	Bdellovibrionota	Bdellovibrionia	Bdellovibrionales	Bdellovibrionaceae	Bdellovibrio
	Otu01345	3 ± 3.56	15 ± 16.75	6.75 ± 2.36	6 ± 5.6	Acidobacteriota	Thermoanaerobaculia	Thermoanaerobaculales	Thermoanaerobaculaceae	Subgroup_10
	Otu01346	7 ± 7.12	7 ± 8.45	12 ± 22.67	4.5 ± 4.51	Bacteroidota	Bacteroidia	Cytophagales	Hymenobacteraceae	Nibribacter
	Otu01347	8.75 ± 8.38	8.5 ± 3.7	6.5 ± 1.73	6.75 ± 5.85	Firmicutes	Bacilli	Bacillales	Bacillaceae	Bacillaceae_unclassified
	Otu01348	4.25 ± 2.5	4.75 ± 4.99	13.5 ± 5.92	8 ± 3.65	Proteobacteria	Alphaproteobacteria	Rhizobiales	Beijerinckiaceae	Methylobacterium-Methylorubrum
	Otu01349	9.5 ± 6.14	6.25 ± 3.95	8 ± 5.6	6.75 ± 5.44	Firmicutes	Clostridia	Oscillospirales	Hungateiclostridiaceae	Hungateiclostridiaceae_unclassified
	Otu01350	4 ± 4.62	5.25 ± 6.02	14.5 ± 7.42	6.75 ± 3.69	Chloroflexi	Chloroflexia	Thermomicrobiales	JG30-KF-CM45	JG30-KF-CM45_ge
	Otu01351	4.75 ± 2.75	6.5 ± 3.87	8.5 ± 6.56	10.75 ± 2.5	Verrucomicrobiota	Verrucomicrobiae	Pedosphaerales	Pedosphaeraceae	Pedosphaeraceae_unclassified
	Otu01352	4.5 ± 1	5.25 ± 3.2	12.5 ± 1.29	8.25 ± 3.4	Bacteria_unclassified	Bacteria_unclassified	Bacteria_unclassified	Bacteria_unclassified	Bacteria_unclassified
	Otu01353	7.25 ± 3.3	9.75 ± 4.03	6 ± 6.27	7.25 ± 7.97	Cyanobacteria	Sericytochromatia	Sericytochromatia_or	Sericytochromatia_fa	Sericytochromatia_ge
	Otu01354	5 ± 5.6	12.5 ± 15.29	5.75 ± 5.74	7 ± 4.08	Chloroflexi	Chloroflexia	Thermomicrobiales	JG30-KF-CM45	JG30-KF-CM45_ge
	Otu01355	8 ± 4.24	3.75 ± 1.89	16.25 ± 4.65	2.25 ± 1.71	Myxococcota	Polyangia	Polyangia_unclassified	Polyangia_unclassified	Polyangia_unclassified
	Otu01356	6.75 ± 4.35	3 ± 2.16	15.25 ± 5.91	5.25 ± 1.5	Bacteria_unclassified	Bacteria_unclassified	Bacteria_unclassified	Bacteria_unclassified	Bacteria_unclassified
	Otu01357	1.25 ± 1.89	27.25 ± 22.9	0 ± 0	1.75 ± 2.87	Patescibacteria	Saccharimonadia	Saccharimonadales	LWQ8	LWQ8_ge
	Otu01358	2.75 ± 1.5	2.25 ± 1.71	5.25 ± 2.87	20 ± 22.02	Firmicutes	Bacilli	Exiguobacterales	Exiguobacteraceae	Exiguobacterium
	Otu01359	6.75 ± 4.5	4.25 ± 2.63	12.5 ± 2.08	6.5 ± 2.65	Patescibacteria	Saccharimonadia	Saccharimonadales	Saccharimonadales_fa	Saccharimonadales_ge
	Otu01360	4.5 ± 4.36	11 ± 9.83	6.75 ± 4.43	7.5 ± 1.29	Proteobacteria	Alphaproteobacteria	Rhizobiales	uncultured	uncultured_ge
	Otu01361	4.25 ± 1.71	13 ± 10.8	7 ± 3.16	5.5 ± 2.65	Proteobacteria	Gammaproteobacteria	Burkholderiales	Burkholderiales_unclassified	Burkholderiales_unclassified
	Otu01362	4 ± 1.41	6.25 ± 6.7	13.5 ± 7.55	6 ± 0.82	Bacteria_unclassified	Bacteria_unclassified	Bacteria_unclassified	Bacteria_unclassified	Bacteria_unclassified
	Otu01363	5 ± 4.08	6 ± 4.97	11 ± 10.03	7.5 ± 5.8	Actinobacteriota	Actinobacteria	Propionibacteriales	Nocardioidaceae	Nocardioides
	Otu01364	1 ± 0.82	26.75 ± 35.62	0.75 ± 0.96	1 ± 0.82	Chloroflexi	AD3	AD3_or	AD3_fa	AD3_ge
	Otu01365	4.75 ± 1.5	9.5 ± 6.14	8 ± 3.92	7.25 ± 3.3	Proteobacteria	Alphaproteobacteria	Tistrellales	Geminicoccaceae	Candidatus_Alysiosphaera
	Otu01366	7.5 ± 4.04	15.75 ± 17.35	2.75 ± 2.36	3.5 ± 2.38	Planctomycetota	Planctomycetes	Pirellulales	Pirellulaceae	Pir4_lineage
	Otu01367	1.75 ± 1.5	12.25 ± 7.72	7.5 ± 1.29	8 ± 4.69	Gemmatimonadota	Gemmatimonadetes	Gemmatimonadales	Gemmatimonadaceae	uncultured
	Otu01368	3.5 ± 3	18.25 ± 26.61	4.5 ± 4.51	3.25 ± 0.96	Acidobacteriota	Subgroup_5	Subgroup_5_or	Subgroup_5_fa	Subgroup_5_ge
	Otu01369	9 ± 8.29	8.25 ± 9.6	8.5 ± 8.06	3.75 ± 2.22	Planctomycetota	Planctomycetes	Gemmatales	Gemmataceae	uncultured
	Otu01370	3.5 ± 2.08	17.5 ± 20.44	3.75 ± 1.89	4.75 ± 5.68	Chloroflexi	Ktedonobacteria	Ktedonobacterales	JG30-KF-AS9	JG30-KF-AS9_ge
	Otu01371	10.5 ± 13.18	8.5 ± 7.68	6.75 ± 4.72	3.5 ± 3.7	Bacteroidota	Bacteroidia	Cytophagales	Cytophagaceae	Cytophagaceae_unclassified
	Otu01372	8.5 ± 7.77	3.75 ± 4.35	13.25 ± 10.69	3.75 ± 3.86	Bacteria_unclassified	Bacteria_unclassified	Bacteria_unclassified	Bacteria_unclassified	Bacteria_unclassified
	Otu01373	3.75 ± 2.22	18.75 ± 17	2.25 ± 1.5	4.25 ± 2.5	Proteobacteria	Alphaproteobacteria	Acetobacterales	Acetobacteraceae	Rhodovastum
	Otu01374	11 ± 8.76	7 ± 8.04	6.5 ± 4.04	4.5 ± 2.65	Proteobacteria	Gammaproteobacteria	Steroidobacterales	Steroidobacteraceae	uncultured
	Otu01375	11.75 ± 9.03	5.5 ± 5.92	8.25 ± 8.54	3.5 ± 2.52	Sumerlaeota	Sumerlaeia	Sumerlaeales	Sumerlaeaceae	Sumerlaea
	Otu01376	4.75 ± 6.6	16.75 ± 19.59	3 ± 2.16	4.5 ± 2.38	Acidobacteriota	Acidobacteriae	Acidobacteriales	uncultured	uncultured_ge
	Otu01377	7 ± 2.94	5 ± 2.16	12.25 ± 7.93	4.5 ± 1.91	Gemmatimonadota	Gemmatimonadetes	Gemmatimonadales	Gemmatimonadaceae	Gemmatimonadaceae_unclassified
	Otu01378	3.75 ± 2.5	17 ± 12.06	5.5 ± 1.91	2.5 ± 1.73	Planctomycetota	Phycisphaerae	Phycisphaerales	Phycisphaeraceae	SM1A02
	Otu01379	2.5 ± 3	17 ± 10.1	3.75 ± 0.96	5.5 ± 3.87	Chloroflexi	Chloroflexi_unclassified	Chloroflexi_unclassified	Chloroflexi_unclassified	Chloroflexi_unclassified
	Otu01380	18 ± 18.46	6.5 ± 5.07	2.75 ± 3.59	1.5 ± 1.29	Chloroflexi	Chloroflexia	Thermomicrobiales	JG30-KF-CM45	JG30-KF-CM45_ge
	Otu01381	4.25 ± 3.4	9.5 ± 5.57	5.75 ± 2.87	9.25 ± 5.56	Proteobacteria	Alphaproteobacteria	Rhizobiales	Rhizobiaceae	Rhizobiaceae_unclassified
	Otu01382	4 ± 1.83	9.25 ± 7.8	8.25 ± 3.1	7.25 ± 1.71	Planctomycetota	Planctomycetes	Gemmatales	Gemmataceae	uncultured
	Otu01383	6 ± 6.16	13.75 ± 6.45	5.25 ± 3.77	3.75 ± 3.1	Gemmatimonadota	Gemmatimonadetes	Gemmatimonadales	Gemmatimonadaceae	uncultured
	Otu01384	5.5 ± 4.93	19.5 ± 24.08	2 ± 1.41	1.75 ± 1.5	Myxococcota	Polyangia	Polyangiales	BIrii41	BIrii41_ge
	Otu01385	9.25 ± 7.32	7.75 ± 5.91	5.5 ± 4.65	6 ± 3.16	Proteobacteria	Gammaproteobacteria	Diplorickettsiales	Diplorickettsiaceae	Aquicella
	Otu01386	3.5 ± 3.32	13.75 ± 14.01	6 ± 3.27	5.25 ± 2.5	Bacteria_unclassified	Bacteria_unclassified	Bacteria_unclassified	Bacteria_unclassified	Bacteria_unclassified
	Otu01387	3 ± 3.56	14.5 ± 22.28	6.5 ± 2.65	4.5 ± 3.87	Myxococcota	Polyangia	Haliangiales	Haliangiaceae	Haliangium
	Otu01388	15 ± 11.92	3.25 ± 3.3	8.75 ± 6.24	1.5 ± 1.73	Bacteroidota	Bacteroidia	Bacteroidia_unclassified	Bacteroidia_unclassified	Bacteroidia_unclassified
	Otu01389	1.25 ± 1.26	25.25 ± 38.34	0.75 ± 0.5	1.25 ± 1.5	Latescibacterota	Latescibacterota_cl	Latescibacterota_or	Latescibacterota_fa	Latescibacterota_ge
	Otu01390	9.5 ± 4.51	5.25 ± 1.89	6.75 ± 3.77	7 ± 6.16	Proteobacteria	Alphaproteobacteria	Rhizobiales	Xanthobacteraceae	Pseudolabrys
	Otu01391	8.5 ± 5.92	8.25 ± 6.55	9.25 ± 9.98	2.5 ± 1.91	Patescibacteria	Parcubacteria	Parcubacteria_or	Parcubacteria_fa	Parcubacteria_ge
	Otu01392	2.25 ± 2.63	10.75 ± 9.88	8.75 ± 1.71	6.5 ± 2.65	Methylomirabilota	Methylomirabilia	Rokubacteriales	Rokubacteriales_fa	Rokubacteriales_ge
	Otu01393	4.25 ± 4.03	7.5 ± 6.03	10.5 ± 5.2	6 ± 4.83	Abditibacteriota	Abditibacteria	Abditibacteriales	Abditibacteriaceae	Abditibacterium
	Otu01394	6 ± 3.37	5.75 ± 8.92	10.5 ± 8.54	6 ± 2.94	Myxococcota	Polyangia	mle1-27	mle1-27_fa	mle1-27_ge
	Otu01395	2 ± 3.37	19.75 ± 20.52	3.25 ± 1.71	3.25 ± 1.89	Myxococcota	bacteriap25	bacteriap25_or	bacteriap25_fa	bacteriap25_ge
	Otu01396	4.25 ± 4.43	20.25 ± 17.37	0.75 ± 0.96	2.75 ± 3.4	Patescibacteria	Saccharimonadia	Saccharimonadales	LWQ8	LWQ8_ge
	Otu01397	5.5 ± 2.65	10 ± 4.69	6.75 ± 1.71	5.75 ± 1.5	Bacteroidota	Bacteroidia	Bacteroidetes_VC2.1_Bac22	Bacteroidetes_VC2.1_Bac22_fa	Bacteroidetes_VC2.1_Bac22_ge
	Otu01398	4.5 ± 1.91	10.25 ± 6.95	7.75 ± 1.89	5.5 ± 5.07	Acidobacteriota	Holophagae	Subgroup_7	Subgroup_7_fa	Subgroup_7_ge
	Otu01399	6.5 ± 5.8	6.25 ± 6.13	9.75 ± 11.87	5.5 ± 2.52	Chloroflexi	Chloroflexia	Chloroflexales	Roseiflexaceae	Roseiflexaceae_unclassified
	Otu01400	5 ± 3.74	11 ± 8.91	6.75 ± 2.36	5.25 ± 4.11	Verrucomicrobiota	Verrucomicrobiae	Verrucomicrobiales	Verrucomicrobiaceae	Roseimicrobium
	Otu01401	6.75 ± 4.57	10 ± 7.75	7 ± 3.16	4.25 ± 3.86	Proteobacteria	Alphaproteobacteria	Sphingomonadales	Sphingomonadaceae	Sphingomonadaceae_unclassified
	Otu01402	4 ± 1.41	7.75 ± 6.95	10 ± 4.97	6 ± 2.94	Bacteroidota	Bacteroidia	Cytophagales	Cytophagaceae	Cytophaga
	Otu01403	5.75 ± 4.35	8.5 ± 4.51	9.25 ± 3.77	4.25 ± 0.96	Bacteria_unclassified	Bacteria_unclassified	Bacteria_unclassified	Bacteria_unclassified	Bacteria_unclassified
	Otu01404	5 ± 4.69	4 ± 4.08	11.75 ± 18.93	7 ± 9.2	Patescibacteria	Saccharimonadia	Saccharimonadales	Saccharimonadales_fa	Saccharimonadales_ge
	Otu01405	5 ± 6.16	15.25 ± 17.5	3 ± 2.16	4.5 ± 3.11	Proteobacteria	Gammaproteobacteria	Burkholderiales	Methylophilaceae	uncultured
	Otu01406	5.25 ± 3.77	11.25 ± 4.27	8.5 ± 5.45	2.5 ± 1.73	Elusimicrobiota	Lineage_IIb	Lineage_IIb_or	Lineage_IIb_fa	Lineage_IIb_ge
	Otu01407	5.25 ± 5.68	10 ± 9.2	8 ± 4.69	4.25 ± 1.89	Elusimicrobiota	Elusimicrobia	MVP-88	MVP-88_fa	MVP-88_ge
	Otu01408	9.25 ± 0.96	4 ± 2.94	12.25 ± 6.95	2 ± 1.15	Patescibacteria	Saccharimonadia	Saccharimonadales	LWQ8	LWQ8_ge
	Otu01409	6.75 ± 5.5	10.25 ± 7.63	6.25 ± 4.57	4.25 ± 2.36	Proteobacteria	Alphaproteobacteria	Tistrellales	Geminicoccaceae	uncultured
	Otu01410	8.5 ± 4.65	8.75 ± 6.7	7 ± 4.08	3.25 ± 2.5	Planctomycetota	Planctomycetes	Pirellulales	Pirellulaceae	Pirellula
	Otu01411	8.75 ± 12.28	16 ± 23.48	1.75 ± 1.71	1 ± 1.41	Patescibacteria	Saccharimonadia	Saccharimonadales	Saccharimonadales_fa	Saccharimonadales_ge
	Otu01412	5.75 ± 9.54	12 ± 13.78	7 ± 6.32	2.75 ± 2.75	Planctomycetota	Phycisphaerae	Phycisphaerales	Phycisphaeraceae	AKYG587
	Otu01413	4.5 ± 1.29	7.5 ± 3.11	7.75 ± 2.63	7.5 ± 1.29	Proteobacteria	Alphaproteobacteria	Tistrellales	Geminicoccaceae	Geminicoccus
	Otu01414	6.5 ± 2.08	2.5 ± 2.08	13.75 ± 4.5	4.5 ± 1.73	Bdellovibrionota	Bdellovibrionia	Bdellovibrionales	Bdellovibrionaceae	Bdellovibrio
	Otu01415	6.5 ± 4.2	7 ± 4.24	8 ± 6.48	5.75 ± 1.89	Myxococcota	Polyangia	Nannocystales	Nannocystaceae	Nannocystis
	Otu01416	3 ± 2.94	17.5 ± 19.26	0.75 ± 0.96	6 ± 7.39	Patescibacteria	Saccharimonadia	Saccharimonadales	Saccharimonadales_fa	Saccharimonadales_ge
	Otu01417	3.5 ± 4.51	18.5 ± 11.21	2.75 ± 1.26	2.5 ± 2.52	Proteobacteria	Gammaproteobacteria	Gammaproteobacteria_Incertae_Sedis	Unknown_Family	Unknown_Family_ge
	Otu01418	3 ± 4.76	16.5 ± 18.65	4.5 ± 4.04	3.25 ± 4.03	Gemmatimonadota	Gemmatimonadetes	Gemmatimonadales	Gemmatimonadaceae	Gemmatimonadaceae_unclassified
	Otu01419	7.75 ± 3.5	5 ± 4.24	7 ± 3.56	7.5 ± 0.58	Planctomycetota	Planctomycetes	Isosphaerales	Isosphaeraceae	uncultured
	Otu01420	7.5 ± 3.79	10 ± 5.66	6 ± 2.58	3.5 ± 2.52	Proteobacteria	Alphaproteobacteria	Paracaedibacterales	Paracaedibacteraceae	Candidatus_Paracaedibacter
	Otu01421	4.5 ± 4.51	18.5 ± 22.72	2.25 ± 0.96	1.75 ± 2.36	Acidobacteriota	Acidobacteriae	Acidobacteriales	Acidobacteriales_unclassified	Acidobacteriales_unclassified
	Otu01422	9.25 ± 8.96	5.5 ± 5.26	7.25 ± 2.63	5 ± 6.06	Planctomycetota	Phycisphaerae	Tepidisphaerales	WD2101_soil_group	WD2101_soil_group_ge
	Otu01423	8.5 ± 4.43	5 ± 7.44	8 ± 3.56	5.5 ± 5.45	Chloroflexi	Chloroflexia	Chloroflexales	Chloroflexales_unclassified	Chloroflexales_unclassified
	Otu01424	4.75 ± 3.86	8.75 ± 1.26	6.75 ± 3.3	6.75 ± 1.71	Proteobacteria	Gammaproteobacteria	Burkholderiales	TRA3-20	TRA3-20_ge
	Otu01425	9.5 ± 6.03	8.25 ± 4.86	3 ± 2.71	6 ± 4.4	Bacteroidota	Bacteroidia	Chitinophagales	Chitinophagaceae	Flavihumibacter
	Otu01426	5 ± 4.08	7.25 ± 6.6	8.25 ± 3.2	6.25 ± 5.38	Planctomycetota	Planctomycetes	Gemmatales	Gemmataceae	uncultured
	Otu01427	8 ± 14.07	10 ± 11.66	6.25 ± 11.21	2.5 ± 3.7	Actinobacteriota	Actinobacteria	0319-7L14	0319-7L14_fa	0319-7L14_ge
	Otu01428	5.5 ± 5.74	15.75 ± 28.18	4.25 ± 2.63	1.25 ± 0.5	Planctomycetota	Planctomycetes	Gemmatales	Gemmataceae	Telmatocola
	Otu01429	0.25 ± 0.5	0 ± 0	19.75 ± 5.12	6.75 ± 1.26	Bacteria_unclassified	Bacteria_unclassified	Bacteria_unclassified	Bacteria_unclassified	Bacteria_unclassified
	Otu01430	6.75 ± 4.03	7.5 ± 5.26	7.75 ± 3.4	4.75 ± 2.22	Firmicutes	Bacilli	Thermoactinomycetales	Thermoactinomycetaceae	Thermoactinomyces
	Otu01431	4.5 ± 2.38	13.25 ± 12.18	5.25 ± 3.1	3.75 ± 2.5	Actinobacteriota	Thermoleophilia	Gaiellales	Gaiellales_unclassified	Gaiellales_unclassified
	Otu01432	3 ± 2.94	18.5 ± 31	2.75 ± 1.5	2.25 ± 2.06	Proteobacteria	Gammaproteobacteria	Pseudomonadales	Porticoccaceae	Porticoccus
	Otu01433	5.25 ± 4.03	9.75 ± 6.65	6 ± 4.24	5.5 ± 1.73	Actinobacteriota	Acidimicrobiia	uncultured	uncultured_fa	uncultured_ge
	Otu01434	8.75 ± 4.99	5.25 ± 1.71	7.75 ± 2.99	4.5 ± 2.38	Myxococcota	Myxococcia	Myxococcales	Myxococcaceae	Myxococcaceae_ge
	Otu01435	7.75 ± 3.59	5 ± 3.56	9.75 ± 3.77	3.75 ± 0.96	Planctomycetota	Phycisphaerae	Phycisphaerales	Phycisphaeraceae	uncultured
	Otu01436	1 ± 1.15	20.25 ± 31.85	1.75 ± 0.5	3.25 ± 1.71	Actinobacteriota	Actinobacteria	Micromonosporales	Micromonosporaceae	Longispora
	Otu01437	0.75 ± 0.96	19.25 ± 21.7	3 ± 2.16	3.25 ± 2.22	Proteobacteria	Alphaproteobacteria	Dongiales	Dongiaceae	Dongia
	Otu01438	2.5 ± 2.38	13 ± 7.79	6.25 ± 2.63	4.5 ± 2.65	Myxococcota	Polyangia	Polyangiales	Polyangiales_unclassified	Polyangiales_unclassified
	Otu01439	2.25 ± 2.22	18.75 ± 14.5	2.75 ± 2.22	2.5 ± 1.29	Myxococcota	Polyangia	Polyangiales	BIrii41	BIrii41_ge
	Otu01440	4.5 ± 4.04	12.25 ± 8.22	5.25 ± 4.57	4.25 ± 2.22	Planctomycetota	Planctomycetes	Gemmatales	Gemmataceae	Fimbriiglobus
	Otu01441	5.75 ± 5.44	8 ± 7.44	10 ± 8.76	2.5 ± 1.73	Bacteria_unclassified	Bacteria_unclassified	Bacteria_unclassified	Bacteria_unclassified	Bacteria_unclassified
	Otu01442	4 ± 4.83	18 ± 17.63	2 ± 1.63	2.25 ± 0.96	Proteobacteria	Alphaproteobacteria	Caulobacterales	Hyphomonadaceae	SWB02
	Otu01443	8.5 ± 8.35	3.75 ± 3.59	8.5 ± 4.04	5.5 ± 2.38	Bacteria_unclassified	Bacteria_unclassified	Bacteria_unclassified	Bacteria_unclassified	Bacteria_unclassified
	Otu01444	7 ± 3.56	4.75 ± 4.03	7.25 ± 1.71	7 ± 3.65	Planctomycetota	Phycisphaerae	Tepidisphaerales	WD2101_soil_group	WD2101_soil_group_ge
	Otu01445	3.5 ± 3.11	5.75 ± 5.06	11.75 ± 5.91	5 ± 3.46	Chloroflexi	Chloroflexia	Chloroflexales	Herpetosiphonaceae	Herpetosiphon
	Otu01446	7 ± 3.56	9.75 ± 7.18	4.75 ± 1.71	4.5 ± 3.79	Bacteroidota	Bacteroidia	Cytophagales	Microscillaceae	Hassallia
	Otu01447	3.25 ± 2.87	8.75 ± 10.21	6 ± 3.83	8 ± 4.08	Deinococcota	Deinococci	Deinococcales	Deinococcaceae	Deinococcus
	Otu01448	0.75 ± 1.5	21.5 ± 19.33	0.5 ± 0.58	3 ± 3.56	Verrucomicrobiota	Verrucomicrobiae	S-BQ2-57_soil_group	S-BQ2-57_soil_group_fa	S-BQ2-57_soil_group_ge
	Otu01449	7.5 ± 9.26	13.75 ± 13.89	2 ± 2.31	2.5 ± 2.38	Chloroflexi	Ktedonobacteria	B12-WMSP1	B12-WMSP1_fa	B12-WMSP1_ge
	Otu01450	4.25 ± 2.75	2.75 ± 1.89	9 ± 3.16	9.75 ± 7.18	Bacteroidota	Bacteroidia	Cytophagales	Hymenobacteraceae	Hymenobacter
	Otu01451	7.25 ± 7.37	5.25 ± 6.18	8.25 ± 11.79	5 ± 9.35	Bacteria_unclassified	Bacteria_unclassified	Bacteria_unclassified	Bacteria_unclassified	Bacteria_unclassified
	Otu01452	5.75 ± 5.56	6.5 ± 7.59	5.5 ± 2.52	8 ± 2.58	Planctomycetota	Planctomycetes	Gemmatales	Gemmataceae	Gemmataceae_unclassified
	Otu01453	6.5 ± 6.14	10.5 ± 12.61	3.75 ± 2.87	5 ± 1.83	Verrucomicrobiota	Verrucomicrobiae	Chthoniobacterales	Chthoniobacteraceae	Chthoniobacter
	Otu01454	7.5 ± 8.19	2.25 ± 2.63	13.25 ± 17.99	2.75 ± 3.4	Patescibacteria	Saccharimonadia	Saccharimonadales	Saccharimonadales_unclassified	Saccharimonadales_unclassified
	Otu01455	5.75 ± 2.06	5.75 ± 4.92	9.5 ± 6.35	4.5 ± 1.29	Firmicutes	Clostridia	Peptostreptococcales-Tissierellales	Peptostreptococcaceae	Peptostreptococcaceae_unclassified
	Otu01456	9 ± 5.29	3.25 ± 2.63	7.75 ± 4.11	5.5 ± 3.32	Patescibacteria	Saccharimonadia	Saccharimonadales	LWQ8	LWQ8_ge
	Otu01457	5.75 ± 7.63	6 ± 6.68	10.5 ± 5	3.25 ± 2.06	Chloroflexi	Chloroflexia	Chloroflexales	Roseiflexaceae	uncultured
	Otu01458	5 ± 5.6	10.25 ± 6.65	7.75 ± 2.87	2.5 ± 2.08	Gemmatimonadota	Gemmatimonadetes	Gemmatimonadales	Gemmatimonadaceae	uncultured
	Otu01459	11 ± 18.22	11.75 ± 7.89	2 ± 1.15	0.75 ± 0.5	Bdellovibrionota	Bdellovibrionia	Bdellovibrionales	Bdellovibrionaceae	Bdellovibrio
	Otu01460	7 ± 3.56	3 ± 2.94	10.25 ± 4.03	5.25 ± 2.87	Bdellovibrionota	Bdellovibrionia	Bacteriovoracales	Bacteriovoracaceae	Bacteriovoracaceae_unclassified
	Otu01461	3.75 ± 7.5	21.75 ± 35.62	0 ± 0	0 ± 0	Bacteroidota	Bacteroidia	Chitinophagales	Chitinophagaceae	Aurantisolimonas
	Otu01462	6 ± 5.48	6.5 ± 5.07	8.25 ± 4.19	4.75 ± 1.71	Acidobacteriota	Vicinamibacteria	Vicinamibacterales	Vicinamibacterales_unclassified	Vicinamibacterales_unclassified
	Otu01463	1.75 ± 2.06	18.25 ± 19.65	1 ± 1.15	4.25 ± 7.85	Actinobacteriota	Actinobacteria	Catenulisporales	Catenulisporaceae	Catenulispora
	Otu01464	9.5 ± 12.37	4.75 ± 7.63	7 ± 12.08	4 ± 3.56	Bacteria_unclassified	Bacteria_unclassified	Bacteria_unclassified	Bacteria_unclassified	Bacteria_unclassified
	Otu01465	3.25 ± 1.89	19 ± 11.52	1.5 ± 0.58	1.5 ± 1.73	Acidobacteriota	Vicinamibacteria	Vicinamibacterales	uncultured	uncultured_ge
	Otu01466	0 ± 0	21 ± 21.62	0 ± 0	4.25 ± 8.5	Patescibacteria	Saccharimonadia	Saccharimonadales	Saccharimonadales_unclassified	Saccharimonadales_unclassified
	Otu01467	5.25 ± 1.26	7.25 ± 6.13	6.75 ± 2.22	6 ± 2.83	Proteobacteria	Alphaproteobacteria	Rhizobiales	uncultured	uncultured_ge
	Otu01468	3 ± 4.24	22 ± 42.02	0 ± 0	0 ± 0	Actinobacteriota	Acidimicrobiia	Microtrichales	Microtrichaceae	Microtrichaceae_unclassified
	Otu01469	4.5 ± 4.51	9.75 ± 6.65	7.25 ± 3.3	3.5 ± 1.29	Actinobacteriota	Thermoleophilia	Gaiellales	uncultured	uncultured_ge
	Otu01470	8.5 ± 4.43	8.5 ± 10.72	6.25 ± 5.25	1.75 ± 1.71	Acidobacteriota	Acidobacteriae	Bryobacterales	Bryobacteraceae	Bryobacter
	Otu01471	3.25 ± 4.72	9.25 ± 11.59	8.5 ± 2.65	4 ± 1.63	Bacteria_unclassified	Bacteria_unclassified	Bacteria_unclassified	Bacteria_unclassified	Bacteria_unclassified
	Otu01472	5.75 ± 4.35	7.5 ± 3.87	6.75 ± 5.44	4.75 ± 1.89	Myxococcota	Polyangia	Polyangia_unclassified	Polyangia_unclassified	Polyangia_unclassified
	Otu01473	2.5 ± 2.38	15.75 ± 10.81	4.25 ± 1.89	2.25 ± 0.5	Actinobacteriota	Thermoleophilia	Gaiellales	uncultured	uncultured_ge
	Otu01474	4 ± 2.94	3.5 ± 2.08	11.25 ± 9.39	6 ± 3.74	Chloroflexi	Ktedonobacteria	C0119	C0119_fa	C0119_ge
	Otu01475	7.5 ± 3.7	8 ± 3.37	7 ± 2.58	2 ± 1.41	Proteobacteria	Gammaproteobacteria	Gammaproteobacteria_Incertae_Sedis	Unknown_Family	Candidatus_Ovatusbacter
	Otu01476	4.5 ± 2.52	4 ± 0.82	4.5 ± 1.91	11.5 ± 3.11	Patescibacteria	Saccharimonadia	Saccharimonadales	Saccharimonadales_unclassified	Saccharimonadales_unclassified
	Otu01477	3.5 ± 2.89	14 ± 11.6	3.5 ± 2.38	3.5 ± 1.91	Acidobacteriota	Acidobacteriae	Subgroup_15	Subgroup_15_fa	Subgroup_15_ge
	Otu01478	3 ± 2.45	16 ± 13.37	2 ± 4	3.25 ± 3.3	Acidobacteriota	Acidobacteriae	Acidobacteriales	Acidobacteriaceae_(Subgroup_1)	Acidipila-Silvibacterium
	Otu01479	2 ± 1.83	6.25 ± 4.03	10.5 ± 4.04	5.5 ± 6.19	Planctomycetota	Planctomycetes	Gemmatales	Gemmataceae	uncultured
	Otu01480	5.75 ± 2.5	5.25 ± 2.22	6.75 ± 6.24	6.5 ± 6.19	Gemmatimonadota	Gemmatimonadetes	Gemmatimonadales	Gemmatimonadaceae	Gemmatimonadaceae_unclassified
	Otu01481	5.75 ± 7.8	6.75 ± 8.62	6.75 ± 9.64	5 ± 6.73	Actinobacteriota	Acidimicrobiia	Actinomarinales	uncultured	uncultured_ge
	Otu01482	5.25 ± 3.4	8.25 ± 4.5	6.75 ± 0.96	4 ± 2.71	Proteobacteria	Alphaproteobacteria	Rickettsiales	Rickettsiaceae	Rickettsiaceae_unclassified
	Otu01483	4.25 ± 2.36	3.5 ± 2.52	4.75 ± 2.06	11.75 ± 5.74	Actinobacteriota	Actinobacteria	Streptomycetales	Streptomycetaceae	Streptomycetaceae_unclassified
	Otu01484	7 ± 3.46	5.75 ± 2.63	7 ± 2.58	4.5 ± 1.29	Bacteria_unclassified	Bacteria_unclassified	Bacteria_unclassified	Bacteria_unclassified	Bacteria_unclassified
	Otu01485	2.25 ± 2.22	6.5 ± 3.7	6.75 ± 3.2	8.75 ± 8.66	Bacteria_unclassified	Bacteria_unclassified	Bacteria_unclassified	Bacteria_unclassified	Bacteria_unclassified
	Otu01486	7.25 ± 6.34	6.25 ± 4.35	7 ± 4.24	3.75 ± 1.26	Sumerlaeota	Sumerlaeia	Sumerlaeales	Sumerlaeaceae	Sumerlaea
	Otu01487	2 ± 2.83	15 ± 19.61	5.25 ± 3.4	1.75 ± 1.71	Acidobacteriota	Subgroup_22	Subgroup_22_or	Subgroup_22_fa	Subgroup_22_ge
	Otu01488	4.5 ± 3	7.75 ± 7.27	9 ± 6.93	2.75 ± 1.26	Myxococcota	Polyangia	Haliangiales	Haliangiaceae	Haliangium
	Otu01489	3.75 ± 2.06	10.5 ± 5.45	6 ± 2.71	3.75 ± 2.99	Actinobacteriota	Thermoleophilia	Solirubrobacterales	Solirubrobacteraceae	Conexibacter
	Otu01490	2.25 ± 2.63	13 ± 5.23	2 ± 1.63	6.75 ± 5.12	Firmicutes	Bacilli	Paenibacillales	Paenibacillaceae	Paenibacillaceae_unclassified
	Otu01491	3 ± 0.82	14 ± 10.23	3.5 ± 4.51	3.5 ± 4.36	Proteobacteria	Alphaproteobacteria	Rhodobacterales	Rhodobacteraceae	Rhodobacteraceae_unclassified
	Otu01492	2.75 ± 0.96	5 ± 3.65	4.75 ± 2.87	11.5 ± 13.53	Chloroflexi	TK10	TK10_or	TK10_fa	TK10_ge
	Otu01493	4.5 ± 3.7	6 ± 6.78	9 ± 5.6	4.5 ± 2.52	Proteobacteria	Alphaproteobacteria	Acetobacterales	Acetobacteraceae	Roseomonas
	Otu01494	3.75 ± 1.5	9.75 ± 7.5	4.5 ± 3.42	5.75 ± 4.35	Actinobacteriota	Acidimicrobiia	IMCC26256	IMCC26256_fa	IMCC26256_ge
	Otu01495	6.75 ± 9.64	7.75 ± 10.4	6.5 ± 11.03	2.75 ± 4.86	Planctomycetota	Phycisphaerae	Tepidisphaerales	WD2101_soil_group	WD2101_soil_group_ge
	Otu01496	1.5 ± 1	17.5 ± 24.06	3.25 ± 2.22	1.5 ± 0.58	Acidobacteriota	Vicinamibacteria	Subgroup_17	Subgroup_17_fa	Subgroup_17_ge
	Otu01497	2.25 ± 2.06	3.25 ± 3.95	10 ± 2	8.25 ± 8.54	Bacteria_unclassified	Bacteria_unclassified	Bacteria_unclassified	Bacteria_unclassified	Bacteria_unclassified
	Otu01498	4.25 ± 2.5	5.75 ± 3.2	8.25 ± 3.69	5.25 ± 3.77	Bacteria_unclassified	Bacteria_unclassified	Bacteria_unclassified	Bacteria_unclassified	Bacteria_unclassified
	Otu01499	7.25 ± 6.13	4.75 ± 5.5	9 ± 12.03	2.5 ± 1.73	Chloroflexi	TK10	TK10_or	TK10_fa	TK10_ge
	Otu01500	1.25 ± 0.96	18 ± 20.28	0 ± 0	4.25 ± 6.5	WPS-2	WPS-2_cl	WPS-2_or	WPS-2_fa	WPS-2_ge
	Otu01501	1.75 ± 2.87	18.75 ± 23.14	1.5 ± 2.38	1.5 ± 1.73	Myxococcota	Polyangia	Polyangiales	BIrii41	BIrii41_ge
	Otu01502	4 ± 4.69	19 ± 25.96	0.5 ± 0.58	0 ± 0	Bacteria_unclassified	Bacteria_unclassified	Bacteria_unclassified	Bacteria_unclassified	Bacteria_unclassified
	Otu01503	1.5 ± 3	19.5 ± 13.18	2 ± 0	0.5 ± 0.58	Gemmatimonadota	Gemmatimonadetes	Gemmatimonadales	Gemmatimonadaceae	uncultured
	Otu01504	6 ± 1.63	4 ± 3.37	7.25 ± 3.59	6.25 ± 2.63	Chloroflexi	Chloroflexia	Chloroflexales	Chloroflexaceae	Chloroflexaceae_unclassified
	Otu01505	5.25 ± 1.89	7.5 ± 11.09	5.5 ± 4.65	5.25 ± 1.89	Bacteroidota	Bacteroidia	Chitinophagales	Chitinophagaceae	Edaphobaculum
	Otu01506	4.5 ± 3.32	7.5 ± 7.19	6.5 ± 4.51	5 ± 2.94	Proteobacteria	Gammaproteobacteria	Xanthomonadales	Xanthomonadaceae	Xanthomonadaceae_ge
	Otu01507	6.25 ± 6.95	14.25 ± 21.93	0.5 ± 0.58	2.5 ± 3.32	Patescibacteria	Saccharimonadia	Saccharimonadales	YM_S32_TM7_50_20	YM_S32_TM7_50_20_ge
	Otu01508	13 ± 10	2.5 ± 0.58	4 ± 4.24	3.75 ± 5.56	Myxococcota	Polyangia	Polyangiales	BIrii41	BIrii41_ge
	Otu01509	4.5 ± 3.11	8.25 ± 6.8	7.25 ± 2.75	3.25 ± 1.5	Actinobacteriota	Thermoleophilia	Gaiellales	Gaiellales_unclassified	Gaiellales_unclassified
	Otu01510	5.75 ± 4.03	5 ± 2.58	7.5 ± 3.11	5 ± 2.94	Chloroflexi	TK10	TK10_or	TK10_fa	TK10_ge
	Otu01511	0.75 ± 0.96	21.25 ± 22.97	0.25 ± 0.5	1 ± 1.41	Bacteria_unclassified	Bacteria_unclassified	Bacteria_unclassified	Bacteria_unclassified	Bacteria_unclassified
	Otu01512	8.75 ± 9.64	10.75 ± 13.89	2.5 ± 1.91	1.25 ± 1.26	Bdellovibrionota	Oligoflexia	Oligoflexales	Oligoflexaceae	Oligoflexaceae_ge
	Otu01513	7 ± 2.16	1.5 ± 0.58	10.25 ± 6.95	4.5 ± 2.08	Planctomycetota	Phycisphaerae	Tepidisphaerales	Tepidisphaeraceae	Tepidisphaeraceae_ge
	Otu01514	5.75 ± 5.62	5.25 ± 5.68	7.25 ± 1.71	4.75 ± 1.26	Proteobacteria	Gammaproteobacteria	JG36-GS-52	JG36-GS-52_fa	JG36-GS-52_ge
	Otu01515	4.25 ± 3.95	3.25 ± 2.99	10.5 ± 6.66	5 ± 3.56	Planctomycetota	Phycisphaerae	Tepidisphaerales	WD2101_soil_group	WD2101_soil_group_ge
	Otu01516	2.5 ± 2.38	18.5 ± 32.4	0.5 ± 1	1.5 ± 2.38	Proteobacteria	Gammaproteobacteria	Burkholderiales	Comamonadaceae	Comamonadaceae_unclassified
	Otu01517	2.5 ± 1.73	17.25 ± 20.65	1.5 ± 1	1.75 ± 1.5	NB1-j	NB1-j_cl	NB1-j_or	NB1-j_fa	NB1-j_ge
	Otu01518	5 ± 4.08	4.5 ± 3.87	10 ± 6.68	3.25 ± 0.5	Bacteria_unclassified	Bacteria_unclassified	Bacteria_unclassified	Bacteria_unclassified	Bacteria_unclassified
	Otu01519	8.5 ± 1.91	5 ± 3.37	5 ± 2.45	4.25 ± 3.3	Firmicutes	Clostridia	Oscillospirales	Hungateiclostridiaceae	Ruminiclostridium
	Otu01520	8 ± 6.16	6.25 ± 6.85	5 ± 2.45	3.5 ± 1.29	Bacteroidota	Bacteroidia	Chitinophagales	Chitinophagales_unclassified	Chitinophagales_unclassified
	Otu01521	6.5 ± 2.08	5.75 ± 5.56	6.25 ± 3.69	4.25 ± 2.75	Verrucomicrobiota	Verrucomicrobiae	Chthoniobacterales	Chthoniobacteraceae	Candidatus_Udaeobacter
	Otu01522	5.75 ± 2.06	6 ± 4.24	4.75 ± 2.63	6.25 ± 2.87	Firmicutes	Bacilli	Paenibacillales	Paenibacillaceae	Cohnella
	Otu01523	2.25 ± 2.63	4.5 ± 5.92	1.25 ± 1.89	14.75 ± 29.5	Actinobacteriota	Thermoleophilia	Solirubrobacterales	Solirubrobacteraceae	Patulibacter
	Otu01524	6.75 ± 2.5	6.75 ± 3.86	7.25 ± 3.3	2 ± 1.41	Bdellovibrionota	Bdellovibrionia	Bdellovibrionales	Bdellovibrionaceae	OM27_clade
	Otu01525	2.75 ± 4.86	10.75 ± 13.07	2.25 ± 1.71	7 ± 8.37	Proteobacteria	Alphaproteobacteria	Rickettsiales	SM2D12	SM2D12_ge
	Otu01526	1.5 ± 2.38	12.25 ± 7.09	3 ± 2.31	6 ± 4.08	Proteobacteria	Gammaproteobacteria	Xanthomonadales	Xanthomonadales_unclassified	Xanthomonadales_unclassified
	Otu01527	3.25 ± 3.2	7.75 ± 10.4	7.75 ± 3.77	3.75 ± 1.5	Chloroflexi	Chloroflexia	Thermomicrobiales	JG30-KF-CM45	JG30-KF-CM45_ge
	Otu01528	2.75 ± 2.87	10.25 ± 7.68	4.5 ± 2.89	5 ± 5.94	Gemmatimonadota	Gemmatimonadetes	Gemmatimonadales	Gemmatimonadaceae	uncultured
	Otu01529	6.25 ± 4.27	3 ± 2.45	9 ± 4.55	4.25 ± 0.96	Patescibacteria	Berkelbacteria	Berkelbacteria_or	Berkelbacteria_fa	Berkelbacteria_ge
	Otu01530	6.25 ± 7.41	7.75 ± 10.01	7 ± 11.37	1.5 ± 2.38	Gemmatimonadota	S0134_terrestrial_group	S0134_terrestrial_group_or	S0134_terrestrial_group_fa	S0134_terrestrial_group_ge
	Otu01531	2 ± 2.45	9.5 ± 11.09	9.75 ± 16.88	1.25 ± 0.5	Bacteroidota	Bacteroidia	Chitinophagales	Chitinophagaceae	Chitinophagaceae_unclassified
	Otu01532	8.75 ± 4.35	3.5 ± 2.52	6.75 ± 2.22	3.25 ± 1.71	Bacteroidota	Bacteroidota_unclassified	Bacteroidota_unclassified	Bacteroidota_unclassified	Bacteroidota_unclassified
	Otu01533	2.5 ± 1.29	3.75 ± 3.86	10.75 ± 5.74	5.25 ± 3.86	Bacteria_unclassified	Bacteria_unclassified	Bacteria_unclassified	Bacteria_unclassified	Bacteria_unclassified
	Otu01534	7.25 ± 2.06	3.75 ± 3.5	8 ± 7.12	3.25 ± 2.99	Firmicutes	Limnochordia	Limnochordia_or	Limnochordia_fa	Hydrogenispora
	Otu01535	0.25 ± 0.5	7.5 ± 5.8	0 ± 0	14.5 ± 21.75	Firmicutes	Bacilli	Bacilli_unclassified	Bacilli_unclassified	Bacilli_unclassified
	Otu01536	2.5 ± 2.38	6.5 ± 3.51	8 ± 8.45	5.25 ± 3.59	Proteobacteria	Alphaproteobacteria	Rhizobiales	Hyphomicrobiaceae	Pedomicrobium
	Otu01537	3.5 ± 4.51	4.25 ± 3.4	8.25 ± 3.59	6.25 ± 2.63	Chloroflexi	Anaerolineae	RBG-13-54-9	RBG-13-54-9_fa	RBG-13-54-9_ge
	Otu01538	5.25 ± 2.87	8 ± 5.42	7.5 ± 5.92	1.5 ± 2.38	Planctomycetota	OM190	OM190_or	OM190_fa	OM190_ge
	Otu01539	4.5 ± 1	6.75 ± 5.38	6.5 ± 3.11	4.5 ± 1.29	Planctomycetota	Planctomycetes	Gemmatales	Gemmataceae	uncultured
	Otu01540	4.5 ± 3.32	4 ± 3.56	9.25 ± 10.9	4.5 ± 3.51	Bacteroidota	Bacteroidia	Chitinophagales	Saprospiraceae	uncultured
	Otu01541	4 ± 4.76	7.25 ± 5.12	6.5 ± 5.26	4.5 ± 2.65	Actinobacteriota	Actinobacteria	Micromonosporales	Micromonosporaceae	Virgisporangium
	Otu01542	3 ± 1.63	8.5 ± 7.51	5 ± 0.82	5.75 ± 3.1	Proteobacteria	Gammaproteobacteria	Burkholderiales	Burkholderiales_unclassified	Burkholderiales_unclassified
	Otu01543	4.5 ± 1.29	5.25 ± 3.2	6.75 ± 3.1	5.75 ± 4.57	Actinobacteriota	Acidimicrobiia	Microtrichales	Ilumatobacteraceae	CL500-29_marine_group
	Otu01544	19.25 ± 22.47	0.75 ± 1.5	0.25 ± 0.5	1.75 ± 1.71	Bacteria_unclassified	Bacteria_unclassified	Bacteria_unclassified	Bacteria_unclassified	Bacteria_unclassified
	Otu01545	5 ± 8	5.5 ± 5.8	7 ± 8.37	4.5 ± 3.11	Patescibacteria	Saccharimonadia	Saccharimonadales	Saccharimonadales_fa	Saccharimonadales_ge
	Otu01546	0.5 ± 1	17.5 ± 22.78	2.5 ± 1.73	1.5 ± 1.91	Verrucomicrobiota	Verrucomicrobiae	Pedosphaerales	Pedosphaeraceae	Pedosphaeraceae_ge
	Otu01547	6.5 ± 12.34	6 ± 8.98	6.75 ± 12.84	2.75 ± 4.27	Planctomycetota	Phycisphaerae	Phycisphaerae_unclassified	Phycisphaerae_unclassified	Phycisphaerae_unclassified
	Otu01548	2.75 ± 2.36	17 ± 18.67	0.5 ± 0.58	1.75 ± 1.26	Bacteroidota	Bacteroidia	Sphingobacteriales	Sphingobacteriales_unclassified	Sphingobacteriales_unclassified
	Otu01549	5.25 ± 5.85	7 ± 3.74	7 ± 1.41	2.75 ± 1.26	Bacteroidota	Bacteroidia	Sphingobacteriales	NS11-12_marine_group	NS11-12_marine_group_ge
	Otu01550	0.25 ± 0.5	21.5 ± 31.13	0.25 ± 0.5	0 ± 0	Bacteria_unclassified	Bacteria_unclassified	Bacteria_unclassified	Bacteria_unclassified	Bacteria_unclassified
	Otu01551	3.75 ± 2.75	4.75 ± 4.43	6.5 ± 1.73	6.75 ± 4.92	Acidobacteriota	Blastocatellia	Pyrinomonadales	Pyrinomonadaceae	RB41
	Otu01552	4.5 ± 4.12	5.5 ± 8.39	5.25 ± 2.5	6.5 ± 1.29	Bacteria_unclassified	Bacteria_unclassified	Bacteria_unclassified	Bacteria_unclassified	Bacteria_unclassified
	Otu01553	2.75 ± 2.22	18.25 ± 23.47	0.25 ± 0.5	0.5 ± 0.58	Bacteria_unclassified	Bacteria_unclassified	Bacteria_unclassified	Bacteria_unclassified	Bacteria_unclassified
	Otu01554	5.5 ± 1.91	5.25 ± 3.3	4.25 ± 0.96	6.75 ± 7.54	Patescibacteria	Saccharimonadia	Saccharimonadales	LWQ8	LWQ8_ge
	Otu01555	6.5 ± 3.7	4.5 ± 5.74	7.25 ± 9.5	3.5 ± 1.91	Planctomycetota	Planctomycetes	Pirellulales	Pirellulaceae	Pirellulaceae_unclassified
	Otu01556	0 ± 0	21.75 ± 40.88	0 ± 0	0 ± 0	Bacteria_unclassified	Bacteria_unclassified	Bacteria_unclassified	Bacteria_unclassified	Bacteria_unclassified
	Otu01557	10.25 ± 13.91	3.5 ± 4.36	6 ± 7.62	2 ± 2.71	Bacteria_unclassified	Bacteria_unclassified	Bacteria_unclassified	Bacteria_unclassified	Bacteria_unclassified
	Otu01558	1 ± 1.15	5 ± 8.68	10 ± 4.9	5.75 ± 4.11	Chloroflexi	Dehalococcoidia	S085	S085_fa	S085_ge
	Otu01559	4 ± 3.92	8.75 ± 8.54	5.75 ± 3.86	3.25 ± 2.06	Proteobacteria	Alphaproteobacteria	Alphaproteobacteria_unclassified	Alphaproteobacteria_unclassified	Alphaproteobacteria_unclassified
	Otu01560	18.25 ± 24.1	1.5 ± 2.38	1 ± 0.82	1 ± 0.82	Bacteroidota	Bacteroidia	Bacteroidales	Dysgonomonadaceae	Fermentimonas
	Otu01561	9.25 ± 13.28	4 ± 4.62	7 ± 6.22	1.5 ± 1.91	Acidobacteriota	Blastocatellia	Blastocatellales	Blastocatellaceae	Stenotrophobacter
	Otu01562	4.25 ± 2.22	6 ± 5.6	7 ± 3.65	4.5 ± 3.7	Bacteria_unclassified	Bacteria_unclassified	Bacteria_unclassified	Bacteria_unclassified	Bacteria_unclassified
	Otu01563	3.5 ± 3.87	15.75 ± 18.17	0.5 ± 1	1.75 ± 1.5	Bacteroidota	Bacteroidia	Chitinophagales	Chitinophagaceae	Chitinophagaceae_unclassified
	Otu01564	4.5 ± 1.73	5.75 ± 3.5	6.75 ± 3.86	4.5 ± 1.73	Bacteria_unclassified	Bacteria_unclassified	Bacteria_unclassified	Bacteria_unclassified	Bacteria_unclassified
	Otu01565	2 ± 2	10.75 ± 5.91	4.75 ± 2.22	4 ± 2.45	Actinobacteriota	Thermoleophilia	Gaiellales	uncultured	uncultured_ge
	Otu01566	3.75 ± 2.63	9.75 ± 7.5	4.25 ± 3.1	3.75 ± 2.87	Proteobacteria	Alphaproteobacteria	Micavibrionales	uncultured	uncultured_ge
	Otu01567	2.75 ± 4.86	14 ± 10.8	2.5 ± 2.38	2.25 ± 0.96	Proteobacteria	Gammaproteobacteria	Salinisphaerales	Solimonadaceae	Polycyclovorans
	Otu01568	6.75 ± 8.3	6 ± 8.16	5.75 ± 4.27	3 ± 4.24	WS2	WS2_cl	WS2_or	WS2_fa	WS2_ge
	Otu01569	3.75 ± 6.18	6 ± 7.12	7.5 ± 10.41	4.25 ± 6.55	Acidobacteriota	Subgroup_25	Subgroup_25_or	Subgroup_25_fa	Subgroup_25_ge
	Otu01570	0.25 ± 0.5	13 ± 22.02	0 ± 0	8.25 ± 14.52	Patescibacteria	Saccharimonadia	Saccharimonadales	Saccharimonadales_unclassified	Saccharimonadales_unclassified
	Otu01571	4.75 ± 5.85	10.25 ± 12.01	2.25 ± 2.87	4 ± 6.06	Planctomycetota	Planctomycetes	Pirellulales	Pirellulaceae	Pirellula
	Otu01572	1.5 ± 1.91	12 ± 16.79	4 ± 3.56	3.75 ± 2.06	Bdellovibrionota	Bdellovibrionia	Bdellovibrionales	Bdellovibrionaceae	OM27_clade
	Otu01573	3.5 ± 3.87	5.5 ± 3.42	7.25 ± 3.4	5 ± 2.31	Proteobacteria	Gammaproteobacteria	Acidiferrobacterales	Acidiferrobacteraceae	Sulfurifustis
	Otu01574	6.5 ± 3.7	4.25 ± 1.71	6.75 ± 1.89	3.75 ± 1.71	Bacteria_unclassified	Bacteria_unclassified	Bacteria_unclassified	Bacteria_unclassified	Bacteria_unclassified
	Otu01575	3.5 ± 2.08	10.25 ± 11.79	4.5 ± 1.73	3 ± 2.16	Myxococcota	Polyangia	Polyangiales	Sandaracinaceae	Sandaracinus
	Otu01576	5.25 ± 0.96	3.5 ± 5.07	7 ± 2.45	5.5 ± 5.74	Firmicutes	Clostridia	Clostridiales	Clostridiaceae	Clostridium_sensu_stricto_12
	Otu01577	3.75 ± 6.85	7.75 ± 6.55	1.75 ± 0.96	8 ± 14.7	Patescibacteria	Saccharimonadia	Saccharimonadales	YM_S32_TM7_50_20	YM_S32_TM7_50_20_ge
	Otu01578	3 ± 2.94	3.5 ± 4.04	9.25 ± 6.85	5.5 ± 3	Chloroflexi	Anaerolineae	RBG-13-54-9	RBG-13-54-9_fa	RBG-13-54-9_ge
	Otu01579	2 ± 1.83	17.25 ± 15.71	0.5 ± 0.58	1.5 ± 3	Proteobacteria	Alphaproteobacteria	Caulobacterales	Hyphomonadaceae	SWB02
	Otu01580	3 ± 0.82	4.75 ± 5.5	9.75 ± 8.88	3.75 ± 3.1	Proteobacteria	Gammaproteobacteria	Burkholderiales	Comamonadaceae	Comamonadaceae_unclassified
	Otu01581	8.75 ± 6.18	4.25 ± 4.03	6.25 ± 3.1	2 ± 1.83	Verrucomicrobiota	Verrucomicrobiae	Pedosphaerales	Pedosphaeraceae	Pedosphaeraceae_unclassified
	Otu01582	7.25 ± 5.12	0.25 ± 0.5	9.25 ± 2.5	4.25 ± 1.26	Bacteroidota	Bacteroidia	Sphingobacteriales	FFCH9454	FFCH9454_ge
	Otu01583	2.75 ± 3.59	10.25 ± 3.1	3.75 ± 2.63	4.25 ± 1.5	Bacteria_unclassified	Bacteria_unclassified	Bacteria_unclassified	Bacteria_unclassified	Bacteria_unclassified
	Otu01584	7.5 ± 5.32	6.5 ± 5.45	5 ± 1.41	2 ± 0.82	Actinobacteriota	Acidimicrobiia	Microtrichales	uncultured	uncultured_ge
	Otu01585	5.75 ± 2.22	6 ± 5.6	7 ± 6.27	2.25 ± 1.26	Proteobacteria	Alphaproteobacteria	Caulobacterales	Caulobacteraceae	Caulobacter
	Otu01586	4.75 ± 2.99	3.5 ± 2.89	10 ± 4.24	2.75 ± 2.99	Myxococcota	Polyangia	mle1-27	mle1-27_fa	mle1-27_ge
	Otu01587	7 ± 5.83	8.25 ± 5.44	3 ± 2.16	2.75 ± 0.5	Bdellovibrionota	Bdellovibrionia	Bdellovibrionales	Bdellovibrionaceae	OM27_clade
	Otu01588	2.75 ± 2.06	10.5 ± 7.77	5 ± 4.55	2.75 ± 1.89	Planctomycetota	Phycisphaerae	Phycisphaerales	Phycisphaeraceae	Phycisphaera
	Otu01589	2.5 ± 1.29	8.75 ± 7.63	6 ± 2.16	3.75 ± 1.71	Actinobacteriota	MB-A2-108	MB-A2-108_or	MB-A2-108_fa	MB-A2-108_ge
	Otu01590	2.25 ± 2.63	8 ± 8.45	8.5 ± 2.38	2.25 ± 0.5	Planctomycetota	Planctomycetes	Gemmatales	Gemmataceae	uncultured
	Otu01591	2.5 ± 1.91	5 ± 4.08	7.75 ± 3.3	5.75 ± 3.95	Planctomycetota	Planctomycetes	Gemmatales	Gemmataceae	uncultured
	Otu01592	7 ± 6.06	3.5 ± 2.65	7.75 ± 2.22	2.5 ± 1.29	Gemmatimonadota	Gemmatimonadetes	Gemmatimonadales	Gemmatimonadaceae	Gemmatimonadaceae_unclassified
	Otu01593	4.5 ± 2.89	5.5 ± 3.7	8.25 ± 4.57	2.5 ± 2.08	Bacteria_unclassified	Bacteria_unclassified	Bacteria_unclassified	Bacteria_unclassified	Bacteria_unclassified
	Otu01594	3.75 ± 3.77	6.5 ± 2.65	4.75 ± 2.06	5.75 ± 3.59	Actinobacteriota	Actinobacteria	Frankiales	Sporichthyaceae	Sporichthya
	Otu01595	6.75 ± 6.18	2.25 ± 2.06	9.5 ± 4.43	2.25 ± 0.5	Bdellovibrionota	Oligoflexia	0319-6G20	0319-6G20_fa	0319-6G20_ge
	Otu01596	3 ± 0.82	13.5 ± 16.34	2.5 ± 1.29	1.75 ± 1.5	Verrucomicrobiota	Verrucomicrobiae	Pedosphaerales	Pedosphaeraceae	Oikopleura
	Otu01597	4.5 ± 1.73	6.5 ± 4.12	6.5 ± 3.87	3.25 ± 1.26	Proteobacteria	Gammaproteobacteria	Burkholderiales	Comamonadaceae	Comamonadaceae_unclassified
	Otu01598	5.5 ± 3.42	4.25 ± 2.06	5 ± 1.41	6 ± 3.16	Actinobacteriota	Acidimicrobiia	Acidimicrobiia_unclassified	Acidimicrobiia_unclassified	Acidimicrobiia_unclassified
	Otu01599	7.5 ± 5.45	5.25 ± 3.5	4.5 ± 2.08	3.5 ± 1	Acidobacteriota	Vicinamibacteria	Vicinamibacterales	Vicinamibacteraceae	Vicinamibacteraceae_ge
	Otu01600	7.75 ± 4.65	2.75 ± 2.75	6.75 ± 0.96	3.5 ± 1.29	Proteobacteria	Gammaproteobacteria	Burkholderiales	TRA3-20	TRA3-20_ge
	Otu01601	3.25 ± 2.5	8 ± 6.63	5 ± 2.71	4.5 ± 1.91	Proteobacteria	Alphaproteobacteria	Rhodospirillales	Rhodospirillaceae	uncultured
	Otu01602	7.75 ± 4.19	5.25 ± 1.89	6 ± 3.37	1.5 ± 1.73	Verrucomicrobiota	Verrucomicrobiae	Opitutales	Opitutaceae	Opitutus
	Otu01603	3.25 ± 5.25	10.25 ± 11.93	3.5 ± 1.73	3.5 ± 5.07	Planctomycetota	OM190	OM190_or	OM190_fa	OM190_ge
	Otu01604	6.75 ± 7.41	3 ± 2.58	7.25 ± 1.89	3.5 ± 1.73	Myxococcota	Polyangia	Haliangiales	Haliangiaceae	Haliangium
	Otu01605	7.25 ± 8.34	5.75 ± 3.86	2.75 ± 2.63	4.75 ± 1.71	Patescibacteria	Saccharimonadia	Saccharimonadales	Saccharimonadales_fa	Saccharimonadales_ge
	Otu01606	6.75 ± 12.18	7 ± 12.08	3.25 ± 1.5	3.5 ± 4.43	Methylomirabilota	Methylomirabilia	Rokubacteriales	Rokubacteriales_fa	Rokubacteriales_ge
	Otu01607	4 ± 4.69	8.5 ± 9.85	2.75 ± 0.96	5.25 ± 5.74	Proteobacteria	Proteobacteria_unclassified	Proteobacteria_unclassified	Proteobacteria_unclassified	Proteobacteria_unclassified
	Otu01608	6 ± 2	5.25 ± 4.19	6.25 ± 4.72	2.75 ± 3.59	Bacteroidota	Bacteroidia	Sphingobacteriales	env.OPS_17	env.OPS_17_ge
	Otu01609	16.25 ± 16.6	1 ± 0.82	2.5 ± 1.73	0.5 ± 1	Bacteroidota	Bacteroidia	Cytophagales	Microscillaceae	Chryseolinea
	Otu01610	4.75 ± 4.27	6 ± 4.24	4.75 ± 5.25	4.75 ± 4.19	Planctomycetota	Phycisphaerae	Tepidisphaerales	WD2101_soil_group	WD2101_soil_group_ge
	Otu01611	9.75 ± 12.12	2.75 ± 5.5	6.5 ± 5.45	1 ± 1.15	Bacteroidota	Bacteroidia	Sphingobacteriales	env.OPS_17	env.OPS_17_ge
	Otu01612	3.5 ± 2.89	10.25 ± 8.5	2.5 ± 1	3.75 ± 2.22	Myxococcota	Polyangia	Polyangiales	Polyangiaceae	Sorangium
	Otu01613	6.5 ± 1.73	1.5 ± 1.29	8 ± 1.63	4 ± 2.94	Bdellovibrionota	Bdellovibrionia	Bdellovibrionales	Bdellovibrionaceae	Bdellovibrio
	Otu01614	6.5 ± 4.12	5.25 ± 4.19	5 ± 2.16	3.25 ± 1.26	Proteobacteria	Gammaproteobacteria	Burkholderiales	A21b	A21b_ge
	Otu01615	3 ± 0.82	8 ± 2.71	5.5 ± 3.11	3.5 ± 1.91	Proteobacteria	Gammaproteobacteria	Gammaproteobacteria_unclassified	Gammaproteobacteria_unclassified	Gammaproteobacteria_unclassified
	Otu01616	10.25 ± 14.93	5.25 ± 4.92	2.25 ± 1.89	2.25 ± 1.71	Proteobacteria	Alphaproteobacteria	Micavibrionales	Micavibrionaceae	uncultured
	Otu01617	5 ± 0.82	4.25 ± 5.85	7 ± 1.41	3.5 ± 2.38	Bacteroidota	Bacteroidia	Cytophagales	Cyclobacteriaceae	uncultured
	Otu01618	6.5 ± 3.87	5.75 ± 5.25	4.75 ± 0.96	2.75 ± 0.96	Planctomycetota	Phycisphaerae	Phycisphaerales	Phycisphaeraceae	SM1A02
	Otu01619	4.5 ± 2.65	6.5 ± 4.65	3.5 ± 0.58	5.25 ± 3.3	Chloroflexi	TK10	TK10_or	TK10_fa	TK10_ge
	Otu01620	4 ± 2.16	5 ± 2.58	6.5 ± 1.29	4.25 ± 2.63	Planctomycetota	Phycisphaerae	Phycisphaerales	Phycisphaeraceae	SM1A02
	Otu01621	1 ± 2	10 ± 10.46	1 ± 0.82	7.75 ± 11.7	Gemmatimonadota	Gemmatimonadetes	Gemmatimonadales	Gemmatimonadaceae	Gemmatimonadaceae_unclassified
	Otu01622	1 ± 0.82	16.25 ± 31.18	0.5 ± 1	2 ± 2	Proteobacteria	Alphaproteobacteria	Sphingomonadales	Sphingomonadaceae	Sphingorhabdus
	Otu01623	2.75 ± 2.22	6.5 ± 5.2	6.5 ± 4.04	4 ± 1.41	Proteobacteria	Gammaproteobacteria	Coxiellales	Coxiellaceae	Coxiella
	Otu01624	13 ± 13.98	1.5 ± 1.73	2.75 ± 3.5	2.5 ± 3.7	Planctomycetota	Planctomycetes	Pirellulales	Pirellulaceae	Pir4_lineage
	Otu01625	3.25 ± 1.26	7.25 ± 3.59	4.75 ± 3.77	4.5 ± 1.29	Planctomycetota	Planctomycetes	Gemmatales	Gemmataceae	uncultured
	Otu01626	1.25 ± 1.26	15.5 ± 25.25	1 ± 1.41	1.75 ± 2.87	Chloroflexi	Ktedonobacteria	Ktedonobacterales	JG30-KF-AS9	JG30-KF-AS9_ge
	Otu01627	2.25 ± 2.22	2.25 ± 2.22	10.75 ± 4.65	4.25 ± 3.4	Chloroflexi	Chloroflexia	Kallotenuales	AKIW781	AKIW781_ge
	Otu01628	1 ± 1.15	18.5 ± 28.99	0 ± 0	0 ± 0	Patescibacteria	Saccharimonadia	Saccharimonadales	LWQ8	LWQ8_ge
	Otu01629	5.25 ± 5.12	2.25 ± 3.86	5.5 ± 4.04	6.5 ± 4.12	Patescibacteria	Saccharimonadia	Saccharimonadales	Saccharimonadales_unclassified	Saccharimonadales_unclassified
	Otu01630	2.25 ± 2.63	10.5 ± 8.54	3.75 ± 2.63	3 ± 5.35	Bacteroidota	Bacteroidia	Sphingobacteriales	env.OPS_17	env.OPS_17_ge
	Otu01631	2 ± 1.83	0.25 ± 0.5	11 ± 6.78	6.25 ± 6.08	Bacteria_unclassified	Bacteria_unclassified	Bacteria_unclassified	Bacteria_unclassified	Bacteria_unclassified
	Otu01632	6.25 ± 8.62	3 ± 2.45	7.25 ± 7.27	3 ± 1.41	Actinobacteriota	Actinobacteria	Propionibacteriales	Propionibacteriales_unclassified	Propionibacteriales_unclassified
	Otu01633	4.25 ± 2.75	4.75 ± 6.18	6.75 ± 3.59	3.75 ± 2.22	Proteobacteria	Gammaproteobacteria	Diplorickettsiales	Diplorickettsiaceae	Aquicella
	Otu01634	6 ± 6.68	4.25 ± 4.43	6.75 ± 7.63	2.5 ± 2.65	Bacteria_unclassified	Bacteria_unclassified	Bacteria_unclassified	Bacteria_unclassified	Bacteria_unclassified
	Otu01635	6.25 ± 2.99	6.25 ± 5.06	3.75 ± 3.86	3.25 ± 2.22	Chloroflexi	TK10	TK10_or	TK10_fa	TK10_ge
	Otu01636	0.5 ± 1	9.5 ± 14.34	1.25 ± 1.5	8.25 ± 12.53	Bacteroidota	Bacteroidia	Flavobacteriales	Flavobacteriaceae	Flavobacteriaceae_unclassified
	Otu01637	2.75 ± 3.5	10 ± 7.87	4.5 ± 1.29	2.25 ± 0.5	Verrucomicrobiota	Verrucomicrobiae	Verrucomicrobiae_unclassified	Verrucomicrobiae_unclassified	Verrucomicrobiae_unclassified
	Otu01638	7.75 ± 3.86	3 ± 2.71	7.25 ± 3.77	1.5 ± 0.58	Bdellovibrionota	Oligoflexia	0319-6G20	0319-6G20_fa	0319-6G20_ge
	Otu01639	2.5 ± 2.38	10.5 ± 14.62	4.5 ± 4.73	2 ± 1.41	Latescibacterota	Latescibacterota_cl	Latescibacterota_or	Latescibacterota_fa	Latescibacterota_ge
	Otu01640	1.5 ± 1.73	17.75 ± 33.51	0 ± 0	0 ± 0	Bacteroidota	Bacteroidia	Flavobacteriales	Weeksellaceae	Elizabethkingia
	Otu01641	7.75 ± 1.5	4.75 ± 4.27	2.75 ± 2.36	4 ± 1.41	Elusimicrobiota	Lineage_IIb	Lineage_IIb_or	Lineage_IIb_fa	Lineage_IIb_ge
	Otu01642	6.75 ± 6.95	1.5 ± 1	8 ± 2.94	3 ± 2.16	Patescibacteria	Parcubacteria	Parcubacteria_or	Parcubacteria_fa	Parcubacteria_ge
	Otu01643	2.75 ± 0.5	5.25 ± 3.1	7.25 ± 4.92	4 ± 2.71	Planctomycetota	Phycisphaerae	Phycisphaerales	Phycisphaeraceae	SM1A02
	Otu01644	8.25 ± 5.32	3.5 ± 2.65	5 ± 3.46	2.5 ± 1.73	Gemmatimonadota	Longimicrobia	Longimicrobiales	Longimicrobiaceae	Longimicrobiaceae_unclassified
	Otu01645	4.75 ± 4.92	2.75 ± 3.5	8.75 ± 5.12	3 ± 3.37	Bacteria_unclassified	Bacteria_unclassified	Bacteria_unclassified	Bacteria_unclassified	Bacteria_unclassified
	Otu01646	0.5 ± 0.58	0.5 ± 1	15.5 ± 23.19	2.75 ± 2.06	Bacteroidota	Bacteroidia	Cytophagales	Spirosomaceae	uncultured
	Otu01647	2.25 ± 2.63	16.5 ± 26.19	0.5 ± 0.58	0 ± 0	Proteobacteria	Gammaproteobacteria	Burkholderiales	SC-I-84	SC-I-84_ge
	Otu01648	0.25 ± 0.5	19 ± 25.73	0 ± 0	0 ± 0	Bacteroidota	Bacteroidota_unclassified	Bacteroidota_unclassified	Bacteroidota_unclassified	Bacteroidota_unclassified
	Otu01649	5.25 ± 1.89	7 ± 6.27	3 ± 1.15	4 ± 0.82	Proteobacteria	Alphaproteobacteria	Acetobacterales	Acetobacteraceae	Acetobacteraceae_unclassified
	Otu01650	3.5 ± 3.11	3.75 ± 3.4	7.75 ± 5.38	4.25 ± 4.57	Bacteria_unclassified	Bacteria_unclassified	Bacteria_unclassified	Bacteria_unclassified	Bacteria_unclassified
	Otu01651	5 ± 3.56	7.5 ± 5.8	2.5 ± 1.73	4.25 ± 3.5	Proteobacteria	Alphaproteobacteria	Alphaproteobacteria_unclassified	Alphaproteobacteria_unclassified	Alphaproteobacteria_unclassified
	Otu01652	2.5 ± 5	13 ± 13.88	2.75 ± 1.89	0.75 ± 0.5	Gemmatimonadota	BD2-11_terrestrial_group	BD2-11_terrestrial_group_or	BD2-11_terrestrial_group_fa	BD2-11_terrestrial_group_ge
	Otu01653	11.25 ± 22.5	6.25 ± 8.1	0.25 ± 0.5	1.25 ± 1.5	Patescibacteria	Saccharimonadia	Saccharimonadales	Saccharimonadales_fa	Saccharimonadales_ge
	Otu01654	3.25 ± 1.71	6.25 ± 7.85	5.75 ± 3.5	3.75 ± 2.87	Planctomycetota	Planctomycetes	Isosphaerales	Isosphaeraceae	Tundrisphaera
	Otu01655	2.5 ± 2.08	10 ± 6.68	4.25 ± 1.26	2.25 ± 1.89	Bacteria_unclassified	Bacteria_unclassified	Bacteria_unclassified	Bacteria_unclassified	Bacteria_unclassified
	Otu01656	6.75 ± 5.06	10.5 ± 13.67	1.5 ± 1.29	0.25 ± 0.5	Proteobacteria	Alphaproteobacteria	Acetobacterales	Acetobacteraceae	Acidiphilium
	Otu01657	2.25 ± 3.3	10.5 ± 14.55	2.5 ± 2.65	3.75 ± 1.5	Bacteria_unclassified	Bacteria_unclassified	Bacteria_unclassified	Bacteria_unclassified	Bacteria_unclassified
	Otu01658	6 ± 9.42	1.75 ± 1.71	7.25 ± 3.77	4 ± 2.58	Bacteria_unclassified	Bacteria_unclassified	Bacteria_unclassified	Bacteria_unclassified	Bacteria_unclassified
	Otu01659	1.75 ± 1.71	13 ± 23.37	2 ± 1.41	2.25 ± 1.5	Actinobacteriota	Actinobacteria	Micromonosporales	Micromonosporaceae	Allocatelliglobosispora
	Otu01660	5 ± 4.55	2.25 ± 2.06	7 ± 4.16	4.75 ± 2.99	Planctomycetota	Planctomycetes	Gemmatales	Gemmataceae	uncultured
	Otu01661	0.25 ± 0.5	10.75 ± 17.73	8 ± 14.02	0 ± 0	Patescibacteria	Saccharimonadia	Saccharimonadales	Saccharimonadales_unclassified	Saccharimonadales_unclassified
	Otu01662	2.75 ± 0.96	10.25 ± 11.81	3 ± 1.41	3 ± 6	Patescibacteria	Saccharimonadia	Saccharimonadales	LWQ8	LWQ8_ge
	Otu01663	3 ± 2.45	6.25 ± 5.12	5.25 ± 1.89	4.5 ± 2.65	Acidobacteriota	Vicinamibacteria	Vicinamibacterales	Vicinamibacteraceae	Vicinamibacteraceae_ge
	Otu01664	2.25 ± 0.96	2 ± 1.83	10 ± 4.76	4.75 ± 2.75	Chloroflexi	Ktedonobacteria	C0119	C0119_fa	C0119_ge
	Otu01665	9.75 ± 7.23	1.75 ± 1.26	6 ± 4.4	1.5 ± 1.29	Gemmatimonadota	Longimicrobia	Longimicrobiales	Longimicrobiaceae	Longimicrobiaceae_unclassified
	Otu01666	5 ± 4.24	4.75 ± 4.92	6.25 ± 3.5	3 ± 1.41	Acidobacteriota	Blastocatellia	Pyrinomonadales	Pyrinomonadaceae	RB41
	Otu01667	0.25 ± 0.5	17 ± 30.08	0.5 ± 0.58	1.25 ± 1.89	Proteobacteria	Alphaproteobacteria	Rickettsiales	Rickettsiales_fa	Candidatus_Jidaibacter
	Otu01668	5.75 ± 1.5	5 ± 2.45	7.25 ± 5.12	1 ± 1.41	Proteobacteria	Gammaproteobacteria	Diplorickettsiales	Diplorickettsiaceae	uncultured
	Otu01669	2.25 ± 3.86	5.75 ± 6.75	8.75 ± 12.39	2.25 ± 2.06	Planctomycetota	Phycisphaerae	Tepidisphaerales	WD2101_soil_group	WD2101_soil_group_ge
	Otu01670	3.75 ± 2.63	6 ± 8.16	5.5 ± 1.91	3.5 ± 3.7	Gemmatimonadota	S0134_terrestrial_group	S0134_terrestrial_group_or	S0134_terrestrial_group_fa	S0134_terrestrial_group_ge
	Otu01671	6.25 ± 3.86	2.75 ± 2.75	6.5 ± 1	3.25 ± 1.89	Chloroflexi	Chloroflexia	Kallotenuales	AKIW781	AKIW781_ge
	Otu01672	3.75 ± 0.5	3.5 ± 2.38	6.5 ± 2.38	5 ± 2.45	Gemmatimonadota	Gemmatimonadetes	Gemmatimonadales	Gemmatimonadaceae	Gemmatimonas
	Otu01673	5.25 ± 2.87	4.25 ± 7.18	6.5 ± 5.07	2.75 ± 2.06	Elusimicrobiota	Elusimicrobia	MVP-88	MVP-88_fa	MVP-88_ge
	Otu01674	4.25 ± 4.92	13 ± 18.67	0.75 ± 0.5	0.75 ± 0.96	Chloroflexi	Ktedonobacteria	C0119	C0119_fa	C0119_ge
	Otu01675	8.75 ± 7.8	2 ± 2	7 ± 6.06	1 ± 1.41	Bacteroidota	Bacteroidia	Flavobacteriales	Crocinitomicaceae	Crocinitomicaceae_unclassified
	Otu01676	3.25 ± 2.87	4.5 ± 3	8 ± 3.16	3 ± 1.41	Bacteria_unclassified	Bacteria_unclassified	Bacteria_unclassified	Bacteria_unclassified	Bacteria_unclassified
	Otu01677	5 ± 2.45	4 ± 1.41	7 ± 1.63	2.75 ± 1.89	Planctomycetota	Phycisphaerae	Tepidisphaerales	Tepidisphaeraceae	Tepidisphaera
	Otu01678	4.5 ± 5.74	6.5 ± 7.55	4.5 ± 3.42	3.25 ± 4.57	Planctomycetota	OM190	OM190_or	OM190_fa	OM190_ge
	Otu01679	2.75 ± 2.22	6.25 ± 4.86	5.25 ± 3.59	4.5 ± 1.29	NB1-j	NB1-j_cl	NB1-j_or	NB1-j_fa	NB1-j_ge
	Otu01680	3.5 ± 3	6 ± 3.83	6 ± 3.46	3.25 ± 2.22	Proteobacteria	Alphaproteobacteria	Tistrellales	Geminicoccaceae	uncultured
	Otu01681	3.5 ± 3.7	8 ± 12.68	3 ± 2.16	4.25 ± 2.22	Myxococcota	Polyangia	Polyangiales	Sandaracinaceae	Sandaracinus
	Otu01682	3 ± 2.58	8 ± 12.33	5 ± 3.74	2.5 ± 2.52	Verrucomicrobiota	Verrucomicrobiae	Pedosphaerales	Pedosphaeraceae	Pedosphaeraceae_ge
	Otu01683	4.75 ± 2.22	4.25 ± 4.57	6 ± 4.24	3.5 ± 3	Bacteria_unclassified	Bacteria_unclassified	Bacteria_unclassified	Bacteria_unclassified	Bacteria_unclassified
	Otu01684	0.25 ± 0.5	17.75 ± 19.7	0.25 ± 0.5	0.25 ± 0.5	Bacteria_unclassified	Bacteria_unclassified	Bacteria_unclassified	Bacteria_unclassified	Bacteria_unclassified
	Otu01685	7.5 ± 5.2	7.25 ± 7.18	2 ± 3.37	1.75 ± 2.87	Planctomycetota	Planctomycetes	Pirellulales	Pirellulaceae	Pir4_lineage
	Otu01686	3.5 ± 3.51	5.25 ± 4.35	6.75 ± 3.1	3 ± 0.82	Chloroflexi	Chloroflexi_unclassified	Chloroflexi_unclassified	Chloroflexi_unclassified	Chloroflexi_unclassified
	Otu01687	0.25 ± 0.5	17 ± 16.02	0.25 ± 0.5	1 ± 2	Dependentiae	Babeliae	Babeliales	Vermiphilaceae	Vermiphilaceae_ge
	Otu01688	6 ± 4.9	1.75 ± 0.5	7 ± 2.58	3.75 ± 2.75	Myxococcota	Myxococcia	Myxococcales	Anaeromyxobacteraceae	Anaeromyxobacter
	Otu01689	6.75 ± 4.65	5.25 ± 3.77	1.75 ± 1.71	4.75 ± 5.19	Patescibacteria	Saccharimonadia	Saccharimonadales	Saccharimonadales_fa	Saccharimonadales_ge
	Otu01690	6 ± 4.32	5 ± 2.45	4 ± 1.41	3.5 ± 2.08	Cyanobacteria	Vampirivibrionia	Obscuribacterales	Obscuribacteraceae	Obscuribacteraceae_ge
	Otu01691	5.75 ± 4.99	6.75 ± 5.38	3 ± 0.82	3 ± 2.16	Actinobacteriota	Actinobacteria	Micrococcales	Microbacteriaceae	Microbacteriaceae_unclassified
	Otu01692	4.5 ± 2.52	3.75 ± 0.96	8 ± 3.56	2.25 ± 2.22	Planctomycetota	Phycisphaerae	Tepidisphaerales	WD2101_soil_group	WD2101_soil_group_ge
	Otu01693	5.25 ± 7.93	11.25 ± 19.24	0.5 ± 1	1.5 ± 1.91	Bacteroidota	Bacteroidia	Flavobacteriales	NS9_marine_group	NS9_marine_group_ge
	Otu01694	4.25 ± 4.35	7.5 ± 5.45	3.5 ± 3.87	3.25 ± 2.63	Bacteroidota	Bacteroidia	Sphingobacteriales	NS11-12_marine_group	NS11-12_marine_group_ge
	Otu01695	5.5 ± 3.42	4 ± 1.41	5.75 ± 4.11	3.25 ± 1.71	Firmicutes	Limnochordia	Limnochordia_or	Limnochordia_fa	Hydrogenispora
	Otu01696	4.25 ± 8.5	8 ± 7.12	3.75 ± 2.99	2.5 ± 1	Patescibacteria	Saccharimonadia	Saccharimonadales	Saccharimonadaceae	Saccharimonadaceae_unclassified
	Otu01697	4.25 ± 2.36	4.75 ± 4.27	5.5 ± 5.26	4 ± 1.63	Planctomycetota	Planctomycetes	Gemmatales	Gemmataceae	uncultured
	Otu01698	2.5 ± 3.11	7.5 ± 3.32	4.5 ± 3.11	4 ± 2.83	Proteobacteria	Alphaproteobacteria	Alphaproteobacteria_unclassified	Alphaproteobacteria_unclassified	Alphaproteobacteria_unclassified
	Otu01699	7.5 ± 10.41	5.5 ± 5.2	3.75 ± 2.99	1.75 ± 1.5	Proteobacteria	Gammaproteobacteria	Methylococcales	Methylococcaceae	Methylocaldum
	Otu01700	3 ± 1.63	4.5 ± 5.74	9.25 ± 6.13	1.75 ± 1.26	Proteobacteria	Gammaproteobacteria	Steroidobacterales	Steroidobacteraceae	uncultured
	Otu01701	1.25 ± 1.26	11.75 ± 11.27	2.5 ± 1.73	3 ± 1.41	Verrucomicrobiota	Verrucomicrobiae	Chthoniobacterales	Chthoniobacteraceae	Chthoniobacter
	Otu01702	5.5 ± 3.32	4.5 ± 2.65	6 ± 3.46	2.25 ± 1.5	Planctomycetota	Planctomycetes	Gemmatales	Gemmataceae	Fimbriiglobus
	Otu01703	4.25 ± 3.3	0.75 ± 1.5	10 ± 9.9	3.25 ± 1.71	Chloroflexi	Ktedonobacteria	Ktedonobacterales	Ktedonobacteraceae	Ktedonobacteraceae_unclassified
	Otu01704	4.75 ± 1.5	3.25 ± 3.95	6.75 ± 4.11	3.5 ± 2.08	Bacteria_unclassified	Bacteria_unclassified	Bacteria_unclassified	Bacteria_unclassified	Bacteria_unclassified
	Otu01705	7.25 ± 9.91	4.5 ± 5.45	4 ± 6.68	2.5 ± 3.79	Chloroflexi	Anaerolineae	Ardenticatenales	Ardenticatenaceae	uncultured
	Otu01707	2 ± 1.41	7.5 ± 10.66	4.75 ± 3.5	4 ± 2	Actinobacteriota	Acidimicrobiia	IMCC26256	IMCC26256_fa	IMCC26256_ge
	Otu01708	2.25 ± 1.26	8.25 ± 7.27	2.25 ± 2.22	5.5 ± 4.51	Chloroflexi	Chloroflexia	Thermomicrobiales	Thermomicrobiaceae	Sphaerobacter
	Otu01709	3.75 ± 1.71	7.5 ± 6.86	5.5 ± 3.87	1.5 ± 1	Patescibacteria	Parcubacteria	Parcubacteria_or	Parcubacteria_fa	Parcubacteria_ge
	Otu01710	2.25 ± 3.86	14.5 ± 16.54	0 ± 0	1.5 ± 2.38	Bacteroidota	Bacteroidia	Cytophagales	Spirosomaceae	Leadbetterella
	Otu01711	6.5 ± 3.42	6 ± 2.16	4.5 ± 4.36	1.25 ± 1.89	Bacteroidota	Bacteroidia	Chitinophagales	Saprospiraceae	uncultured
	Otu01712	2.75 ± 0.5	5.25 ± 2.63	8 ± 7.57	2.25 ± 1.5	Bacteria_unclassified	Bacteria_unclassified	Bacteria_unclassified	Bacteria_unclassified	Bacteria_unclassified
	Otu01713	4.25 ± 2.06	3 ± 2.45	6.5 ± 3.51	4.5 ± 2.38	Bacteria_unclassified	Bacteria_unclassified	Bacteria_unclassified	Bacteria_unclassified	Bacteria_unclassified
	Otu01714	4.75 ± 3.86	4.5 ± 3.42	2.5 ± 2.38	6.5 ± 6.45	Bacteroidota	Bacteroidia	Flavobacteriales	Flavobacteriaceae	Flavobacterium
	Otu01715	4.25 ± 1.89	5.25 ± 5.19	4.25 ± 2.06	4.5 ± 3.11	Firmicutes	Clostridia	Peptococcales	Peptococcaceae	uncultured
	Otu01716	3.25 ± 1.26	6.5 ± 4.65	6.5 ± 3.7	2 ± 1.41	Actinobacteriota	Acidimicrobiia	Microtrichales	Ilumatobacteraceae	Ilumatobacteraceae_unclassified
	Otu01717	1.75 ± 0.96	5.25 ± 4.11	4.5 ± 8.35	6.75 ± 5.06	Patescibacteria	Saccharimonadia	Saccharimonadales	Saccharimonadales_fa	Saccharimonadales_ge
	Otu01718	5.5 ± 2.89	1.5 ± 1.73	7.5 ± 1.91	3.5 ± 1.29	Actinobacteriota	Thermoleophilia	Thermoleophilia_unclassified	Thermoleophilia_unclassified	Thermoleophilia_unclassified
	Otu01719	4.75 ± 4.43	4.5 ± 2.52	5 ± 2.31	3.75 ± 3.3	Firmicutes	Limnochordia	Limnochordales	Limnochordaceae	Limnochordaceae_ge
	Otu01720	4.25 ± 3.5	5 ± 4.76	5.75 ± 2.99	3 ± 1.83	Elusimicrobiota	Lineage_IIa	Lineage_IIa_or	Lineage_IIa_fa	Lineage_IIa_ge
	Otu01721	3.25 ± 2.5	5.5 ± 3.42	5.75 ± 1.89	3.5 ± 1.29	Planctomycetota	Planctomycetes	Gemmatales	Gemmataceae	uncultured
	Otu01722	1 ± 0.82	14.5 ± 15.7	1.5 ± 1	1 ± 1.15	Desulfobacterota	uncultured	uncultured_or	uncultured_fa	uncultured_ge
	Otu01723	1 ± 1.15	2.5 ± 1.73	9.75 ± 4.72	4.75 ± 3.3	Bacteria_unclassified	Bacteria_unclassified	Bacteria_unclassified	Bacteria_unclassified	Bacteria_unclassified
	Otu01724	5.25 ± 2.06	6.25 ± 1.5	4.5 ± 4.8	2 ± 0.82	Bacteroidota	Bacteroidia	Chitinophagales	Chitinophagales_unclassified	Chitinophagales_unclassified
	Otu01725	4 ± 4.83	7.5 ± 5.97	2.5 ± 1	4 ± 2.16	Bacteroidota	Bacteroidia	Sphingobacteriales	AKYH767	AKYH767_ge
	Otu01726	1 ± 1.15	3 ± 1.41	11.5 ± 21.69	2.5 ± 4.36	Patescibacteria	Saccharimonadia	Saccharimonadales	Saccharimonadales_unclassified	Saccharimonadales_unclassified
	Otu01727	3.75 ± 2.63	6.75 ± 2.5	5.25 ± 1.5	2.25 ± 1.89	Proteobacteria	Alphaproteobacteria	Rhizobiales	D05-2	D05-2_ge
	Otu01728	1 ± 1.41	7.25 ± 7.14	0 ± 0	9.75 ± 18.84	Actinobacteriota	Actinobacteria	Micromonosporales	Micromonosporaceae	Phytomonospora
	Otu01729	2.75 ± 1.5	7.5 ± 5.74	4.25 ± 5.44	3.5 ± 3.32	Chloroflexi	Ktedonobacteria	Ktedonobacterales	Ktedonobacteraceae	uncultured
	Otu01730	3.5 ± 0.58	5.5 ± 4.43	6.5 ± 3.51	2.25 ± 2.06	Bdellovibrionota	Oligoflexia	Silvanigrellales	Silvanigrellaceae	Silvanigrella
	Otu01731	5.5 ± 6.61	3.5 ± 5.07	5.25 ± 2.87	3.5 ± 3.79	Bacteria_unclassified	Bacteria_unclassified	Bacteria_unclassified	Bacteria_unclassified	Bacteria_unclassified
	Otu01732	0.25 ± 0.5	0 ± 0	10.5 ± 3.79	7 ± 3.16	Bacteria_unclassified	Bacteria_unclassified	Bacteria_unclassified	Bacteria_unclassified	Bacteria_unclassified
	Otu01733	5 ± 1.63	7.5 ± 4.04	0.5 ± 0.58	4.75 ± 5.25	Dependentiae	Babeliae	Babeliales	Vermiphilaceae	Vermiphilaceae_ge
	Otu01734	5.25 ± 3.95	6.5 ± 3.79	3.5 ± 2.38	2.5 ± 1.73	Planctomycetota	Planctomycetes	Pirellulales	Pirellulaceae	uncultured
	Otu01735	2.25 ± 1.89	10.5 ± 19.02	3 ± 1.83	2 ± 2.83	Patescibacteria	Saccharimonadia	Saccharimonadales	Saccharimonadales_fa	Saccharimonadales_ge
	Otu01736	0 ± 0	13.75 ± 17	0 ± 0	4 ± 6.73	Bacteria_unclassified	Bacteria_unclassified	Bacteria_unclassified	Bacteria_unclassified	Bacteria_unclassified
	Otu01737	4 ± 3.56	3.5 ± 3.11	7.75 ± 4.5	2.5 ± 3.11	Cyanobacteria	Vampirivibrionia	Vampirivibrionia_unclassified	Vampirivibrionia_unclassified	Vampirivibrionia_unclassified
	Otu01738	5 ± 6.38	7.75 ± 6.95	2.25 ± 2.63	2.75 ± 1.71	Proteobacteria	Alphaproteobacteria	Elsterales	uncultured	uncultured_ge
	Otu01739	3.5 ± 3.11	5 ± 3.37	6.75 ± 6.5	2.5 ± 2.38	Planctomycetota	Planctomycetes	Gemmatales	Gemmataceae	uncultured
	Otu01740	2 ± 2.16	10.5 ± 7.51	2 ± 1.41	3.25 ± 2.06	Elusimicrobiota	Lineage_IIa	Lineage_IIa_or	Lineage_IIa_fa	Lineage_IIa_ge
	Otu01741	3 ± 3.37	3 ± 2.83	5.5 ± 1.29	6.25 ± 5.32	Proteobacteria	Alphaproteobacteria	Rhodospirillales	uncultured	uncultured_ge
	Otu01742	2.75 ± 2.99	3 ± 2.94	6.5 ± 5.45	5.5 ± 2.65	Bacteria_unclassified	Bacteria_unclassified	Bacteria_unclassified	Bacteria_unclassified	Bacteria_unclassified
	Otu01743	4 ± 2.45	2.25 ± 1.26	8.25 ± 8.54	3 ± 1.63	Myxococcota	Polyangia	Polyangiales	Polyangiaceae	Polyangium
	Otu01744	0.75 ± 0.96	14.25 ± 24.6	1.25 ± 1.26	1.25 ± 1.89	Chloroflexi	Ktedonobacteria	Ktedonobacterales	Ktedonobacteraceae	Ktedonobacteraceae_unclassified
	Otu01745	0.75 ± 0.96	16 ± 25.47	0.25 ± 0.5	0.5 ± 1	Proteobacteria	Gammaproteobacteria	Pseudomonadales	Spongiibacteraceae	BD1-7_clade
	Otu01746	3.25 ± 2.87	5.25 ± 2.5	5.25 ± 1.89	3.75 ± 2.06	Acidobacteriota	Vicinamibacteria	Vicinamibacterales	uncultured	uncultured_ge
	Otu01747	1.5 ± 1.73	14.5 ± 26.4	1 ± 1.15	0.5 ± 1	Bacteria_unclassified	Bacteria_unclassified	Bacteria_unclassified	Bacteria_unclassified	Bacteria_unclassified
	Otu01748	7.75 ± 12.23	1 ± 1.41	6 ± 3.46	2.75 ± 2.06	Bacteria_unclassified	Bacteria_unclassified	Bacteria_unclassified	Bacteria_unclassified	Bacteria_unclassified
	Otu01749	0 ± 0	16.25 ± 13.57	0.25 ± 0.5	1 ± 1.15	Gemmatimonadota	Gemmatimonadetes	Gemmatimonadales	Gemmatimonadaceae	uncultured
	Otu01750	5.25 ± 4.11	2.25 ± 3.86	5.75 ± 2.22	4.25 ± 2.06	Planctomycetota	Planctomycetes	Gemmatales	Gemmataceae	uncultured
	Otu01751	3.5 ± 2.38	5.75 ± 4.57	3.75 ± 3.86	4.5 ± 3	Acidobacteriota	Acidobacteriae	Bryobacterales	Bryobacteraceae	Bryobacter
	Otu01752	0.5 ± 1	13.25 ± 23.29	2.75 ± 2.5	1 ± 1.41	Bacteria_unclassified	Bacteria_unclassified	Bacteria_unclassified	Bacteria_unclassified	Bacteria_unclassified
	Otu01753	4.75 ± 2.36	3.75 ± 3.4	4.75 ± 4.86	4.25 ± 4.57	Firmicutes	Bacilli	Brevibacillales	Brevibacillaceae	Brevibacillus
	Otu01754	3.5 ± 4.51	6.75 ± 6.29	3.5 ± 2.65	3.75 ± 1.89	Patescibacteria	Saccharimonadia	Saccharimonadales	Saccharimonadales_fa	Saccharimonadales_ge
	Otu01755	2.5 ± 2.38	12.75 ± 13.89	1 ± 0.82	1 ± 1.41	Acidobacteriota	Acidobacteriae	Bryobacterales	Bryobacteraceae	Bryobacter
	Otu01756	8.75 ± 10.37	1 ± 1.15	6 ± 10	1.5 ± 1.29	Acidobacteriota	Holophagae	Subgroup_7	Subgroup_7_fa	Subgroup_7_ge
	Otu01757	2.75 ± 2.87	9 ± 10.74	3.5 ± 1	2 ± 0.82	Bacteria_unclassified	Bacteria_unclassified	Bacteria_unclassified	Bacteria_unclassified	Bacteria_unclassified
	Otu01758	5 ± 7.44	9.25 ± 8.5	1.25 ± 1.89	1.75 ± 2.87	Planctomycetota	Planctomycetes	Gemmatales	Gemmataceae	uncultured
	Otu01759	6.5 ± 4.65	4 ± 2.94	4.75 ± 4.11	2 ± 2.16	Bdellovibrionota	Oligoflexia	Oligoflexales	Oligoflexaceae	uncultured
	Otu01760	5.25 ± 4.03	4.75 ± 4.57	4 ± 2.16	3.25 ± 1.5	Proteobacteria	Gammaproteobacteria	Acidiferrobacterales	Acidiferrobacteraceae	Sulfurifustis
	Otu01761	2 ± 1.41	2.25 ± 2.63	6.75 ± 1.5	6.25 ± 4.19	Chloroflexi	Anaerolineae	RBG-13-54-9	RBG-13-54-9_fa	RBG-13-54-9_ge
	Otu01762	2.25 ± 1.71	11 ± 6.48	2.5 ± 0.58	1.5 ± 1.29	Desulfobacterota	Desulfuromonadia	PB19	PB19_fa	PB19_ge
	Otu01763	4 ± 2.16	4.25 ± 3.2	6.25 ± 3.3	2.75 ± 2.06	Bacteroidota	Bacteroidia	Flavobacteriales	Flavobacteriaceae	Flavobacterium
	Otu01764	8 ± 2.71	2.25 ± 2.63	6 ± 5.29	1 ± 1.15	Bdellovibrionota	Oligoflexia	Oligoflexales	Oligoflexaceae	uncultured
	Otu01765	4 ± 0	4.5 ± 3.11	4.25 ± 2.5	4.5 ± 2.08	Acidobacteriota	Vicinamibacteria	Vicinamibacterales	Vicinamibacterales_unclassified	Vicinamibacterales_unclassified
	Otu01766	2.75 ± 1.71	2.75 ± 2.22	4.75 ± 3.59	7 ± 4.24	Bacteria_unclassified	Bacteria_unclassified	Bacteria_unclassified	Bacteria_unclassified	Bacteria_unclassified
	Otu01767	3.75 ± 1.71	2.75 ± 2.22	6.5 ± 0.58	4.25 ± 2.87	Gemmatimonadota	Gemmatimonadetes	Gemmatimonadales	Gemmatimonadaceae	Gemmatimonas
	Otu01768	5.25 ± 4.99	5 ± 4.24	2.5 ± 1.73	4.5 ± 3.11	Bdellovibrionota	Bdellovibrionia	Bdellovibrionales	Bdellovibrionaceae	Bdellovibrio
	Otu01769	8.25 ± 9.95	2.5 ± 3.79	4.25 ± 7.85	2 ± 2.83	Chloroflexi	Anaerolineae	Ardenticatenales	Ardenticatenaceae	uncultured
	Otu01770	4 ± 4	6.25 ± 5.06	3.25 ± 4.03	3.5 ± 2.52	Proteobacteria	Alphaproteobacteria	Acetobacterales	Acetobacteraceae	Acetobacteraceae_unclassified
	Otu01771	8.5 ± 17	8.5 ± 17	0 ± 0	0 ± 0	Patescibacteria	Saccharimonadia	Saccharimonadales	Saccharimonadales_fa	Saccharimonadales_ge
	Otu01772	3.5 ± 2.65	4 ± 4.76	4.5 ± 5.2	5 ± 3.27	Patescibacteria	Saccharimonadia	Saccharimonadales	Saccharimonadaceae	GTL1
	Otu01773	12.75 ± 17.15	2.25 ± 1.5	0.75 ± 1.5	1.25 ± 0.96	Bacteroidota	Bacteroidia	Flavobacteriales	Weeksellaceae	Chryseobacterium
	Otu01774	3.25 ± 3.95	4.75 ± 6.18	6.75 ± 4.19	2.25 ± 0.96	Proteobacteria	Gammaproteobacteria	Pseudomonadales	Pseudomonadales_fa	Pseudomonadales_ge
	Otu01775	5.5 ± 6.14	6.25 ± 8.66	3 ± 2	2 ± 1.41	Bdellovibrionota	Oligoflexia	Oligoflexales	Oligoflexaceae	uncultured
	Otu01776	4.25 ± 3.86	6.75 ± 9.54	2.25 ± 2.22	3.5 ± 2.52	Bacteria_unclassified	Bacteria_unclassified	Bacteria_unclassified	Bacteria_unclassified	Bacteria_unclassified
	Otu01777	0.75 ± 0.96	13.75 ± 9.74	1.25 ± 0.96	1 ± 0.82	Proteobacteria	Gammaproteobacteria	Gammaproteobacteria_unclassified	Gammaproteobacteria_unclassified	Gammaproteobacteria_unclassified
	Otu01778	1.75 ± 0.5	4 ± 3.56	4 ± 2.58	7 ± 4.32	Proteobacteria	Gammaproteobacteria	Burkholderiales	Comamonadaceae	Comamonadaceae_unclassified
	Otu01779	3 ± 4.69	8 ± 9.27	3.75 ± 6.18	2 ± 2.83	Planctomycetota	Phycisphaerae	Tepidisphaerales	WD2101_soil_group	WD2101_soil_group_ge
	Otu01780	4.75 ± 4.57	6.5 ± 5.2	2.5 ± 1.29	3 ± 1.63	Patescibacteria	Saccharimonadia	Saccharimonadales	LWQ8	LWQ8_ge
	Otu01781	3 ± 1.41	5.75 ± 3.77	4.5 ± 1.73	3.5 ± 1.29	Proteobacteria	Alphaproteobacteria	Tistrellales	Geminicoccaceae	Candidatus_Alysiosphaera
	Otu01782	4.75 ± 2.5	0.75 ± 0.96	4.25 ± 0.96	7 ± 3.56	Bacteria_unclassified	Bacteria_unclassified	Bacteria_unclassified	Bacteria_unclassified	Bacteria_unclassified
	Otu01783	7.5 ± 8.5	2 ± 2.16	6 ± 10.03	1.25 ± 0.96	Patescibacteria	Saccharimonadia	Saccharimonadales	LWQ8	LWQ8_ge
	Otu01784	0 ± 0	16.75 ± 12.34	0 ± 0	0 ± 0	Verrucomicrobiota	Verrucomicrobiae	S-BQ2-57_soil_group	S-BQ2-57_soil_group_fa	S-BQ2-57_soil_group_ge
	Otu01785	3.25 ± 3.2	6.75 ± 5.91	3 ± 1.83	3.5 ± 1.73	Proteobacteria	Gammaproteobacteria	Salinisphaerales	Solimonadaceae	Polycyclovorans
	Otu01786	2.75 ± 2.63	5.25 ± 4.79	3.5 ± 2.38	5 ± 4.97	Gemmatimonadota	Gemmatimonadetes	Gemmatimonadales	Gemmatimonadaceae	Gemmatimonadaceae_unclassified
	Otu01787	3 ± 3.37	3.25 ± 0.96	7.75 ± 3.1	2.5 ± 0.58	Bacteria_unclassified	Bacteria_unclassified	Bacteria_unclassified	Bacteria_unclassified	Bacteria_unclassified
	Otu01788	5.75 ± 3.4	5.5 ± 4.04	4 ± 2.94	1.25 ± 1.26	Proteobacteria	Alphaproteobacteria	Rhodospirillales	uncultured	uncultured_ge
	Otu01789	3 ± 2.16	9.25 ± 6.08	0.75 ± 0.96	3.5 ± 3.11	Bacteroidota	Bacteroidia	Chitinophagales	Chitinophagaceae	Chitinophaga
	Otu01790	5.75 ± 0.96	7 ± 4.08	2.75 ± 1.71	1 ± 0.82	Bdellovibrionota	Bdellovibrionia	Bdellovibrionales	Bdellovibrionaceae	Bdellovibrio
	Otu01791	6.25 ± 3.1	2.5 ± 2.08	6.25 ± 3.1	1.5 ± 1	Gemmatimonadota	Longimicrobia	Longimicrobiales	Longimicrobiaceae	YC-ZSS-LKJ147
	Otu01792	2.25 ± 2.22	3.25 ± 1.71	8.5 ± 5.69	2.5 ± 1.91	Proteobacteria	Gammaproteobacteria	Burkholderiales	Burkholderiales_unclassified	Burkholderiales_unclassified
	Otu01793	4.5 ± 5.45	4 ± 3.74	3.75 ± 2.99	4.25 ± 3.59	Bacteroidota	Bacteroidia	Chitinophagales	Chitinophagaceae	Chitinophagaceae_unclassified
	Otu01794	5.5 ± 1	8 ± 10.8	1.75 ± 0.96	1.25 ± 0.96	Bacteroidota	Bacteroidia	Flavobacteriales	NS9_marine_group	NS9_marine_group_ge
	Otu01795	5 ± 8.12	5.5 ± 6.45	5 ± 6.16	1 ± 0.82	Bacteria_unclassified	Bacteria_unclassified	Bacteria_unclassified	Bacteria_unclassified	Bacteria_unclassified
	Otu01796	5.75 ± 4.92	1.75 ± 1.5	4.75 ± 3.3	4.25 ± 1.5	Patescibacteria	Saccharimonadia	Saccharimonadales	Saccharimonadales_unclassified	Saccharimonadales_unclassified
	Otu01797	2.75 ± 0.96	5 ± 3.16	6.5 ± 3.87	2.25 ± 0.5	Gemmatimonadota	Gemmatimonadetes	Gemmatimonadales	Gemmatimonadaceae	Gemmatimonadaceae_unclassified
	Otu01798	3.75 ± 2.5	7.25 ± 11.84	1.5 ± 0.58	4 ± 4.97	Actinobacteriota	Actinobacteria	Pseudonocardiales	Pseudonocardiaceae	Pseudonocardiaceae_unclassified
	Otu01799	0.75 ± 1.5	14.25 ± 18.06	0.75 ± 0.96	0.75 ± 0.5	Bacteroidota	Bacteroidia	Bacteroidia_unclassified	Bacteroidia_unclassified	Bacteroidia_unclassified
	Otu01800	2.5 ± 3.11	11 ± 15.17	1 ± 0.82	2 ± 3.37	Chloroflexi	Ktedonobacteria	Ktedonobacterales	JG30-KF-AS9	JG30-KF-AS9_ge
	Otu01801	2 ± 0.82	3.5 ± 4.04	3.5 ± 2.38	7.25 ± 1.71	Acidobacteriota	Vicinamibacteria	Vicinamibacterales	uncultured	uncultured_ge
	Otu01802	4 ± 2.16	3.75 ± 5.68	5.25 ± 2.75	3.25 ± 1.26	Verrucomicrobiota	Verrucomicrobiae	Pedosphaerales	Pedosphaeraceae	Pedosphaeraceae_ge
	Otu01803	4 ± 3.16	7.75 ± 7.8	1.5 ± 1.29	3 ± 0.82	Bacteria_unclassified	Bacteria_unclassified	Bacteria_unclassified	Bacteria_unclassified	Bacteria_unclassified
	Otu01804	0.25 ± 0.5	10 ± 9.97	0.75 ± 1.5	5.25 ± 6.4	Myxococcota	Polyangia	Polyangiales	Polyangiaceae	Pajaroellobacter
	Otu01805	9 ± 8.52	1.5 ± 1	4 ± 2.45	1.75 ± 1.5	Bdellovibrionota	Oligoflexia	Oligoflexales	Oligoflexaceae	uncultured
	Otu01806	2.5 ± 0.58	3.5 ± 3.11	5.5 ± 1.91	4.75 ± 1.89	Planctomycetota	Planctomycetes	Gemmatales	Gemmataceae	uncultured
	Otu01807	3.25 ± 2.63	6.25 ± 3.86	3.75 ± 2.99	3 ± 0.82	Gemmatimonadota	Gemmatimonadetes	Gemmatimonadales	Gemmatimonadaceae	uncultured
	Otu01808	3 ± 2.16	4.5 ± 2.38	4.75 ± 2.75	4 ± 2.71	Actinobacteriota	Acidimicrobiia	Microtrichales	Ilumatobacteraceae	Ilumatobacteraceae_unclassified
	Otu01809	2.75 ± 1.71	6.75 ± 5.62	4.25 ± 3.5	2.5 ± 1.73	Bacteroidota	Bacteroidia	Sphingobacteriales	AKYH767	AKYH767_ge
	Otu01810	3 ± 4.69	5 ± 3.74	4.75 ± 4.27	3.5 ± 2.65	Planctomycetota	Planctomycetes	Pirellulales	Pirellulaceae	uncultured
	Otu01811	7 ± 4.83	3.75 ± 2.5	4.75 ± 2.5	0.75 ± 0.5	Planctomycetota	Planctomycetes	Gemmatales	Gemmataceae	uncultured
	Otu01812	3.75 ± 2.99	2.25 ± 1.26	4.75 ± 0.96	5.5 ± 2.65	Gemmatimonadota	Gemmatimonadetes	Gemmatimonadales	Gemmatimonadaceae	uncultured
	Otu01813	4.75 ± 2.75	3.25 ± 5.25	4 ± 2.94	4.25 ± 1.26	Abditibacteriota	Abditibacteria	Abditibacteriales	Abditibacteriaceae	Abditibacterium
	Otu01814	4.75 ± 3.86	1.25 ± 0.5	5.75 ± 2.63	4.25 ± 1.71	Bacteroidota	Bacteroidia	Chitinophagales	Saprospiraceae	uncultured
	Otu01815	4.5 ± 4.51	6.25 ± 4.35	3.75 ± 2.06	1.5 ± 3	Spirochaetota	Leptospirae	Leptospirales	Leptospiraceae	Turneriella
	Otu01816	3.5 ± 3.7	1.25 ± 1.5	7 ± 1.15	4.25 ± 3.3	Planctomycetota	Phycisphaerae	Phycisphaerales	Phycisphaeraceae	AKYG587
	Otu01817	4 ± 8	6.75 ± 6.18	0.25 ± 0.5	5 ± 9.35	Patescibacteria	Saccharimonadia	Saccharimonadales	LWQ8	LWQ8_ge
	Otu01818	2.75 ± 2.22	6.25 ± 3.77	4 ± 2.45	3 ± 2.16	Patescibacteria	Saccharimonadia	Saccharimonadales	Saccharimonadales_unclassified	Saccharimonadales_unclassified
	Otu01819	2.25 ± 0.5	7.25 ± 6.7	4.5 ± 1.29	2 ± 1.41	Bacteria_unclassified	Bacteria_unclassified	Bacteria_unclassified	Bacteria_unclassified	Bacteria_unclassified
	Otu01820	3.75 ± 2.75	1.75 ± 0.96	4.75 ± 3.59	5.75 ± 1.26	Cyanobacteria	Cyanobacteriia	Cyanobacteriia_unclassified	Cyanobacteriia_unclassified	Cyanobacteriia_unclassified
	Otu01821	2.25 ± 1.5	6 ± 4.16	3.75 ± 2.06	4 ± 3.16	Proteobacteria	Alphaproteobacteria	Sphingomonadales	Sphingomonadaceae	Sphingomonadaceae_unclassified
	Otu01822	5 ± 5.6	3.25 ± 3.4	7 ± 4.76	0.75 ± 0.96	Bacteria_unclassified	Bacteria_unclassified	Bacteria_unclassified	Bacteria_unclassified	Bacteria_unclassified
	Otu01823	3 ± 2.94	6.25 ± 6.7	5.75 ± 8.85	1 ± 1.41	Myxococcota	Polyangia	Haliangiales	Haliangiaceae	Haliangium
	Otu01824	4.75 ± 4.65	5.25 ± 7.93	2.25 ± 2.63	3.75 ± 0.96	Cyanobacteria	Vampirivibrionia	Vampirovibrionales	Vampirovibrionaceae	Vampirovibrionaceae_ge
	Otu01825	2.5 ± 2.38	6.25 ± 5.91	4.75 ± 2.63	2.5 ± 1.29	Acidobacteriota	Blastocatellia	Pyrinomonadales	Pyrinomonadaceae	RB41
	Otu01826	2.5 ± 1.73	10 ± 15.38	2.25 ± 2.06	1 ± 2	Chloroflexi	Chloroflexia	Thermomicrobiales	JG30-KF-CM45	JG30-KF-CM45_ge
	Otu01827	3.5 ± 3.32	3.5 ± 3.51	5 ± 2.16	3.75 ± 1.5	Planctomycetota	Planctomycetes	Pirellulales	Pirellulaceae	Pirellulaceae_unclassified
	Otu01828	1 ± 0.82	10.5 ± 10.34	2.75 ± 1.71	1.5 ± 1.29	Planctomycetota	Planctomycetes	Pirellulales	Pirellulaceae	uncultured
	Otu01829	6.25 ± 4.11	3.5 ± 3	3.5 ± 1	2.5 ± 2.65	Actinobacteriota	Actinobacteria	Streptosporangiales	Streptosporangiales_unclassified	Streptosporangiales_unclassified
	Otu01830	4.75 ± 3.1	4 ± 2.45	4 ± 1.41	3 ± 1.83	Elusimicrobiota	Lineage_IIb	Lineage_IIb_or	Lineage_IIb_fa	Lineage_IIb_ge
	Otu01831	1.25 ± 1.26	5 ± 6.63	5 ± 4.83	4.5 ± 1.91	Chloroflexi	Anaerolineae	SBR1031	SBR1031_fa	SBR1031_ge
	Otu01832	3.25 ± 2.5	11.25 ± 10.87	0.75 ± 0.96	0.5 ± 0.58	Bacteroidota	Bacteroidia	Chitinophagales	Chitinophagaceae	Edaphobaculum
	Otu01833	7.25 ± 5.32	2.25 ± 2.22	5 ± 3.56	1.25 ± 0.5	Bdellovibrionota	Oligoflexia	Oligoflexales	Oligoflexaceae	uncultured
	Otu01834	1.75 ± 1.71	7.5 ± 11.09	4.5 ± 4.51	2 ± 1.15	Myxococcota	Polyangia	Haliangiales	Haliangiaceae	Haliangium
	Otu01835	4.25 ± 4.27	4.5 ± 5.26	5 ± 4.62	2 ± 0	Bacteroidota	Bacteroidia	Flavobacteriales	Crocinitomicaceae	Crocinitomix
	Otu01836	0.5 ± 1	12.25 ± 19.24	2.25 ± 1.89	0.75 ± 0.5	Bacteria_unclassified	Bacteria_unclassified	Bacteria_unclassified	Bacteria_unclassified	Bacteria_unclassified
	Otu01837	5 ± 6.06	4 ± 3.16	5 ± 3.83	1.75 ± 1.26	Planctomycetota	Planctomycetes	Gemmatales	Gemmataceae	Fimbriiglobus
	Otu01838	1.25 ± 0.96	6.75 ± 5.5	6 ± 4.24	1.75 ± 1.5	Planctomycetota	Phycisphaerae	Phycisphaerales	Phycisphaeraceae	CL500-3
	Otu01839	4 ± 2.45	5.5 ± 3.51	4.5 ± 1.29	1.75 ± 0.96	Acidobacteriota	Vicinamibacteria	Vicinamibacterales	Vicinamibacteraceae	Vicinamibacteraceae_unclassified
	Otu01840	3.25 ± 6.5	11 ± 13.32	0 ± 0	1.5 ± 3	Firmicutes	Bacilli	Bacilli_unclassified	Bacilli_unclassified	Bacilli_unclassified
	Otu01841	7.25 ± 12.58	5 ± 7.07	2 ± 4	1.25 ± 2.5	Chloroflexi	Anaerolineae	Ardenticatenales	uncultured	uncultured_ge
	Otu01842	2.5 ± 2.38	5 ± 5.23	4.75 ± 5.5	3.25 ± 1.5	Bacteria_unclassified	Bacteria_unclassified	Bacteria_unclassified	Bacteria_unclassified	Bacteria_unclassified
	Otu01843	1.75 ± 2.06	3 ± 3.56	2.25 ± 2.63	8.5 ± 6.66	Proteobacteria	Gammaproteobacteria	Gammaproteobacteria_unclassified	Gammaproteobacteria_unclassified	Gammaproteobacteria_unclassified
	Otu01844	0 ± 0	11.25 ± 19.87	0.25 ± 0.5	4 ± 7.35	Patescibacteria	Saccharimonadia	Saccharimonadales	Saccharimonadales_fa	Saccharimonadales_ge
	Otu01845	3 ± 3.83	2.75 ± 4.86	6.75 ± 8.54	3 ± 2.16	Bacteria_unclassified	Bacteria_unclassified	Bacteria_unclassified	Bacteria_unclassified	Bacteria_unclassified
	Otu01846	1.25 ± 1.89	11.25 ± 4.72	1 ± 0.82	2 ± 1.15	Proteobacteria	Alphaproteobacteria	Micropepsales	Micropepsaceae	uncultured
	Otu01847	5 ± 4.76	3 ± 2.83	5.75 ± 2.5	1.75 ± 1.71	Bacteroidota	Bacteroidia	Sphingobacteriales	KD3-93	KD3-93_ge
	Otu01848	6.25 ± 9.46	3.75 ± 4.27	3.75 ± 4.92	1.75 ± 2.87	Chloroflexi	Chloroflexi_unclassified	Chloroflexi_unclassified	Chloroflexi_unclassified	Chloroflexi_unclassified
	Otu01849	10.5 ± 11.62	2.75 ± 1.26	1.75 ± 1.5	0.5 ± 1	Bacteroidota	Bacteroidia	Sphingobacteriales	env.OPS_17	env.OPS_17_ge
	Otu01850	5.25 ± 0.96	5 ± 5.48	2.5 ± 2.38	2.75 ± 1.5	Firmicutes	Bacilli	Bacillales	Bacillaceae	Bacillaceae_unclassified
	Otu01851	6.25 ± 4.72	1.75 ± 2.06	6.5 ± 5.69	1 ± 1.41	Proteobacteria	Gammaproteobacteria	Gammaproteobacteria_unclassified	Gammaproteobacteria_unclassified	Gammaproteobacteria_unclassified
	Otu01852	3.25 ± 4.72	5.75 ± 7.8	3 ± 2.45	3.25 ± 2.06	Patescibacteria	Saccharimonadia	Saccharimonadales	Saccharimonadales_unclassified	Saccharimonadales_unclassified
	Otu01853	2.25 ± 4.5	2.5 ± 1.91	4.5 ± 7.05	6 ± 8.12	Patescibacteria	Saccharimonadia	Saccharimonadales	Saccharimonadales_fa	Saccharimonadales_ge
	Otu01854	2.5 ± 1.73	5.25 ± 6.18	4.75 ± 4.92	2.75 ± 2.22	Cyanobacteria	Sericytochromatia	Sericytochromatia_or	Sericytochromatia_fa	Sericytochromatia_ge
	Otu01855	8.25 ± 9.18	1.75 ± 0.96	3.5 ± 1.29	1.75 ± 0.96	Cyanobacteria	Vampirivibrionia	Vampirovibrionales	Vampirovibrionales_unclassified	Vampirovibrionales_unclassified
	Otu01856	0.5 ± 0.58	11.25 ± 19.84	1 ± 0.82	2.5 ± 3.32	Patescibacteria	Saccharimonadia	Saccharimonadales	Saccharimonadales_unclassified	Saccharimonadales_unclassified
	Otu01857	5.75 ± 6.85	3.25 ± 2.63	3.5 ± 1.91	2.75 ± 0.96	Bacteroidota	Bacteroidia	Chitinophagales	Chitinophagaceae	Puia
	Otu01858	1 ± 1.15	5.25 ± 4.57	1.75 ± 1.5	7.25 ± 8.77	Bacteroidota	Bacteroidia	Chitinophagales	Chitinophagaceae	Chitinophagaceae_unclassified
	Otu01859	2.75 ± 3.59	3 ± 3.16	1.25 ± 0.96	8.25 ± 2.99	Patescibacteria	Saccharimonadia	Saccharimonadales	Saccharimonadales_unclassified	Saccharimonadales_unclassified
	Otu01860	4.5 ± 7.05	5.75 ± 6.13	2.75 ± 1.26	2.25 ± 0.96	Planctomycetota	Planctomycetes	Gemmatales	Gemmataceae	uncultured
	Otu01861	3.25 ± 2.99	3.5 ± 1.29	6.25 ± 3.77	2.25 ± 1.71	Actinobacteriota	Thermoleophilia	Gaiellales	uncultured	uncultured_ge
	Otu01862	2.5 ± 3.7	2.75 ± 2.22	5 ± 2.94	5 ± 2.31	Bacteria_unclassified	Bacteria_unclassified	Bacteria_unclassified	Bacteria_unclassified	Bacteria_unclassified
	Otu01863	2 ± 1.83	2.5 ± 2.08	4.75 ± 1.26	6 ± 3.92	Bacteria_unclassified	Bacteria_unclassified	Bacteria_unclassified	Bacteria_unclassified	Bacteria_unclassified
	Otu01864	2.5 ± 1.29	6 ± 2.94	3.75 ± 2.22	2.75 ± 1.89	Proteobacteria	Alphaproteobacteria	Sphingomonadales	Sphingomonadaceae	Sphingoaurantiacus
	Otu01865	3 ± 2.58	7.25 ± 5.56	2.25 ± 2.63	2.5 ± 1.29	Acidobacteriota	Acidobacteriae	Subgroup_15	Subgroup_15_fa	Subgroup_15_ge
	Otu01866	2.5 ± 1.91	2 ± 1.83	5.25 ± 1.89	5.25 ± 6.02	Bacteria_unclassified	Bacteria_unclassified	Bacteria_unclassified	Bacteria_unclassified	Bacteria_unclassified
	Otu01867	1 ± 1.41	4.5 ± 5.2	6.5 ± 2.08	3 ± 2.45	Myxococcota	Polyangia	Polyangiales	Polyangiales_unclassified	Polyangiales_unclassified
	Otu01868	2.25 ± 0.96	0.5 ± 1	9.25 ± 4.57	3 ± 0.82	Bacteria_unclassified	Bacteria_unclassified	Bacteria_unclassified	Bacteria_unclassified	Bacteria_unclassified
	Otu01869	4 ± 3.16	6.75 ± 8.62	3 ± 0.82	1.25 ± 1.26	Patescibacteria	Saccharimonadia	Saccharimonadales	Saccharimonadales_unclassified	Saccharimonadales_unclassified
	Otu01870	5.75 ± 5.68	4.25 ± 3.86	2.75 ± 3.1	2.25 ± 0.5	Planctomycetota	BD7-11	BD7-11_or	BD7-11_fa	BD7-11_ge
	Otu01871	3.25 ± 1.89	5.75 ± 3.5	3.5 ± 1.73	2.5 ± 1.29	Acidobacteriota	Vicinamibacteria	Vicinamibacterales	uncultured	uncultured_ge
	Otu01872	1.25 ± 1.89	9 ± 8.91	3.25 ± 0.96	1.5 ± 1.73	Planctomycetota	OM190	OM190_or	OM190_fa	OM190_ge
	Otu01874	2.75 ± 2.63	8.5 ± 8.74	2 ± 1.63	1.75 ± 0.96	Myxococcota	Polyangia	Polyangiales	Polyangiaceae	Polyangiaceae_unclassified
	Otu01875	1.25 ± 1.26	7 ± 5.48	3.25 ± 2.06	3.5 ± 1.91	Planctomycetota	Planctomycetes	Isosphaerales	Isosphaeraceae	Isosphaeraceae_unclassified
	Otu01876	2.5 ± 2.38	3.75 ± 6.85	7.25 ± 8.02	1.5 ± 0.58	Proteobacteria	Gammaproteobacteria	Burkholderiales	Methylophilaceae	Methylophilaceae_unclassified
	Otu01877	3.25 ± 1.26	3.5 ± 2.08	5 ± 4.08	3.25 ± 1.5	Halanaerobiaeota	Halanaerobiia	Halanaerobiales	Halanaerobiaceae	Halocella
	Otu01878	3.25 ± 5.25	3.25 ± 2.99	5.25 ± 3.4	3.25 ± 3.4	Bacteroidota	Bacteroidia	Chitinophagales	uncultured	uncultured_ge
	Otu01879	0.75 ± 1.5	10.75 ± 19.55	1.5 ± 1.29	2 ± 2.16	Planctomycetota	Pla3_lineage	Pla3_lineage_or	Pla3_lineage_fa	Pla3_lineage_ge
	Otu01880	5 ± 5.29	3 ± 2.58	5.75 ± 3.3	1.25 ± 0.96	Bacteroidota	Bacteroidia	Cytophagales	Cytophagaceae	Cytophaga
	Otu01881	1 ± 0	7.25 ± 7.59	4.5 ± 2.08	2.25 ± 1.26	Planctomycetota	Planctomycetes	Gemmatales	Gemmataceae	uncultured
	Otu01882	2.75 ± 3.1	3.75 ± 4.99	5 ± 1.15	3.5 ± 1.73	Planctomycetota	Planctomycetes	Gemmatales	Gemmataceae	uncultured
	Otu01883	0 ± 0	13 ± 12.73	0 ± 0	1.75 ± 2.06	Proteobacteria	Alphaproteobacteria	Micropepsales	Micropepsaceae	uncultured
	Otu01884	1 ± 1.41	5.75 ± 2.22	2.25 ± 3.2	5.75 ± 2.75	Actinobacteriota	Actinobacteria	Micrococcales	Micrococcaceae	Micrococcaceae_unclassified
	Otu01885	3.25 ± 0.96	5 ± 5.6	4.25 ± 2.99	2.25 ± 2.63	Proteobacteria	Gammaproteobacteria	Xanthomonadales	Rhodanobacteraceae	Ahniella
	Otu01886	0.5 ± 0.58	14.25 ± 23.26	0 ± 0	0 ± 0	Bdellovibrionota	Bdellovibrionia	Bdellovibrionales	Bdellovibrionaceae	OM27_clade
	Otu01887	5.25 ± 4.99	3.5 ± 2.38	4.5 ± 7.05	1.5 ± 1.91	Chloroflexi	Anaerolineae	Caldilineales	Caldilineaceae	uncultured
	Otu01888	1.75 ± 2.36	2.75 ± 2.22	7.25 ± 4.57	3 ± 4	Armatimonadota	Fimbriimonadia	Fimbriimonadales	Fimbriimonadaceae	Fimbriimonadaceae_ge
	Otu01889	2.25 ± 0.96	5.25 ± 3.77	2.75 ± 2.63	4.5 ± 2.89	Planctomycetota	Planctomycetes	Gemmatales	Gemmataceae	uncultured
	Otu01890	3.5 ± 4.73	10.75 ± 18.32	0.25 ± 0.5	0.25 ± 0.5	Proteobacteria	Alphaproteobacteria	Sphingomonadales	Sphingomonadaceae	Polymorphobacter
	Otu01891	1 ± 0.82	12.75 ± 8.14	0.75 ± 0.96	0.25 ± 0.5	Latescibacterota	Latescibacterota_cl	Latescibacterota_or	Latescibacterota_fa	Latescibacterota_ge
	Otu01892	4.25 ± 3.5	5 ± 2	4 ± 2.83	1.5 ± 1.29	Patescibacteria	Saccharimonadia	Saccharimonadales	Saccharimonadales_fa	Saccharimonadales_ge
	Otu01893	1.5 ± 1.73	8.25 ± 8.46	0.25 ± 0.5	4.75 ± 5.56	Patescibacteria	Saccharimonadia	Saccharimonadales	Saccharimonadales_unclassified	Saccharimonadales_unclassified
	Otu01894	3.25 ± 2.06	6.25 ± 7.41	2.75 ± 2.36	2.5 ± 1.91	Chloroflexi	Chloroflexi_unclassified	Chloroflexi_unclassified	Chloroflexi_unclassified	Chloroflexi_unclassified
	Otu01895	1.75 ± 0.96	6.75 ± 3.86	3.25 ± 0.5	3 ± 1.83	Planctomycetota	Planctomycetes	Pirellulales	Pirellulaceae	uncultured
	Otu01896	0.25 ± 0.5	14 ± 17.44	0.25 ± 0.5	0.25 ± 0.5	Bacteroidota	Bacteroidia	Chitinophagales	Chitinophagaceae	Terrimonas
	Otu01897	5.5 ± 1.73	3.5 ± 2.38	3.25 ± 2.63	2.5 ± 2.65	Gemmatimonadota	S0134_terrestrial_group	S0134_terrestrial_group_or	S0134_terrestrial_group_fa	S0134_terrestrial_group_ge
	Otu01898	3 ± 3.46	2 ± 2.16	5 ± 4.9	4.75 ± 3.3	Planctomycetota	Planctomycetes	Gemmatales	Gemmataceae	uncultured
	Otu01899	1.25 ± 2.5	4.5 ± 4.8	5 ± 3.27	4 ± 3.46	Actinobacteriota	Actinobacteria	Actinobacteria_unclassified	Actinobacteria_unclassified	Actinobacteria_unclassified
	Otu01900	0.75 ± 0.96	8.75 ± 9.46	2.5 ± 1.91	2.5 ± 1.73	Patescibacteria	Saccharimonadia	Saccharimonadales	Saccharimonadales_fa	Saccharimonadales_ge
	Otu01901	2.25 ± 2.87	6.75 ± 6.99	3.5 ± 2.38	2 ± 1.41	MBNT15	MBNT15_cl	MBNT15_or	MBNT15_fa	MBNT15_ge
	Otu01903	8.75 ± 14.27	3.75 ± 3.86	1.75 ± 1.26	0.25 ± 0.5	Bacteria_unclassified	Bacteria_unclassified	Bacteria_unclassified	Bacteria_unclassified	Bacteria_unclassified
	Otu01904	9.25 ± 11.24	1.25 ± 1.5	2.75 ± 2.5	1.25 ± 1.26	Bacteria_unclassified	Bacteria_unclassified	Bacteria_unclassified	Bacteria_unclassified	Bacteria_unclassified
	Otu01905	2.75 ± 0.96	6 ± 3.46	3.25 ± 1.5	2.5 ± 2.65	Armatimonadota	Fimbriimonadia	Fimbriimonadales	Fimbriimonadaceae	Fimbriimonadaceae_ge
	Otu01906	0 ± 0	11.25 ± 9.07	0 ± 0	3.25 ± 4.27	Verrucomicrobiota	Verrucomicrobiae	Pedosphaerales	Pedosphaeraceae	Pedosphaeraceae_unclassified
	Otu01907	4.75 ± 1.71	4.25 ± 2.75	3 ± 1.41	2.5 ± 1.29	Proteobacteria	Gammaproteobacteria	Burkholderiales	Comamonadaceae	Comamonadaceae_unclassified
	Otu01908	1.75 ± 1.5	9.75 ± 10.14	1.75 ± 1.26	1.25 ± 0.5	Planctomycetota	OM190	OM190_or	OM190_fa	OM190_ge
	Otu01909	4.75 ± 3.77	1 ± 1.15	7 ± 1.63	1.75 ± 0.5	Bacteroidota	Bacteroidia	Sphingobacteriales	AKYH767	AKYH767_ge
	Otu01910	0 ± 0	13 ± 18.87	0.75 ± 0.96	0.75 ± 1.5	Latescibacterota	Latescibacterota_cl	Latescibacterota_or	Latescibacterota_fa	Latescibacterota_ge
	Otu01911	4 ± 1.83	4.75 ± 2.63	3.5 ± 1.73	2.25 ± 1.5	Chloroflexi	TK10	TK10_or	TK10_fa	TK10_ge
	Otu01912	4 ± 3.16	4.25 ± 4.72	3 ± 0.82	3.25 ± 2.36	Bacteria_unclassified	Bacteria_unclassified	Bacteria_unclassified	Bacteria_unclassified	Bacteria_unclassified
	Otu01913	1.75 ± 1.5	7.25 ± 6.6	3 ± 3.83	2.5 ± 1.73	Proteobacteria	Gammaproteobacteria	Gammaproteobacteria_unclassified	Gammaproteobacteria_unclassified	Gammaproteobacteria_unclassified
	Otu01914	2.5 ± 2.38	10 ± 7.66	0.75 ± 0.5	1 ± 1.41	Latescibacterota	Latescibacterota_cl	Latescibacterota_or	Latescibacterota_fa	Latescibacterota_ge
	Otu01915	2.5 ± 0.58	5 ± 2.83	3.25 ± 1.26	3.5 ± 2.52	Planctomycetota	Planctomycetes	Pirellulales	Pirellulaceae	Pirellula
	Otu01916	12.5 ± 21.06	1.25 ± 1.5	0.25 ± 0.5	0.25 ± 0.5	Bacteria_unclassified	Bacteria_unclassified	Bacteria_unclassified	Bacteria_unclassified	Bacteria_unclassified
	Otu01917	2.5 ± 1	4 ± 2.16	4.75 ± 2.5	3 ± 1.83	Planctomycetota	Planctomycetes	Isosphaerales	Isosphaeraceae	uncultured
	Otu01918	3.5 ± 5.07	8.75 ± 9.39	1.25 ± 1.89	0.75 ± 0.96	Verrucomicrobiota	Verrucomicrobiae	Chthoniobacterales	Xiphinematobacteraceae	Candidatus_Xiphinematobacter
	Otu01919	3.25 ± 1.26	4.5 ± 4.04	3 ± 1.83	3.5 ± 3.7	Acidobacteriota	Vicinamibacteria	Vicinamibacterales	uncultured	uncultured_ge
	Otu01920	1 ± 1.15	7.75 ± 7.72	2.75 ± 2.99	2.75 ± 1.5	Verrucomicrobiota	Verrucomicrobiae	Opitutales	Opitutaceae	IMCC26134
	Otu01921	2.25 ± 3.86	4 ± 5.23	5.5 ± 1.91	2.5 ± 2.38	Patescibacteria	Saccharimonadia	Saccharimonadales	Saccharimonadales_unclassified	Saccharimonadales_unclassified
	Otu01922	3.25 ± 2.06	2.75 ± 1.89	6.25 ± 2.99	2 ± 1.41	Planctomycetota	Planctomycetes	Gemmatales	Gemmataceae	uncultured
	Otu01923	3.25 ± 2.63	3.25 ± 2.63	4.75 ± 1.71	3 ± 2.16	Firmicutes	Bacilli	Bacilli_unclassified	Bacilli_unclassified	Bacilli_unclassified
	Otu01924	2.25 ± 1.89	5.25 ± 2.36	3.25 ± 1.5	3.5 ± 1.73	Proteobacteria	Gammaproteobacteria	Xanthomonadales	Xanthomonadaceae	Xanthomonadaceae_unclassified
	Otu01925	3.75 ± 2.63	2 ± 1.41	5.5 ± 2.38	3 ± 2.45	Planctomycetota	Planctomycetes	Gemmatales	Gemmataceae	uncultured
	Otu01926	2.5 ± 1.73	5.25 ± 5.32	4.25 ± 4.57	2.25 ± 1.26	Bacteria_unclassified	Bacteria_unclassified	Bacteria_unclassified	Bacteria_unclassified	Bacteria_unclassified
	Otu01927	5.75 ± 1.71	1.25 ± 0.96	5.25 ± 5.56	2 ± 2.71	Bacteria_unclassified	Bacteria_unclassified	Bacteria_unclassified	Bacteria_unclassified	Bacteria_unclassified
	Otu01928	2.75 ± 3.1	4.75 ± 2.06	5.25 ± 7.18	1.5 ± 1.73	Actinobacteriota	Actinobacteria	Streptosporangiales	Thermomonosporaceae	Actinocorallia
	Otu01929	1.25 ± 1.5	10.25 ± 13.72	2 ± 1.63	0.5 ± 0.58	Bacteria_unclassified	Bacteria_unclassified	Bacteria_unclassified	Bacteria_unclassified	Bacteria_unclassified
	Otu01930	4.25 ± 5.68	4.25 ± 5.68	3.25 ± 3.86	2.25 ± 1.89	Chloroflexi	Dehalococcoidia	S085	S085_fa	S085_ge
	Otu01931	3 ± 1.63	1.5 ± 1.29	3.75 ± 3.77	5.75 ± 2.22	Acidobacteriota	Acidobacteriae	Bryobacterales	Bryobacteraceae	Bryobacter
	Otu01932	3.5 ± 3.51	4 ± 3.92	3 ± 1.41	3.5 ± 2.38	Patescibacteria	Saccharimonadia	Saccharimonadales	Saccharimonadales_unclassified	Saccharimonadales_unclassified
	Otu01933	0.75 ± 1.5	8 ± 10.1	1.25 ± 0.96	4 ± 2.71	Proteobacteria	Alphaproteobacteria	Rickettsiales	Rickettsiales_fa	Candidatus_Jidaibacter
	Otu01934	3.25 ± 2.22	5 ± 3.74	3.75 ± 0.96	2 ± 0.82	Proteobacteria	Gammaproteobacteria	Burkholderiales	Rhodocyclaceae	Rhodocyclaceae_unclassified
	Otu01935	0.25 ± 0.5	9.25 ± 6.85	2 ± 0.82	2.5 ± 0.58	Acidobacteriota	AT-s3-28	AT-s3-28_or	AT-s3-28_fa	AT-s3-28_ge
	Otu01936	3 ± 3.46	0.5 ± 0.58	8.25 ± 8.18	2.25 ± 1.89	Cyanobacteria	Cyanobacteriia	Cyanobacteriales	Nostocaceae	Nostocaceae_unclassified
	Otu01937	3 ± 1.41	6.5 ± 9.81	3.25 ± 2.5	1.25 ± 1.26	NB1-j	NB1-j_cl	NB1-j_or	NB1-j_fa	NB1-j_ge
	Otu01938	4.25 ± 2.36	1.25 ± 0.96	7.75 ± 3.86	0.75 ± 1.5	Bdellovibrionota	Bdellovibrionia	Bdellovibrionales	Bdellovibrionaceae	Bdellovibrio
	Otu01939	3.75 ± 2.22	2 ± 1.83	4.75 ± 2.22	3.5 ± 2.38	Chloroflexi	Chloroflexia	Thermomicrobiales	Thermomicrobiaceae	Sphaerobacter
	Otu01940	3.5 ± 1.73	3.25 ± 1.5	4.25 ± 2.22	3 ± 2.83	Firmicutes	Clostridia	Lachnospirales	Lachnospiraceae	Lachnospiraceae_unclassified
	Otu01941	2.25 ± 1.5	4 ± 3.16	5 ± 2.71	2.75 ± 1.5	Bdellovibrionota	Bdellovibrionia	Bdellovibrionales	Bdellovibrionaceae	Bdellovibrio
	Otu01942	3 ± 2.83	3.25 ± 1.71	4.5 ± 2.65	3.25 ± 1.89	Bacteria_unclassified	Bacteria_unclassified	Bacteria_unclassified	Bacteria_unclassified	Bacteria_unclassified
	Otu01943	2.25 ± 1.26	2.75 ± 2.63	5.25 ± 3.77	3.75 ± 0.96	Planctomycetota	Phycisphaerae	Tepidisphaerales	WD2101_soil_group	WD2101_soil_group_ge
	Otu01944	3.5 ± 3.32	3.5 ± 3.7	3 ± 3.46	4 ± 4.55	Proteobacteria	Gammaproteobacteria	Gammaproteobacteria_unclassified	Gammaproteobacteria_unclassified	Gammaproteobacteria_unclassified
	Otu01945	3 ± 1.41	6.75 ± 4.19	1.5 ± 1.91	2.75 ± 2.22	Proteobacteria	Gammaproteobacteria	Burkholderiales	Burkholderiales_unclassified	Burkholderiales_unclassified
	Otu01946	3.25 ± 0.96	3 ± 2.58	5.25 ± 4.57	2.5 ± 0.58	Myxococcota	Polyangia	Polyangiales	Polyangiaceae	Pajaroellobacter
	Otu01947	5.75 ± 8.26	1.75 ± 0.96	4.75 ± 2.63	1.75 ± 0.96	Cyanobacteria	Vampirivibrionia	Vampirovibrionales	Vampirovibrionales_fa	Vampirovibrionales_ge
	Otu01948	1.5 ± 1.91	9.5 ± 11.68	1.5 ± 1.91	1.25 ± 0.96	Proteobacteria	Alphaproteobacteria	Alphaproteobacteria_unclassified	Alphaproteobacteria_unclassified	Alphaproteobacteria_unclassified
	Otu01949	1.5 ± 1.73	2.75 ± 2.06	6.25 ± 4.57	3.25 ± 1.71	Myxococcota	Polyangia	Blfdi19	Blfdi19_fa	Blfdi19_ge
	Otu01950	7.5 ± 3.87	2.25 ± 2.06	3.25 ± 0.96	0.75 ± 0.96	Bdellovibrionota	Oligoflexia	0319-6G20	0319-6G20_fa	0319-6G20_ge
	Otu01951	3.75 ± 3.1	1.75 ± 0.96	4.75 ± 3.77	3.5 ± 3.7	Planctomycetota	Planctomycetes	Isosphaerales	Isosphaeraceae	Isosphaeraceae_unclassified
	Otu01952	3.25 ± 4.72	3.75 ± 4.35	3.75 ± 2.22	3 ± 1.41	Actinobacteriota	Actinobacteriota_unclassified	Actinobacteriota_unclassified	Actinobacteriota_unclassified	Actinobacteriota_unclassified
	Otu01953	6.75 ± 8.3	1.75 ± 2.36	4.75 ± 7.54	0.5 ± 1	Bacteroidota	Bacteroidia	Chitinophagales	Saprospiraceae	uncultured
	Otu01954	2.5 ± 2.08	6.25 ± 4.5	2 ± 1.15	3 ± 0.82	Planctomycetota	Planctomycetes	Planctomycetales	uncultured	uncultured_ge
	Otu01955	4.25 ± 3.1	5 ± 3.83	2.5 ± 2.38	2 ± 2	Proteobacteria	Alphaproteobacteria	Rhodobacterales	Rhodobacteraceae	Rhodobacteraceae_unclassified
	Otu01956	4 ± 2.16	1 ± 1.15	6.75 ± 2.06	2 ± 1.41	Bdellovibrionota	Oligoflexia	0319-6G20	0319-6G20_fa	0319-6G20_ge
	Otu01957	2.25 ± 1.26	2.5 ± 1.73	6.75 ± 2.63	2.25 ± 0.96	Planctomycetota	Planctomycetes	Gemmatales	Gemmataceae	uncultured
	Otu01958	3.5 ± 7	5.75 ± 6.65	3.5 ± 5	1 ± 1.41	Gemmatimonadota	S0134_terrestrial_group	S0134_terrestrial_group_or	S0134_terrestrial_group_fa	S0134_terrestrial_group_ge
	Otu01959	7.75 ± 4.92	1.75 ± 1.26	2.25 ± 0.96	2 ± 2	Actinobacteriota	Acidimicrobiia	Actinomarinales	uncultured	uncultured_ge
	Otu01960	2.25 ± 2.06	6.5 ± 7.42	3 ± 3.56	2 ± 3.37	Proteobacteria	Gammaproteobacteria	Burkholderiales	Hydrogenophilaceae	Thiobacillus
	Otu01961	1.5 ± 1.91	9.25 ± 8.22	1.25 ± 1.5	1.75 ± 1.71	Planctomycetota	Phycisphaerae	Phycisphaerales	Phycisphaeraceae	AKYG587
	Otu01962	0.75 ± 1.5	10.25 ± 10.9	1.75 ± 2.06	1 ± 0.82	Bacteria_unclassified	Bacteria_unclassified	Bacteria_unclassified	Bacteria_unclassified	Bacteria_unclassified
	Otu01963	3.75 ± 3.77	6.25 ± 5.68	2.25 ± 2.06	1.5 ± 2.38	Planctomycetota	Planctomycetes	Gemmatales	Gemmataceae	Gemmata
	Otu01964	3.25 ± 2.75	3 ± 2.83	5.25 ± 2.36	2.25 ± 2.87	Planctomycetota	Planctomycetes	Gemmatales	Gemmataceae	uncultured
	Otu01965	0.75 ± 0.96	8.25 ± 12.61	3.25 ± 2.99	1.5 ± 1.73	Myxococcota	Myxococcia	Myxococcales	Myxococcaceae	uncultured
	Otu01966	2.5 ± 1.29	3.25 ± 2.87	3.5 ± 1	4.5 ± 2.38	Planctomycetota	Planctomycetes	Pirellulales	Pirellulaceae	uncultured
	Otu01967	6 ± 4.08	1.75 ± 1.71	3.75 ± 2.75	2.25 ± 1.26	Bdellovibrionota	Bdellovibrionia	Bdellovibrionales	Bdellovibrionaceae	Bdellovibrio
	Otu01968	1.75 ± 2.87	9.25 ± 6.18	1.75 ± 0.5	1 ± 0.82	Planctomycetota	OM190	OM190_or	OM190_fa	OM190_ge
	Otu01969	4.75 ± 3.5	5.25 ± 5.12	1.5 ± 1.29	2.25 ± 2.22	Verrucomicrobiota	Verrucomicrobiae	Verrucomicrobiae_unclassified	Verrucomicrobiae_unclassified	Verrucomicrobiae_unclassified
	Otu01970	4.25 ± 4.99	0.25 ± 0.5	6.75 ± 8.06	2.5 ± 2.89	Bacteria_unclassified	Bacteria_unclassified	Bacteria_unclassified	Bacteria_unclassified	Bacteria_unclassified
	Otu01971	1.25 ± 0.96	3.5 ± 4.36	5 ± 3.56	3.75 ± 4.11	Armatimonadota	Fimbriimonadia	Fimbriimonadales	Fimbriimonadaceae	Fimbriimonadaceae_ge
	Otu01972	2 ± 1.63	1 ± 0.82	7.75 ± 3.2	2.75 ± 0.96	Proteobacteria	Alphaproteobacteria	Sphingomonadales	Sphingomonadaceae	Sphingomonadaceae_unclassified
	Otu01973	1.25 ± 0.96	10 ± 17.44	0 ± 0	2.25 ± 1.71	Cyanobacteria	Vampirivibrionia	Vampirovibrionales	Vampirovibrionales_unclassified	Vampirovibrionales_unclassified
	Otu01974	5.75 ± 9.54	2.75 ± 2.75	3.5 ± 1.73	1.5 ± 2.38	Bacteroidota	Bacteroidia	Chitinophagales	Chitinophagaceae	Chitinophagaceae_unclassified
	Otu01975	0.25 ± 0.5	10.75 ± 12.45	0.75 ± 0.96	1.75 ± 2.87	Bacteria_unclassified	Bacteria_unclassified	Bacteria_unclassified	Bacteria_unclassified	Bacteria_unclassified
	Otu01976	3 ± 3.56	7.5 ± 9.95	2.25 ± 0.5	0.75 ± 0.5	Bacteroidota	Bacteroidia	Sphingobacteriales	NS11-12_marine_group	NS11-12_marine_group_ge
	Otu01977	1.25 ± 1.5	7 ± 5.6	2.75 ± 0.96	2.5 ± 1.73	Patescibacteria	Saccharimonadia	Saccharimonadales	Saccharimonadales_unclassified	Saccharimonadales_unclassified
	Otu01978	3 ± 1.15	6.25 ± 5.06	3 ± 1.41	1.25 ± 0.96	Chloroflexi	JG30-KF-CM66	JG30-KF-CM66_or	JG30-KF-CM66_fa	JG30-KF-CM66_ge
	Otu01979	6.5 ± 8.58	2.75 ± 4.27	3.75 ± 4.19	0.5 ± 0.58	Chloroflexi	Anaerolineae	Ardenticatenales	Ardenticatenaceae	uncultured
	Otu01980	3.75 ± 2.36	3 ± 2.45	3.5 ± 1.91	3.25 ± 2.63	Firmicutes	Clostridia	Lachnospirales	Lachnospiraceae	Lachnospiraceae_unclassified
	Otu01981	2 ± 2.71	0.25 ± 0.5	9.5 ± 16.36	1.75 ± 2.87	Cyanobacteria	Cyanobacteriia	Leptolyngbyales	Leptolyngbyaceae	Leptolyngbyaceae_unclassified
	Otu01982	2.5 ± 1.29	4.5 ± 2.89	3 ± 2.71	3.5 ± 1.91	Actinobacteriota	Acidimicrobiia	Acidimicrobiia_unclassified	Acidimicrobiia_unclassified	Acidimicrobiia_unclassified
	Otu01983	2.75 ± 2.22	2.25 ± 2.63	6.25 ± 3.3	2.25 ± 1.5	Bacteria_unclassified	Bacteria_unclassified	Bacteria_unclassified	Bacteria_unclassified	Bacteria_unclassified
	Otu01984	3 ± 2.45	3.25 ± 2.06	5.5 ± 3	1.75 ± 2.06	Bacteria_unclassified	Bacteria_unclassified	Bacteria_unclassified	Bacteria_unclassified	Bacteria_unclassified
	Otu01985	0.75 ± 0.96	11.5 ± 13.67	0.75 ± 0.5	0.5 ± 1	Verrucomicrobiota	Verrucomicrobiae	Pedosphaerales	Pedosphaeraceae	uncultured
	Otu01986	3.25 ± 2.87	5.25 ± 6.85	2.5 ± 2.38	2.5 ± 2.52	Chloroflexi	Chloroflexia	Chloroflexales	Roseiflexaceae	Roseiflexaceae_unclassified
	Otu01987	3.75 ± 1.26	1.5 ± 1.29	5.75 ± 6.9	2.5 ± 1.91	Patescibacteria	Saccharimonadia	Saccharimonadales	LWQ8	LWQ8_ge
	Otu01988	4.5 ± 4.43	4 ± 4.69	2.5 ± 3.7	2.5 ± 2.38	Bacteria_unclassified	Bacteria_unclassified	Bacteria_unclassified	Bacteria_unclassified	Bacteria_unclassified
	Otu01989	2.75 ± 3.1	8.5 ± 8.58	1 ± 0.82	1 ± 0.82	Bacteria_unclassified	Bacteria_unclassified	Bacteria_unclassified	Bacteria_unclassified	Bacteria_unclassified
	Otu01990	1.75 ± 0.5	3.5 ± 2.89	3 ± 1.63	5 ± 2	Proteobacteria	Gammaproteobacteria	Diplorickettsiales	Diplorickettsiaceae	uncultured
	Otu01991	0 ± 0	12.75 ± 24.17	0.25 ± 0.5	0.25 ± 0.5	Verrucomicrobiota	Verrucomicrobiae	Verrucomicrobiales	Verrucomicrobiaceae	Verrucomicrobium
	Otu01992	2.75 ± 2.06	6.25 ± 4.79	1.5 ± 1.73	2.75 ± 2.22	Verrucomicrobiota	Verrucomicrobiae	Chthoniobacterales	Chthoniobacteraceae	Chthoniobacteraceae_unclassified
	Otu01993	4.75 ± 4.99	1.25 ± 1.26	5.75 ± 4.5	1.5 ± 1.73	Bacteria_unclassified	Bacteria_unclassified	Bacteria_unclassified	Bacteria_unclassified	Bacteria_unclassified
	Otu01994	0.75 ± 0.96	3.25 ± 1.5	2.25 ± 2.63	7 ± 5.29	Actinobacteriota	Actinobacteria	Micrococcales	Micrococcaceae	Micrococcaceae_unclassified
	Otu01995	0.25 ± 0.5	10.25 ± 7.27	0.75 ± 0.96	2 ± 1.83	Bacteroidota	Bacteroidia	Chitinophagales	Chitinophagaceae	Pseudoflavitalea
	Otu01996	2.25 ± 1.5	2.5 ± 3.11	4 ± 4.69	4.5 ± 5.26	Bacteroidota	Bacteroidia	Sphingobacteriales	Sphingobacteriaceae	Sphingobacteriaceae_unclassified
	Otu01997	1.75 ± 2.22	7.25 ± 4.65	1.5 ± 1.29	2.75 ± 1.5	Proteobacteria	Alphaproteobacteria	Caedibacterales	Caedibacteraceae	Candidatus_Nucleicultrix
	Otu01998	3.75 ± 5.19	7 ± 6.73	2 ± 1.83	0.5 ± 0.58	Planctomycetota	Phycisphaerae	Phycisphaerales	Phycisphaeraceae	SM1A02
	Otu01999	5.5 ± 0.58	2.5 ± 1.73	4 ± 2.94	1.25 ± 0.96	Gemmatimonadota	Gemmatimonadetes	Gemmatimonadales	Gemmatimonadaceae	uncultured
	Otu02000	0 ± 0	11 ± 15.14	0.75 ± 1.5	1.5 ± 3	Verrucomicrobiota	Verrucomicrobiae	Pedosphaerales	Pedosphaeraceae	Pedosphaeraceae_unclassified
	Otu02001	3.75 ± 5.56	3 ± 3.83	4 ± 3.56	2.5 ± 2.08	Proteobacteria	Gammaproteobacteria	Burkholderiales	Nitrosomonadaceae	mle1-7
	Otu02002	1.25 ± 1.5	2.75 ± 2.06	4.25 ± 2.5	5 ± 3.65	Bacteria_unclassified	Bacteria_unclassified	Bacteria_unclassified	Bacteria_unclassified	Bacteria_unclassified
	Otu02003	5 ± 6	5 ± 5.6	2.5 ± 3.11	0.75 ± 0.96	Gemmatimonadota	Longimicrobia	Longimicrobiales	Longimicrobiaceae	Longimicrobiaceae_ge
	Otu02004	0.75 ± 1.5	6 ± 8.04	4.5 ± 2.65	2 ± 0.82	Bacteria_unclassified	Bacteria_unclassified	Bacteria_unclassified	Bacteria_unclassified	Bacteria_unclassified
	Otu02005	9.25 ± 14.08	3.5 ± 5.69	0.5 ± 1	0 ± 0	Chloroflexi	Chloroflexia	Thermomicrobiales	JG30-KF-CM45	JG30-KF-CM45_ge
	Otu02006	2.25 ± 2.06	3.75 ± 2.63	4.25 ± 0.96	3 ± 1.41	Bacteria_unclassified	Bacteria_unclassified	Bacteria_unclassified	Bacteria_unclassified	Bacteria_unclassified
	Otu02007	2 ± 1.83	4.75 ± 4.57	3.5 ± 1.91	3 ± 0.82	Acidobacteriota	Acidobacteriae	Bryobacterales	Bryobacteraceae	Bryobacter
	Otu02008	1 ± 1.41	10.5 ± 17.75	1 ± 0.82	0.75 ± 0.5	Myxococcota	Polyangia	Polyangia_unclassified	Polyangia_unclassified	Polyangia_unclassified
	Otu02009	2.5 ± 5	6.25 ± 10.01	3 ± 4.24	1.5 ± 3	Proteobacteria	Gammaproteobacteria	Xanthomonadales	Rhodanobacteraceae	Ahniella
	Otu02010	3 ± 3.83	3.5 ± 2.38	4.75 ± 2.06	2 ± 2.71	Planctomycetota	Planctomycetes	Gemmatales	Gemmataceae	uncultured
	Otu02011	2 ± 1.63	2.5 ± 1.29	1.5 ± 0.58	7.25 ± 2.63	Actinobacteriota	Actinobacteria	Micrococcales	Micrococcaceae	Micrococcaceae_unclassified
[truncated: 32,624 more rows]
